# Supplementary material for: Pan-tissue transcriptome analysis of long noncoding RNAs in the American beaver Castor canadensis
Source: BMC Genomics. 2020 Feb 12;21:153. doi: 10.1186/s12864-019-6432-4 (PMC7014947; doi:10.1186/s12864-019-6432-4)
Supplement: Supplementary file 3 — Additional file 3: Supplementary Data 1. [SuppData1.txt] Text file of 9528 potential lncRNA transcript contigs, in FASTA format. These contigs have no known orthologs (by BLASTn) and low coding potential scores (CPAT p < 0.01) [file 12864_2019_6432_MOESM3_ESM.txt]

>Ccan_OSU1_lncRNA_contig10016.1
CTCTATTTCCATGTGAAAAGATGCTAACTTATGATTATCTTCAGCACAAACCCAATCACCTAGGAGTGAACAGTCACTTT
ATAAATTGAAGATATATCAGCTGCATTCAGAATTATTTGCAGGTGTTTTTTTCCATTGCTATTGATCTGGCAATAAGTAT
ATGATACAGTTTTTATTTGTTTTATTTACATACACATAGTTTTTGCTTTTTCTGGAAAATCTCTCTCTCTCTCTCTGTCT
GTCCATTTGAACTAAAACTCCCAAGTAACCTGACCTAAATCACAGTCCAAGTTATCAGTAAAAGTAAAATACAAAGGTAT
ATTAAATGCTTTTCTTCTTTTTCCTCTTATTTTCTTCTTTTTCTCCTCCCTCCTCCCCCCACCACCCGCCTTCTTTACTT
CTTTTCTCTCTGCTACATAAAGCAGTATGGTTACTTTTTAAATGCACATGTGCTAATCTTTCATTACTACTGTTTTACAA
AAAAGAGATATGTTCAGGTCACGCAAGTTAAAAAATTTTCCTGAAGCTTAATATCAGAAATCTAACTAATACACTATTTT
TCTGTACTGCTTCAGAAATGCAAATTTGATTTTTCAAATTACACACACACACAGTGTAGATTTTGATTCTGTAGCAGCAA
TTACTTGGCTATATTAAAATACTGCAATCTCCAAGATTGAAAAAAAGTCACAGGAAGAATCAATTATTCTCCACTTCTTT
TATTTTTAAGTTGCTTTAATTCATAGTTAGTTTCTTTTCACCATTCTGTGCATCATGAATTCTGTCCATCTAGTGTGCCT
TGACAGTGTCAGAACAGGGGACGTCGATGTTCTATTAATATGTTCTTTTGTGTGTGTGCTCTATAATTAAATCCTTGTAC
ACAGATCAGCAATCACATGCAATATTCATTCCTAATTTTCTGGGGAGATTTTATAACATAGTTTGATACCCAAAATGAAT
CACTTCATAATAAAGATCTTAAAAAACCCACAAAAGTCTGTGCAT
>Ccan_OSU1_lncRNA_contig10216.1
GGTGGCAGTGAATTTTATTATTTAGAAATATATCACATATGAACATAATAAAGGTAAATAAACATAAATTTATCATCAAT
AATAGTGTGCTTACACTTCTTCATGTTAAATAATTTAAAACAGGCACATAAATAGCATAGGGTACATTTGATATTCAGAA
AGAACATGTTGCATTTTTTCATGTGTAAAAAAATCACATTGAAATATAGTGTACATTGTTCATCAGTACCAAGAATCCAT
TACTTCACATAAAACATCATCCCAAGTCCAATACTGAGTGGAATACATTAGAGTATTTTAATAATTAGAGATTAAAAATA
AAATAATTTTAAAAGGAAGATAAACTTTTATAATGCATGCATTCAGACACATTCTGAACATAAAGTTATGGCATTCAGAA
AATGTTAAATGGAATTTAAGACAAATTGCCGTAGGTGAGTCCTTAACCACTCTAGTATAAATCATTTCCTGCTGTTATTT
GCTGAAGTTCTTAAAGTTTCAAATCAATATTTCACAAAGATCACATTAAAGCTACATGTGCAGTACATTTGTTGGAACAC
TGCATGTATGCATAGTAATTTTATTCAGTTGTCCATTCAATAATATATTATTGAGAATAATACTCTAATTATATCTATCA
TTTTTCTGTGATGTATGACTTGCCTATAGTGGGTTGTTAAGAGATTATTTGTTTATATTATAAGAGAATTTATAGCTATT
GAGCTTCAGAAAATTCTACACATATATGGTCATCTACGATACATTCCTGATTCTCACCCTTGCCTTGAAATGTGATGTCA
TAAGAAGGTGGAATTGAGGGAACAAATGGAAAGGGGCGGCTAGTATCCTCAGAACCCTGTGTGGCAATAATGTTTCCTTT
GATATAGATTTTTCTATCTCGTAGTAATTGCCTACAAATATTTCCCAGAAAATACCTGAGAAACAATACTATCAAAAAGC
AGAATTTGAGAGTTAAAATAGGCTTGGCCTCAA
>Ccan_OSU1_lncRNA_contig10284.1
TACTGTGGTTTGAACTTAGGCCCTCATGTTTGCTAGGTAGGTGCTGTACCACTTGAGCCACGCCCCAGCCCATTTTGCTT
TAGTTTTTTTTCTTTTGCACAGGCTGGTTTGGGACAAGATCCTCCTACTTAAGCTTCCCATGTAGCAGGGATGACATGCC
AACATGCTCGGCTTTAATGGCTGAGAAGGGATCACAGTAACTTTTTGCCTGGGCTGGCCTCAAACTTGTATCTCAGTGTG
TCTCCCGAATAACGGAACTACAGATGACAGCAACCATGCCTGGTGGAACTTCACTTTTAACGTCTAAAACACATTATTAA
TATCAGTTCTCAAAATGCTAGCTGTAGGAATGAACCATAATGTAATTCCTTGAAGCACTAGAATAACTCCTTAACATCAA
GTTCTTATAATCATTGCTCAATGATAAAGGTCCTTTTTCTTTTATTGCCCTCCACATAATGTTCCCATGTGTGCAAGGGG
GGAATAAGAACTGAAAGATTCAACTCAAAGCAGAATGAAGTAGGGAAGTCTCATAGCATTTCAAATTGTTTAATATATAC
ACACTACCCTTAAAATAATTTAACTTTCCGGACATGATGAGTTCTCACAACTGTATGTGTAAGGCTTTTTATGGTTTTTA
ATAGCAGAAATTCAAAAATTTTCTATATCCAACAATTTAAGATTGAAAAATTATGCAAGTATTAAAATTTTACAGATCTA
TACTCATTTGAGTGTGGATGCTGTGAAGACAGGAAGGGCAGCAGCCCTGCGAAGGAACTGCTTACCCTACATCCTGTGTA
ACAACGGGCAAGATATATAACCTCTCCTTGCTTCAGTTTAATGATCTGAAAACTTGTAAAAGTCATAAGTTTATTATGAT
TAAATTGTTTCTTCTATGTAAAGGTCCATGTCTTATCTCTGAGTAAGTATCAACAAATACTAGCTGATCTTAGTAATCAG
TGACAGTAATAGGAGGTGGCATTTGGAAA
>Ccan_OSU1_lncRNA_contig10296.1
ACAGTTTCAATAGTATCACTCCACTTTATGAATATGTCCTAGAGCGGAGGTGCTAATTCTAGGAGTGATTAACACATAGA
GGTGAAAAAAATGAAACAGAGGTGAAATTCACTCAATATTCATTTAAGAAATAAGAAACTATTATAATTCATCATGAAAT
TTCAATGTGAATGTCTCTTTCTATCCTTTTCTTTTAAATCTCTAACTACACTCTATTTCTTGTTATTGTGTTCCTTCCAA
ATAATGTGGGGAATTTGGGCTACTCTGTTAGGATATATTGAGTTTAATAAATATGTAATGGATAAATTTGCTATAATAGT
GCAAAATATTTAAAGACCTTGGATTTAGTTGAGGTATCTTTTCATAGGTTGTTAATTAGAGACAATGCCAAAGTTAAGCT
TGTAGTTTTAAAAAGCAATATATTACAAATGCATTACCAGTCCTGGAATCAGTTTTCTCTTACAGAAACATGTACTCTAA
TTTTTAGTTTTTAGTGCACATTTTGTTGGATGGCAGCAGAAAGGCAAAGGTCCTAAAAACAAAAATGCAACATAAGTAGC
CTCTTTGATTATTAAAAACACCAAGCCCTATTCTGGGGTACATCTTTAATTTGTGTGCTGACAGGAGGCATTAAAAAGTT
GCTTCAGATGCTTCTCCCTAGCCAGTGAACAAGAGCATTATTTTTAAAAGGCAGGGCACATCAAATGATCCAAATATAGG
CTTTAACTTGATTTCAACAAGAAAGACTTTGCCTCATACTTGTACAAAATTGCTTCAGATTGGAAAACTTTAGAGGTGCT
CTTTCTGTAGTTACTGCCCTTTCCATGTAAGGAAATACCAGTCACATCCAGATGAAGAGGAAGACTGCCACTGTGTTATA
GTTCCTTTGACTGTAATGTGTTTGTTTTAAGTCTTTGGATTCAAATGACTAGATTGCATTGATATTGGCAATAAATATAT
GGTGATCAATTAATAAAAAAAAAAAATAA
>Ccan_OSU1_lncRNA_contig10422.1
CACCCCAAAAAAAAAAAAAAAACCAAAACCAAAACAATGCAACAGTACCCATGGTTTAACAGGGGCAATAGAAACGAACT
ATTTTGTATGTGGTGAAATGTACCCTTTCCTACCCTCTAATGGTGTGTTTACATTATTTAGTTATTGTACAACCTTAATC
ATGATATAAACAGTATTATTAAGCTGCAGGCTTAAGTTAAATAAAGATAGTGTCATTTTGTCAGCTGATGTGGGCTCTTC
TAGTTTTATTTGTATGTTATTTATTTGGGGACTTTATACTGTTAGAGCTTCAGAACTGCTCTGAGGCAGCTTCCAGAGAG
GTTTGCAAACTTCTGTATTCCCTCTTAAACCCCTGTAGCTTTTTCAAATGATTCTATGTATTTTGTGGATACTGGGTGTG
TAGTCTTTATCATTACTTGTATTGACACAATTTTAATTTTCAGTGTTAAGTCACGAACTGTTTATTTCAGGAATAATGAA
AGACCAGCCTTTGTCCAGTGACGAGAAAATAATAGTGTTTAGGAAAATTTGCTAAATTTAAAGCCGTTGGGCTTTAAACG
AGTGATTGATTTATCTTGTTAAATGTTTCATAGACCTTACATGATATGGTACACTCTTAATTATGCATTCTTCCATTTCC
ACATCTTAACCCAAGACACTATACTGACTGACTGGTAGCCTAAGAAAGAACATTTTCTGCCTATTTCTTCCTTCCCCCAC
TTTCTTGGTGGTAAATTATGCAAAGATAATGCAGTTTCATATTACTCTGAATGAAGTAAAAACACAGCTTAACTTTGTAG
CCAGACAAATGGTGATTAAGAATATTTCAAGCTAGATGTGGTGGCACATGCAGGATGATTGAGAGTTTCAGGACCATCCT
GGGCTACAAATGAGACCCTGTTTAAAAAAAAAACAAACAAATTCAGCCACATGTGGGTAGTGGCTTATAACCTATAGCCC
CAGCTATGAAGGAGGCTGAGG
>Ccan_OSU1_lncRNA_contig10483.1
TCCTAACTTGTCACCATCCTCATACAACTGTCCCTTTGCCACTGATTTGGATTGTAGGGCTTTTAGTATGAGATATGGTG
ATAAGGATAAATGAGACGTGGGGACACAATATTAGAAATCTACAGGCATTAAGATGTCATTGGCACTGCTTAGCTTTTAC
TCCAGATGGTGCAATGTGTATGACAACAGAATTGTGTAACTAGTGACACTGATTCAATTCTTTAGGGACATGTCTCATCC
TTAGCAGCTCTGTATCAGAGAAAGGACTATGCTTGGTGAGATGTGCTATCCCTTATAATGTGCCCTTCTCCTTCAATAGC
TTCAGGGTTTCAATGCAAACTTCTATAGTCTGAGGCCAGACTCGTTTATCTTCAGTTTGAATTTCAGGTGAAGCAGCATC
AGTATCAGTATGACGCTGACTGGGCTGACAGCCCCGGAGAGGTGGTTAAAGTCCTGGGACGAGCTCACACAGACCTCTCA
GCACCCCAGCCCTCCAACATGGAGCTACAATTAGACATTAAAAGGAAAAGAATGAGCCAGGGATAGTGGCAGCACCTGTA
GTCCTAGCTATGTGGGAAGCTGACGTAGGGTGATTGGGGGTTTGGGATCTGGGTGAAATAGAGAGATCCTATCTCAAAAA
ACAAAACAGGGCTGAAAGAGTGTGGCTAGTGGTAGAGTACACAGGCACGAGATCTTGGGTTCAATATCCAGTACTGGAAC
AAACAATAAAAAAATTTTTTAAAGGAAAATATGTTCCCTCCCCCCTCACCTCAGAGGTCCTCCTTCTTAAAGAAATTATG
CAGATTAAAATGTGGCATTAAACTTTTCCAGTCAGATGCATCATGATGACATTATGATTCCTTTTTTAAATTTTACAGCT
CCTTCCATTATGGGGTTTCAATACATTTAACCAAATTTTAATTATTTGGAAATGGTTAGAGCACACTGAAAAACAAGACA
AGATGGTCAAACTAATG
>Ccan_OSU1_lncRNA_contig10577.1
AGTTGAGTCTTCTTTTGATGGCAGGGTCATTATTATATTATTTATCTTTATGTGTATAGTGAGACACAGGGCATACTGGG
TTTTGTAAGAGTCTGCTTCTCTAAAAATTCAGAGCAATATGCTTTGACTGTAACTGAAAAAGGAAGTGAAATCCTTTTCT
AGGTAATGTTTGATTGTTTTTAGGAATTAGAGACAAACTAAGAAAGTGAAAGCTATGATAGACTGCATTCTACCCTGTTC
CCAAATCCCTACATTTACTCTCACAAAATTCTTTCAGATTTTTGTTACATATCCTACTAGACCTTTTATGCATTTGTATG
CAATTAAACAAGGTTATGTATACATAACTTTTTCCAACAGTGTCATAAAATAATAAGTAGTAAAGGCATTCACTGTCCAT
TCCCAGTGTCCTTTCTCTTCAGGCAGTTGCTGTTACCAAGCTCCCAGTATGTCCTTCAGGGGCATTTGTATCCGGAGATA
AAAGCATGTAACAACTCTAAATATCCATATTGTGGGCGTATTTTACATGCTGTTTTCTATGTAGCTTTTCCTTCTCTGAG
TAATACAAAGAATCTTGTCACTAGACAAATGGACTTATTTTTATGTAACTGACATTGCCCATATAGTTATGAGCTGAGTA
AGTAGAACTCTCAGTTATCTTAAGACTTCCTAGTATTTCAGTGTGTAATGTGCCAGAGTTTATTCTCTGACAGAAAATGA
GGTTGCTTCCAGTATAAGAATCCTGCACTGAACATTCATGTAGTTCTTTTACACTTACTTCCTTAGGAAAAGAATCCAAG
GAATTGAATTTTGTAGAGGGTAAATACATCTTGACCACTGCTGCCCTCTAGAAATAATATGCCAGTTTATATGTACATAC
TTTGTTCATGTCTTTATAGTATTCAAGAGTGTCCCCACTCTCTCCTGTACTCAGTCTCAGAGAAATGATTTATTGGTTTT
AAATATCTTATT
>Ccan_OSU1_lncRNA_contig10665.1
AGTTAAGTTATTGCATTTGAAACGGTTTAGTGTTCTATTTTTAAGAAAACAAATTGAACCTCACATTTTTACAAGGTAAC
AGTATAATTAAAAGGTGTAAGTTATTTCATCTTTCAGGCTTGCTTTTACCTAAGCAGTGATTGGATTTTATGCACATTAC
TATAGACATAGTACTGAATTTGATAGGATTCTCCTTTGCTGTCCTCAATGCTGTAGAAGCAGCTTGTGTTCAAGAGTAAA
AATTGAATATATGCAATTTTCATTGAACTGAATGAACACCATGTTGTCCTATTGTAATGTGTTGATGATTTTTTAGAAAG
TAACTTAATCATGGCAGACTTTGATGCTTGTTTCTTAGGTGTTTAAGCCCTTCTCTTTACACTTAGCATTTATCAGGGCA
TCAGTCTTCTGGTTAACTTAGATGGAGTGTGTATATTTCAACTCGGTGACATCAGACTGGAATTAATGTTGCATTCTTTT
TCAAATGCTCAGAAAACTTCTATTGTGAATTAAATTACTGCAAACTTTACAGTCCTCTGATACTAAAAAACAGTGTTTCG
CAAGATGAATACATAAACAGTATGTTTTCTTCTTAGCGATTCAAACCCAGTTTCTCTTAAACTCTTATTACTGTATTCTA
TTTATGTTCCAGGGGAAAGAAAGACTGAACTTATTTCATGATTTAAAACATTTAACTATATATATATTACACCGTAATGC
CATATTTAAAAAGTTATTTCTTGCCTAGCCTTTCTATTGTCCTCTGAACAAGAATTAAATTTTTATAGTACTGCTTGAAG
ATGGCTATGCTGAATAGTGTCACTGGAAGAGCAATACTTTCATCCATTTCTAGATGACAATTCCTGAAATGAAGACTTTG
TCATAGCCTCGCTTACTTAAGAAAAATATAAATTTAAAAAACAATAGTGAGATTAAATCATGAACTCAGAAATTCTTTTT
TTTTTTT
>Ccan_OSU1_lncRNA_contig10710.1
TGTGCTTCATTCCTGTCTGAAGAAGAACAGACTGGCTGCTTCTGTGCTGCCTTCTGCAACACTTCTTCTGGGACATCCTT
CACCTCCTTCTCCCTTAAGGATTGCCTTCTCTGATATCCCTTACATTTTTCCATTCCCTCAGGATCCAGAGAGTGCCCTA
CCTCCCTTCTGCAGAATTACATGGGTTACTTACTGCATAAGTATATCTGCTATTCTTAATTCTGAACCACATATATTGAC
CACCTGAAGAGCTAATATTTCCCTGAATTAACTGAATTATTAATGTGCAGTCACTGTAAAATGGCATAAGAATTATCTTG
AATTCTTGATATTATGTCTTGAATAATTAGCATTATTAATTTAAGTCAGTTCTCAAATATTGTTTTGAGCATAATGAAAG
TAAATAAAAAGAAAATGGAGGCCCAGGAGAGTATTTGCTTTTCATAAAAGGGTAATGGAGAAGTTAGTAGGAAAGATTCT
TGGATGAATATCATACAAAATTGAAAGAGATATGGATTTGACAAAAGTACCTACATAAAGAAATGTCTGCTCTGGATTGA
AATGTACAGTCATGGGCAATAATGTACACCAAGTGTTACAACACATATCTCTGCTTTGGTGTTACTGTGAATATAAAATA
AATATGTAAAATATACTTTTTACTTCATTTTTCCAACTTTCAGCCAAGTATAAGTTTATGCTTTCATATCACTCCTCATA
ATTTCTGAGTGTCATTCTCTCCAAACATGAAAAAGGCCCCTTGAAAGACTTACCAGCTTCTTTTATTTTCCTACTTTGCA
CAACAAAAGTTTTAAACTCAACACAAATCTGATAGAAATTTGATTCTATGTCCGTAAAGTCAGTAGCCATATTTAATTTC
CACAGCATACACCAAGGAATATCAAATACATTTCAATTTCTAATCACATTTTCTGTTCCTTCTGTATTGAGTATTAGAAA
TGAGA
>Ccan_OSU1_lncRNA_contig10761.1
GAAGTAACGGGAAAAGAAAAGAAAAAAAAGCATCTCTGAAATTCCAGTCAAAATACATTGTCTCTTTTTATCTATTTTTG
TACTTTTTATATTTCCTTTGTTCTGAACATATATATTGTATGATAAACTGTTTATCTGAAAATTTATCACTCCTTCAGTG
TATCCCACAGAACACTTACGTTCATTTTCTATTTCAATTTTCTAAAGCTTACTCTGAGAAATACTCTTGGACATAAATGT
ATTATGTATAAACTTTTGTATATTGACAGTTTATGCCAGTGGATGTACATGATTTTCAGTAGACAGAGCTACTAATACTT
TATTTCATAATTCTTAAAGATCAAGTACTTGGTAGCCACAGTGGCTAGAGGCTACTTTTTTGGACAGTACAGAGGCACAC
ATAAAAGATCCTTAAGTCTTTTAAAATGGAGTCTTGTCTGTCTTGCTCATAGTTGTGTTCTCAGCCCCAGCATAGTGTCA
GGACCAATGCCAGATACACTCTCAAATATTTGCTGAACAAATTTACCACTGTGTAAAATTTTCAAGGTACTTTCAACTCT
TTAATTTTCTTTTTCCTTACCAATAAAGTGAGGCTAACAATAACTACCTTGCAGTATTACTGAAGGATTAAAGTTAGCAA
CTATAAGATCATGAGAACAATGCTTAGCAAATAGCAGTCTCTCACTAAATAGTAGCCATTATATAAACTTGCATTGTCTG
ATTTATTATCAGTCAACCCAATTAAAAGTTGGCTTTTCCAATTCCTCCATTAAGGAAGGAATAAAAAATAAAAGCGATGA
GAAAACCAGAACAAGATATGCTGAATTTTTATTTCCAAAAAGGTTAAATTCTTAATTTTCATTCATAACAGTTGTGCAGA
AATGTAGAATTAGGGCTTTGCATCAAGAAAAACTTTCTCATACTTCCCAGAAATTTAATTGTGTGGATAGATTTTTCTTA
GT
>Ccan_OSU1_lncRNA_contig10948.1
ATAACGTTAAAATTTGTGTTCCAGCATAAATGGAGAGTCAAGAATAATTAATCCTGAAAAAGTCAGTTTATTGATCATTT
TAAGATACATGGCATTGTATTTAGAGGCATTTTTTTTCATTCTAAAGATCTGAAATTTACAAAAGATATAATGAAAGCTA
TATAACATCAAGAGTATTTTGAACACATTCTACATAGTAGAAGTAACCATAAGTGATCATTTAACTTACTGACATAAACT
AGAAGCATGTCCTTGGAGTAAAATACCGTTATGTTTCTGAAAGAGATTTAAGAAGGAATAACCACCTCCGACTGCATTTT
TGTGCCACGTACTTCTGTTCTAATTCTTTGCCTCTCATGATAAAGAGCCTTCATGTTTGGCTTTTGCTTCTTTGTCTACC
ACTCAGTGTTTAATCACCAGGATGATATTCATTTCTGTTCCTATGTTACATTTTCTTTGTAGACGATCTCATACATGCTT
GGCTTCCATCTCCATTACTTTTTCCTTAACTCCAAACTTTTACTTGCCTGTAAGACACTGTTGCAAAAAAATATATATAT
ATATTGCTTCAATTTTAGCATGTTAAATTGAACTCCTCATTATTCTGGACATGCAAAATCTTTTATATTCTTTAAAAAAA
ACAACAAAAAATGAACAAATGACCTAATCTATCAATACTGGGTATACCTGATTTCCTAAACCAAAAATCAGGCAGACTAA
ATCCCCTGTGTATCCTGACTTGTTGGTAAAATCAAATTGATTTCTAATTTTTAACTCCCTTAGTTTGTCACCTCATCTGC
ATTCTTATTGCTACTCATTGTGTTACAAACTGAATAGTGTCCCTCCAAAATTTACATACTGAAGTCCTGAGAATATAAGG
TCTGTTGAAACAATCTTGTAGCCCAAGTTACCAGGAAAATGTGGTGATTGAGTATTTTAATATCAGGATAAT
>Ccan_OSU1_lncRNA_contig10974.1
GGAAAAAAAACTTAACTAAATTATATCTAATCCATGATTATGTTGGGATATTTCTATATATCTTTAGTAACTGAGAAAGT
TAATGTATTTTAATCTACATGTTGTTTGAAAACAAGACTGTAAAAGACATGTAAAAAAGTCTTAAAGAACATATATATCA
AAAAGTAAAATAATACACCATCAATGTAATGAATGTGAATTGTTCTATAAAAAAGGAAGCTCAAACACAAAAATAAATGT
AAAGATCCCGAGATCCTGAACATGAGGCCAGAAGGAAAACAGCAACAATTAACAAACACTTGTGCTCAATGGCAGATTAA
TCAGATTTCAAAGCTACATAAAAACTAAGCCAACTGAAAAATACTTAATATATTTGAATTCACTACTGATTCCAACACAG
TTTTAAATCAAAGAAGAAACATAATTAGCTGATTTGCTTTAAAAAACACAATACCATTACACTCAAACCCAATCCCTTTA
ACAAAACAGTTGCTTTTATAGAGATACTGTTTTATGAAATATAGTATTGCTGGTCTCTAAACTATGCACAGAATGAAACC
TGGCTCTGCACTCTAGACAGACACAACCATGAGACTCATAAAGCTTATTTTCAAAAGCAAAAATGAGAAATACAAGTCCA
GAGTTATTTCCAAATAATAAAACATGTCAAGCTTTTGATAATTTCCTGTGCTTATTGTATTTCTGGAGCATTCTATACAC
ATCTGCAAACAACTTACTCCTATTACTTATCTAGTATTCGAGTACATGAGGAACTTCCAGTGAGTTTTGAAACAATTAGT
TAAAACCTGTAGAATTCTCATATTTTAAGTGGGATTCTTTTTGGTTGTTATTCCTTTTCCTTTTTTGTCTGTAGTGGTGA
TGAAACTCAGGGACTCATGATTGCAAGACAGGCACTCTACCACTTAAGCCTCTCTGCCAGCACTGGTGGTG
>Ccan_OSU1_lncRNA_contig10983.1
TATTAGTGTAAGAATATTATATTAGACAAGGGTTTAGATTAGCTGGCTGAGTTGTGCTTAAGGTAATTGTAATTTTAAAT
TTTACAAATTAACCAACTAGCTACCAAAGCATAAAATTAATTGATAATATTAGAAATAACTTTCTTAAATTTTAATTTTG
GATAGCTATAGCCTGTCAGAGCTTTTTTGAATATTGAAATACATGCTGCTTATTTTGTTCAGTTCAAATTTCAAAGCTTG
CTGGGTCATTTTTACACACCAGAAACATCCTGTGTAGTTATGTGTTGCCCGGTGGATGTTCCTTGTTTATTCTGAGTTTT
GGATGCTTTTTGGACTAGAAGTTAGTAAAACTTATTAACTAAGAGAATTAGGGATGGGCTAGGATAGAGTCAGGACATTG
GTGTTGCAACAAATAGGAAACAGAAAAGCAAGTGTTTGAAAATAGAGGAAGAAAGGGTAATGTAGAGTGCATCAGCACAT
TAGTGGGAAGAGTGTTTAAATTTAGTAATAAAAGGGGTCTGTTAAGTCAGATCTTAGTATAATTTAATTGACAGTATTCT
AAATTACAGATTTTAATACAGCTTGCTTTTTTTTCAATCCAAAAGGAAAATCACTTATCCTCTTAGAGTGTCTGAAATGT
TTTATAGTAATAATTTATGTAAAAATTGAATTTTGGAATAGACTTTTTTTGCATTTTTCTTGTGGTAAAAAAATAAACAT
AAAATGTGCTCTCAACTATTTGTAAGTACACTTCTGTAGTTAAGTTGTGTCAAGTACATTCACTTTGTTGTAGAACAGGT
CTCTAGAACTTTTATCTTGCAAACTGAAACTTTGTATCCACTAAAGAACTCCCTTTTTCTTCCTTCTTTTGTGGAATAGA
ATTTTGGCCATATATAAATCAAACACTTGAATTACTTAGAAGAAGTTCCTTTGTGCGTATAAGATCTAAA
>Ccan_OSU1_lncRNA_contig10985.1
AAGTGTTTATTTTCAGAAGGTTCTGGCCATAGGTGACTTTCTTTCCCTATTTAAATAAAAGAGGTCTTACTTTACACATG
CCACCTGAAAGGTCGTTATGTAGAGAACAAATTCATCGGATAACCTGAAGCAGTGTGGGAATCTGAATCCCTGTGCGCTG
ACCTTGCCTGGGAAGCCTCGCCTTTGTATCTTACCTCATCTCCCGAAAGGCAGAGTACAAATTAAGTGTTTATTTTCAGA
AAAGGAAACTTCCTTGCCTGCTTGCTCCTGGCTGTCGTGAAGGACTAAAACAGTAAACAGCTCAGGTGGCACATTATGTT
TTATTCCCCCAACTCGGTCACTTTCAAAGAAGTGTAACACAGAGTGGCCAAAGAAACATTGCTTTTGAGACACTTATGGT
TGGGGAATGGGAGCAGAGGTGAGGATAAAACTGTCTTCTGTATGAAGGTGTGTGTGGTACACTGAGTGATCCTCCCTTTG
CTTGGATCCTTTTGGAAGGTAACATTTGAGCAAAAGAAAACAGGAAGTTGAATTAAGTAGCAGTTGAAGTTTATATGCAT
TTGCCATACTTTTCAAGAAGGTAGCAACTGTTTAGAAGCAAGCAACTCCTGCACTATGTTTTTAAACTTAAATGAAATAT
TTTCAGTGATATTTTTATGCTTAATAGAAACTTGCACTTATATTATTTCTGCTTCTATTTTTTTTTCAATTTGAGATTTG
TATGTTAACTATATATTTTATTCATAAAGTGATCTGCCAGTTAAATATATGGGGGAAACCAGTTTTCTTTAAAAGTGTGA
CTGGGAAGAGACATATTTAAACTTAGAACATATAATAACTACAAAAATGTATTTGCAGGAAGAGAAGTCCCATGTATAGA
GAAGTCTTTTATTGCTCATTTTTTGAAAGCTGGCTTTTCAAGCCTGGGAAAAATAAAATTGTGTATTTGT
>Ccan_OSU1_lncRNA_contig11005.1
GAACAAGCCAAGAAAGCTGTGGCAAAGAATGTCTCCACAACAGGAAAAGGTCTAGCTCCCAATGGCTTCAAGTATGTGAA
AGGGGAAAGAGGATTCAAAAGTAAAGTGTTTTCATTTTAACTTCTTTCACTGTTGACCCATTTTTAGAAATGGAGTAACA
GGTAGTGATGACAAAAAAAAAAAAATTTGAAGAGCCAGGGACACAGACAGGAAACACTTTCATAATTTCAGTGTAAACCC
AGCATATACATGTGTAGCTGCTCAAGGTAAGTCAAAAGGGAAAAACAAAACCCTGGCAGTGTTATTGTTCATCATTGCAG
AATATGGTTTCTTCTGTTAGATTTAAAAAACTACTTGTGGCTCTGCCAGTAGAGTACAGTAAGTGTGCGTAAAAAATAAA
TGTTCCCTCCTTAACACTACACGAATGATGAAGACTAGACAAGTTCATTTGGGGAGAAAGAAAACCTCTTTGTAGCTTAA
CTGTCCACTTAGTATGCTTTCTTTGCTATTTTAGAAAAATACAGAAAAGTTGCTCCTTAATAAAAATTCACTACTTGCAA
TACATCTTAGAATTTTAATGGAAAATACTACTAATAAAATGTCAGCTTCAGCTTTTGCAAGTCATACAAATTATGGTAAC
TGTAATACTTTACGAACTCTTACAAACACAATATAGAACAAATTGTTTTAATATTATCAACATCATCCTTAACTTCAAAA
TTTGGTTTGTATTATCTCAAAAACATAAATCTCAGTTTTCCACATTAATTCACCACCCAACTTGAAAAAGAATCTCTGCC
AATGATATATTGAAATGCATACAACCTACCAGGCTTTGAAGAGATCAAAATAAATAATTTATAAAACCAACATCTCAAAA
AACCAAAACCTCCTTTTGAATTACAAATTTGATTCTAATTGCCCACAAAGTAGCTGCTAATCAGAATTA
>Ccan_OSU1_lncRNA_contig11093.1
AAGGAACTCCGTTCTCACACTCATGACACTGCCAGTTTATGTAACTTTTGTTAGTAACAGCATGCCTTATGAATTCTTAG
AGATCTGTGGAGTAAGTATGTCTACAATTTTTCTCTAGAAGTCTTTATGCTTCTTATTCTGGTGCCAGCCAATAAAGACA
GCCACATGGAATCCTGCATTAATAGACTTGCTTAAGTGCTGGAAGGAGTGGCTTAAGAATTTCTTTTATGTTGGACTGGA
ATTTGGACTCAGCACCACATGCTCTCTGCCCCGGTTTTCTACCACTTAAGCCACATTGTCATCCCTTTGTGTATCTTTTT
GATTGTGACTTTAATATGCTGTACATTTTATAGTGGGACAGTGGCTTATTTAACTGGATATGTATAATAGGCTGACTTTG
AATTTAGGATGTTCCAACCTTTGTTTTCCAAATCCTGGCATGAAAAACATGTGAAATGATATTTGTGAATGGTTTAGATT
TTATATATCTTGTTTCCCATTACAATTTGCATATTGTCCAAGACATAGACAACGATAGAAAGCATGTTTTCAAGTAGAAC
TTGGATTTATCCTTTTATCATATTTTAAAGTGTTTATTGATTTGGCCACCATTGTATGATGCCTGTTCTGTCAAGAATCA
GTTTTCTCTTTACATTGAAATCTAGTGAGGGCTCATTTGATTTCCACTGAGATCTATTTGTAAATCTCTTTATTATAATA
TAGCACATGTAATAGTATAGATTCAAGGTTTCTCATAAATATTAGACTATACGTCACTTTTTATTCTCTTCTTTCCCTTG
CTGTTTTTTTCTTTTCTTTTCAAGTGTATTGCTGTGTTGACCACTCTAATGCTTAATCCATAATTTTTCTGTTGGATTTA
CAATTTGGGCCTCTTTTTTTTGTCCTAAAGGAATAATAAATTTGGGCCTTATTGTGAGAATAAAG
>Ccan_OSU1_lncRNA_contig11144.1
AGAATAAACAAGAGCTCCATCTAAGACATGGTGGGCTGGACGTGTGGCTCAAGTGGTAGAACACTTGCCTAGCAAGCATG
CAACTCTGAGTTCAAACCCAGTCCACAAAAACAAAACAAAAGAAAAACAAAACCCAAACTTGTTAACACTAGCCTTTTCT
GAATTATCTCAAATGTTTGTATGATGAATGTCCAAATCATAAGATTAGGCCTGTAATTGGATTGCTTCAACATAAGCCCC
TATAAGCTGCACAGGCATTATTTATCTGCTGTGCACCCAAAAGTCTCAGAAGCCCAAGGCTCACTCTATTGAGTTCAGAA
AAATAATACTGTCTGTTAGACTCAAGTTTCCTCAAGTTCCTTCTTTATGACTTGCTTTATTTCACACAACTTAAAAAGCA
GAGCACAATTTGTACAGTGACTTCAAATATATTAAGCTCATACTTGTAGGTGCTTAAATGCCATTTTTACCTGTTCAGCA
GTGAAAGAAAAGAAAATAGAAGAAGCTGGAGCAAGACACTGAGAATTAACAAAATAAGAGCTCTGATTTTAAAGTGGGAA
GGAAGAAAATCCATTTGCATTTTCTTCAGTAATTGGGGGACAGTTTTGAAATGCTCACTTCTAGAATGAGTTGGCTTGGT
AAAAATGACTACTTGTTTAGCATTTGATAATTTTTTAACTCAGAAAAAAATTTACTTCAGTAGTATATATGTATAAAATA
TGGTGACACTTTAATCAAGTTCTTGCTATGTAATTATTAGAATATTGATTTAGTAGAGGTACAGAACAGTTCAGCTTCTT
TATTTGTTTTTCTGTGTGTGTACTTGTCATAGACTTGCATTTTTGTGTTATGAAAAATTTCAGATCTATATAAAGCAGAG
ACAGTGATACAACAATCCCTATGTACTTATTCATATTCAGTATCCATAGATTTTGTCATATT
>Ccan_OSU1_lncRNA_contig11177.1
AACATCTAGTGACTTACTGTTTAAAATAATTAATGGTATCCAAAATACCATTAGTAAGATAACCAAAAAACGAGATTAGG
AATGTTTTAGAGAGCAATTTTTTCCTAAGTAAAATAGTTGTAGGATTCATAATGAGTACTGGTATAATAAGCATGTAAAA
TACATAAAAGAAAGAAAATTTCAGAGAGATGCCTACTAAAAATCTGACTTTGGCTGCCTCAAATCAAAAGAATTTATAGT
GCTTATCAGCATCAATTTTTCTCCAATCCAAATAGTTCATATTTTCTTTTCATATTATATGATGACTCACAAGTAAAAAT
TTTCAGTGTAAAAACTGTCCAGGATAATCAAACCTAGCATTACAGATCTTACTGTTCAACATTTTCAAATACTCAAAGTA
ATAAAAAATCCCCAAGTATTATCTTTTAAAGCAACACACAAACTAAGTTCCAAAAACAGGGAAAAATTGATTTGCAGTAA
AAGTGATATACTTTTCTGTTTAAAAACATCAAACCCAAGTCCTGACACTGCAATCACACAAGGTGCCTCAATATTACCTG
TACCTTCTTTTTAATCAAAACAGAGTGCCTTAATGTGTAACTGAATTTCTCAGTAAAAGTTCATTATGAAATTTATTTGA
CCAAAGAGGAAAAACCAGACCACATCCATTACAAAATAGAGATAAAGCGAAGTTTACCCCAAACGTGTCATTCTTTCCCC
TCTGTGCACAACAGTCACTAGCTTTGCCTCTGTGTAAAGTGCTGCAAGCCACTGCCAATACACAACTCTGTGAGGGCCAG
CCACTGCTGATGCTTGTACCCTGAATGACTAATTAATGTGAGAATGCAGCACAGAATGTTTAAAGGTAATTTAGAGCAGA
TCAAACTGACAGTATTTTTATTTATATTATGAAGCAATGAACTCATAATAAAATTATATA
>Ccan_OSU1_lncRNA_contig11458.1
TAAAAATAATGGTATATTTATATAACTCAGGCATAACGTACTTTCCCTAACATTGAATTAGAAGGAAAATGTTATTTATT
ATGGGTTAGTAATTCCTATATTGATCGCTATCTATTATGATGCAAAAAACAAAAACTACTTACTACAGAATATTACATTT
AGAATTTTAGAGACTATACCCATTTATGGGATTCTCCCAAACAATCAAAAAAGTTATGAGATTAGAATTGTTTGGTTCAT
CTGTACAATGCATATTTATTTTATTCAGTAAAACTTCTGCTACATTCTCTTTTTTTAAATTTCTCTGAACATTTATATTG
TCATTCTTTGTCTACTTGTTCTGTAAGAACAAAGTGTTGTTGCTCTTGTCTCCATCCTATAGACTTTTGAGGTCTCTAGA
ATCTATTTCTCCCTACCTGTACTCAGGAGGTGCACTTCCAACACACTGATTTCTTCATGAAGCTATCCATGAAGCATCTG
GTCTTAATTTGTCTGTGATTTGCAATAATGCCTTCATTAAATGGATTTCATGAAGCCAACTGTATGTAATTTTGGTTGTG
ATCACTCATCTTTACAAATGAGGGAATGCCTCGGTCTATAGACTTAAGGTTTCCTGGGTAAGTAAGTTGTTTATGTGCTA
GATTTTTTTGTTCATATGAAAGATAAACATATAACTGAATGTGATTTTAAACAATCTAGTAAAAATAATCTTGTCCTTGG
CATTTACTACCCTGGATGTTTCTAATTTTCTTAAAGTGCTTGACAATGATGGGAAACGAAGCTTACAGCATCACATTATC
ATTCTTGTAGGCTCTGTGAATGCAGTGACATGAGTGATCCATCATTTCAAGTAAATTTCTTATACCACAATAGTTTGCAA
CAATAAGCATCACCAAAATTGTTGAGATGAAAAATTAAAAATTCAAA
>Ccan_OSU1_lncRNA_contig11564.1
TTTTCACTGAAAAAAAATTGCATTTATTTTCCTCAAACCCAAATGCTGGGACATGATTATATTTAGAGACTATCCAATGG
CATTAGACATTGGAATAAATGTATAATTACAACAGTCACATTCCAAAAAATCTCCCTATTTAAAAAAAAAAAAAACAAAC
TAGATCTACATTGTTGACATCAATGAATCTTCAAATAAAGTAGTGAAAAATGCAAGTTTCAGAATACAGGTAAGAGTACG
ATAATCAACTGTGTAAAGTTTTAAAAACACACAAAAAACTACACTTTATGGATACATACATGTGCATATAGGTATAAAAG
CATGTACAAAAATACACATCAATTTCAGAATATGACCTACGGGAAGTATAGAGAGTGGACAGAATGGGACTGATACAAAG
CAGGCATTAAATCTATTTTCAATATTACATAAGGATTTGAAACAAATACTGTATAATGTTAACATTGTTAAATCTAGTGG
TGTTACAGGCACCAATTAGATTATTCATACTTTTCAATTTTGATAAATTTCATTATAAAAATGAAAACATTCACAGAATA
AAAAAAGATTGAATCACTGCTACCATTTTCAAACTAATTAAGCATGCTAAAATAAAAGATTTTCTTTCCCAAAATGACAC
AATAAATATTAACAGAAAACGTTACATAATTGGTAATGTACATGTCTGTATATATTAAAAATATACACACAACAATCAAA
GAACAGGACCTAAATACTTCTACTTCAAACTCTTTTACTTGAGTCAAAGAATCTAATTTCACACCACAAACAGGTTTTCT
TTGCTTTAAAAACTATCCTTTGGATTTTTTAAAATGCCATTTCCTTCAAATGTGACTCCAAATAAAAGGCTTAGCATACA
GTATATAGAAGAGATCTGTCTTATTTTAATTAAATAAGACTA
>Ccan_OSU1_lncRNA_contig11614.1
AATTTGAAATATCCTTATATGTAGGTGTTTTCTCAACTGGTTTTATAGACTTGCCTGTGTGTTAAGGATTAAAAAGTTAA
TATTATGCTTTGTATTTGGTTAATCACTGTAAGTCTGATTTATAGATAGACTAAATTCCTGTATTTTTCCAATCAACTAA
GGTGGTAGTCTAATAACTGAGAAGGTTTTAATGCCTTTAAGCCTTGACAGGAAAGAAGGTAGAGCTTCTAACTCATTTTC
TTGGCTGTGTTTTAAGGCTTTTCTTTTCCTATTTATTAAGCTTCAGAATTTAGGTTTTTTTCTCTGCATTGTATAGTGTT
TTCCCAGCCAGGTAGCAGTGCAGACAGGGAAATCTGAGTTTAGATATTTATCTTATCTTTGGTCTAAGAAAGGACACATG
CTGCTGGCTTGGAGGCTGAGATACTGTGTCTTTGATCTTTCTTCTGTTAGAATTTTAAGAGAAAAACAATCATTAAGCCC
TATTTTCCTAGACTAAGTACTGTATCCCTCTCCTCTTAGTAGATGGACTGGTGAAGCATCTTACTTTGAAGTAAGACTTT
TCTGTTAAGTGAAGTAAGTGGCTTAAAAGGGGACCATGATTTTCTATCTATTCAAACTCCTGGACTAATTACTTTATTAG
TTATCTTTTAGCTGTTCACTATGAGGCACTGATACTCTGCTCTTTTCCTTGATCAAGTTATTCCACGAAGTAACCTTCCT
ACAATTGAAAGAAACATTAACTTGAAAGTTCCTCATTTCTATCTTGTAAATTGGCTTTTGCTTATAGTAAAATGGCAGTA
GTCTCATTGTCTTCGGTGGTCTTTGTCTAAATGTCTGCTCCAAGCATTTGACAGAAATCAGATTGGTAGTTGAGGTCCCT
AGCGCAGCAGTACATCTTTCAAACAATTCTTGGCATTAAA
>Ccan_OSU1_lncRNA_contig11751.1
GGGAAAATGTTGCTGTAGAACTTTGCTGCTCTTTTCCTCCCTTTGTCTAAAGAAAAATCCCTGAATTACTGTCCAGTAGT
TTAACTCTTTTATGTAATCAACAACATATGCACAAATTTTCTTCACAAATTTTAAGTAATATGAGTCTTCAAATAGTATC
CATTTCCTTTGATGAAAAGAAAACAGTATGTTAAATTTGTGTGTATGTGTGTTAGTGTGTTAAATTCTTTTTATATGGGA
AAATAACCCACCAAATGTTTATTGACAGGCAATAATATATCTAACAATGCCAGCCAAGTGCTCTTGAGCTCGTGGTTGTA
GCTTAAGCTATACACAGCCCTGAAAAGAAAATTTGTAAGGTGATTATTTCTACTATTTTAAAGCTTCTCCTTTATCCTTT
GAATATTTAAAAAACTCAAACTTTCCCTTAAGATTATATATTGATATTACTTCAGTTTGGTATTAATAATTTTTCAATTT
TGAGAATTCATTCTTGCCACCCTACTGATATTTTCACTATATTTTAGTTATTTTAATTTTGTTTCCCACTACTAACATGA
ATATAGAGGTAAGACTACATAACATTCAATTTTTTCAGGTGTTTACTTGTACTTATCATATATTTAGTCTTTAATATTAC
TGGAATATTTTCAAGAACATGTGTCTCAGAATTTTCTGATAATTATATTAGCAGATATTTATGAGCAGAGTCTATAATCC
TTTTTATTTATTAAGTTCATAATTAAATCAATTTAAGTATTATTAGATTTCTGATGATTCTACAAACACTTCAGTACACC
AAGAATTTAATTAGGAGATCCAAAATGGTGACTAGTAGGGTAGGGAATCAGAACTCCTAAGCTCCATGGATCGTCGGACT
GTAGAACTCTGAACGTGTAGATCTCGGTGGTCG
>Ccan_OSU1_lncRNA_contig11863.1
AAAATTGGTTATTATAACATTGTCTTTAGCTTCATCAAAGAGAATGGATACAAGGGCCACAAAAGTGAGGTTTACAGAAC
AAAGTTCTATTTCTCAGCATTGGAAGTTTCTAAATTTACAACCTATTGTAAAGGGATAATAATATTTCAATGGGTTGTTA
GAAGCTTTTTCTTTATGAGATGGGTAGGATAGAGAAGTGCAATGAGTTCTTCGTACAAAAGAAAAGGGCATAAAAATATT
GCTAACGAAGGTAGAAAACTTTGACGAGATGAACAGTAGCAATAAATGAAGGCCCTGGGTTTATGTCCTCTATGGAGTTT
TCAACGTGCAATCAGAGCCCAGAGAGTTTTGGACTGAGCATAGTGATCTCTTTTCCAGAGATCTAACTATAAAATCCAAG
TATCAATAGATCATCAGATAAGTCATCTTACCAAGTGCTTTGGAAGTTGCTGAGTTACAAGAGGAGGTAGAACTAGAATT
CTACAAAATCATTTCCTTTGATAACAAGAGCTGCTAAGTGGTGCCAGCAAGTGCCATAACTTCTCACTTCTCCAGTGCTG
AGAATGGGAAAAATCTAAAAAATCCTGATGGCTATTAATGGGAATGTCAAAAAGTTATGCTGAGTTCTACTTATCTAGAG
GAGGCTGCAAAACACCCAGTTTTGGAGAAGTTTAACTATCTGCACACTTTTAAATAAAATGAAGATATTTCATATAAACC
AGCAGAATGAGTTGTTTATTTTGTCTTTTTCATTCATTCAACCGTAGCTATGCTTTAGGTAAACAGGGGTAAGGTCAAGA
GAGTGGTCCTAAAATTGTGTTTATTTTGCATTGAACAATGTCTCCAGCTATCATAATAATAACCTATCTTACTAAAAAAA
TGTGGGTAAGCCAAAGGAAAACATCAAA
>Ccan_OSU1_lncRNA_contig11987.1
GGAATATGGACCCTTATAAGCTTACAAGGGAAGAAAGGTAAGAAGGTCTCTTCTTCTGTAGTTTCTTCAAGCTGAAAATG
GGCGTGGACCCTACCTGTGGGGTCCATTATCCTTGCTAACTAATTGGGTGGGATAGAGCCAGCTGAAGAGTAAAATGTGG
TGACAACTTAGCCCAAAGAACTACAGCTTGGTGTTTGTTCCTCTGGAGGAAATGGCAGTAATCCTTGAAGGACCACTAAC
TGCAAATAGGACCCTTTTAACCTGGAAGATATGAAAAAGGTTAGGCACTTTAAAATGATAGGGGCCAAAAACCAATGTTA
TGAGGAGTGACAATATGGGTCCACGAGTGGGAGAAGCCATTTAAAGCTGTTCCAGGACAATCCCAAAAATGACCGCTCCA
CAGAAGCCTATTCCTTTAGGCATGCCACTTAAGCTAGTAGACCTTTTATATTATATCACATCATGCCACATTTGTTAACA
CAGAAGCAGCAGTCTTCCTAGAAAAAGAGGAAAGTGCCACCTTGAGCTGCAGTAAGCATAACTAGAGCCCATCAATTTTG
AAGGAGAGTCCCTACTAAGAAGTCAATGGGGCCTCAGCAATTTACAAGTTTCTGAGGCTTAATTCCCTTGAGAAATTGGA
ATACACCATCAATGCTGAAATTGTTCCTGCTACCAGCATGGAAATGTCCATTGTAATCTCTAATGCAACAAAGAAAGATA
TGAAATGGACAACTCTAGTGTGAGGTTAGGAAGCCAAAAAAGAAGACGTTAGAGGAAGGAGATGGAGGTGTGTCCAGGAA
GACAAATATGCCAAGGAAGTTAGGTGGACATTATTTTTACCTAATAAATAAATCCCTTAGCTGATAGAAAAATAGTAAAT
TTTACAGTAAATTGAGTTTTTT
>Ccan_OSU1_lncRNA_contig11988.1
AAAAAAAATTGAGCCAGTCATCTTTTGGCTCAATTGTTCTCTCTCTTCACTTTTGTGACCTAACTAAAATTGAACAAAAT
AAGGGAAGGAAAAAAATCATGATCTCACAGTCCTACAATTTGCACTTTTCAAAAGAGTGATAAAGTGAGGGGATTTTATA
CAAAGTTAGGGTTCAACTGAGTAACAGATATAAATAACCCCAAAAAGTTTAACAATGTTTAAAATAAAATCTGTCTATCA
TATAAAGGACAAAGTTAAAAATGTTTAATATAATTTTAGCTTCATCTTCATGAAACAAGTAAGTTGAAACACAAATTCAT
TATATTTTTCCTGTCAGCATTCTTAGTAACAGTTGACTATCATTCTTTTTAGATAGTATCTTATCATTAAAAGTATATCT
TAGATAGAAATAATGTACTTACATTAGCACAGCAATAGACTTCCCAAGACTTTACATTTGAAAGAACTTTTTTTTTGTGG
TGCTGATCTAACTCAGGGCCTCCCACATGTTAAACATACTATCTGTGCGCTACACCACCAGTCCTTGAAAGAAATATCTT
ATGAAGAATTTAAAACATCTAATGTTCGTATTTTCAATTCCACAAATCTGCGATTTAGCTTGCTTTTTCCTTTGTTTGTT
GGTTATAGAGTGGAGGTAGGGACTTAAACCAAAATACATTTCCAGAGCAGATTATATATATTGTATTATAAGTCAGTTTC
CAAATTTCATATTTGTTTTTACAGCAAAGCCTTCATTTTGTTGACATAAGTGGCCTCCTGAATAGTTTCTATCAAGTCCA
TTTATAACACATTTAATACAAAGGAATGATAATTTCCCACAAGTTCAGTTGAGGTGGAGGTGGGCATTGTGTACAGCCAA
TAGTAGCACTGAACCATGGCAT
>Ccan_OSU1_lncRNA_contig12127.1
TTAGATGTCTTACATATTAACTCTTAAGGAGATTGCAGTCATCTTAAAGTGTAAGAGTACATCATTTGATGTTGCAGAGA
GGAGAGGATGTTGGTGTCTTCTTCATCAGATTTGCTCTAAGACAAAGGTGCTTTTATTTTGATTGTGGAAGATAAAAGGA
CTCTGGGAATACATGGGCTATATGCCTACAGAATGTGAAACTCTGTGGAACTAACTGGTTCTGTTTGCTTTGTGAAGCTG
CTACTCTACAGGTTTTATTGTTTATTTACTTTCTTGGTGGTACTGGGGATTGAACTCAGGCCCTTATACTTACTAGGTAA
ATGTCTACCACTTAAGCCATGCCTCCAGCCCTTTTTGCTTTTAGTTGTTTTTCAGACAGGGTCTTGTACTTTCTTCCTAG
GTTAGCCTTGAACCACAATCCTCCAACCTATGCCTCCCATGTAGCTGGGATTGCAGAAATGTACCACCAGTCCTGACTTA
TTCTTTGAGATAGGGTCTCACTAACTTTTTACCCTAGGCTGGCATCAACCTGCAATTCTATCTCTGCTTCCCAAGTAGTA
CAGATTTTGATTTTATAGTTTGCTTTTCATTGCATTGTATTTATTTATATTTGGTAAAAATGAGTGTGACACAGACTATT
CTTTGCCAACTATATAATGTCTGTGTTGTAATCCAAATTCATTCATTGAAAGATTTACTTTCAGATACGTCAACTATTTA
TTTTCACTGACATTTTATCTTTTTTTTTAAAAAAAACAAATGATGATATCCTGAGGTAGGAATTAAGTGCTCTTTTCCTT
TTAGTTTTTTTTTTTAATTTAAAAAAAGCTATGACAGTTAAAAAAACAAAACACCTCCATTGTTATGAGTTATTGAACTT
GTTTTGCTGTATAAAGG
>Ccan_OSU1_lncRNA_contig12127.2
TTAGATGTCTTACATATTAACTCTTAAGGAGATTGCAGTCATCTTAAAGTGTAAGAGTACATCATTTGATGTTGCAGAGA
GGAGAGGATGTTGGTGTCTTCTTCATCAGATTTGCTCTAAGACAAAGGTGCTTTTATTTTGATTGTGGAAGATAAAAGGA
CTCTGGGAATACATGGGCTATATGCCTACAGAATGTGAAACTCTGTGGAACTAACTGGTTCTGTTTGCTTTGTGAAGCTG
CTACTCTACAGGTTTTATTGTTTATTTACTTTCTTGGTGGTACTGGGGATTGAACTCAGGCCCTTTTTGCTTTTAGTTGT
TTTTCAGACAGGGTCTTGTACTTTCTTCCTAGGTTAGCCTTGAACCACAATCCTCCAACCTATGCCTCCCATGTAGCTGG
GATTGCAGAAATGTACCACCAGTCCTGACTTATTCTTTGAGATAGGGTCTCACTAACTTTTTACCCTAGGCTGGCATCAA
CCTGCAATTCTATCTCTGCTTCCCAAGTAGTACAGATTTTGATTTTATAGTTTGCTTTTCATTGCATTGTATTTATTTAT
ATTTGGTAAAAATGAGTGTGACACAGACTATTCTTTGCCAACTATATAATGTCTGTGTTGTAATCCAAATTCATTCATTG
AAAGATTTACTTTCAGATACGTCAACTATTTATTTTCACTGACATTTTATCTTTTTTTTTAAAAAAAACAAATGATGATA
TCCTGAGGTAGGAATTAAGTGCTCTTTTCCTTTTAGTTTTTTTTTTTAATTTAAAAAAAGCTATGACAGTTAAAAAAACA
AAACACCTCCATTGTTATGAGTTATTGAACTTGTTTTGCTGTATAAAGG
>Ccan_OSU1_lncRNA_contig12136.1
ATGCTCTACACATAGGGGTCTCAGAAAACATGCAGCATTTATTTCCTACAATTATATGGTATAAAAATCAAGTTTTCCGT
TTTTCCTAGACAGTAACAGCTTAAAGCAGTTATGTTCCTTGAGTACTGAAGGAAACGAGATTGGCATATTTACGGTAACA
AACAGGTTACTGTTCAGAAGGAGGCATTACAAGAAATATAAACAGACTAGAAGCAAGTTGTATATGCATTGTTTGTTGAC
TTGATAACTTGCTAATGCATTTTCTATTTGTTGACTGTAGAAGTAGTTGCCCTCTATCTTTGACAGCTGAAGAGCTATAA
AGAAGATAAAATTGTGTGTTACACAGTACAACAGCAGGTTATTCCAATTACAGCCGTAATGGATGTGCAAGATTAAATTA
GACTCAAGCATAATTTAAAAGGACAGGTAAGAATGTAGCTTTAAAGGGTTTCTTATAGAAATGACTAAATATAAACAATG
TTCTTTGCCTGAAGGGAGAGGTCTAGATGATCTTGAAAACTGATGGGTGGAATACCTTACTAACCAAGTGTTTTGGGTAA
ATGAGGTATTGGTTTTAAGACACCTTTTTTTTTTTCTTTCCTGTTTTTAAAAAAATACAGTGTTTTTGGTGGGAGTAAAG
AGGGAATAGTGTTAGATGGTTTTTATTTGAGCTACTTGGGAGGTGGAGATTTGGAGAATCCTGGTTCAAGGCCAGCCCAG
GCAGAAGTTTGGCCCCATCTCAACCAAAAAGTTCACATTTATAATCACAGCCACACAATATGCTATGGGTAGCAATATCA
AGGCCCTAGGCTAACCCCTGGCAAAAAGGTGAGACTCTATCAAAAAAAAATAACCTAAAAGGCTGAGGGTGTGATTCAAG
TGGTAGAGTACCTCCCT
>Ccan_OSU1_lncRNA_contig12150.1
ATGGTCCATTTCTGTAACTCATACTCTGTTTCATGAAGCTTAGATTTTCACTTTGGGGGAAAAGGAAGTCATGGAAAGGT
TAAATAAAAGAGAGTGCACCACCCTCTACTGCTAGAAACTTATACTACATTCACTTTGGCATCAGTGTCCTTAGCAGTAG
TGAAATAGGGCGTCCAGTGAGGAAGCTGTCATAAGCACTGTGGGAGATGATGAGGGTAGAGTAGAGATTGGAGACTCTTC
TATAGTTGTACCAGTATATATAAAAAGATAGTTTGTGGAAGCTGGATCTATAATAAAGATACATAGTATGCTTTAGAAAT
GATTTTTGTAAGTGATTCACCTATGAGAGACTGTACTTAAACTTTTTCCTGCTTGAAGTTCAGTTAATTTACTCATCTTC
ATCAGTGAAGATTACCTTTTCATCAGAACTGATAGCAGCATTATTTCATATGCAGCATTTATGGTATCAAGATGAAGTAT
AGCTCTACATTTTATTCACATAGATTATTTGCTAGAAAATTGGTAACTGTCAGTGTAATTAATAGCTTCTAATTTGTTGT
GGTGTTGCATTTTTTGTCTTCCATATTTTAATCTTTATTTTACAGTGCTTCCCTGTATGAAAACTTTGTCCTCACTTTAT
TTAGTCATCAGTGTGAATTTCATTAACTAGAAACTGAAGTCTTTTGCTGTTAGTAAGGCTTTTATTAAAAGAAAAATTTG
TACCTGCGTTAGTTTTCTTTCTTTCAAAATCTTATTGAAAGTCCTTTAACGTATCAGTGGCCAAAACAAAACCAATTTTA
ATACCTATCATTTTTGTCAACATACAGAACAACATGGCAAACTGACTTGAAAAAGATACATAGTTACTTAGCCAGATATA
CTTATTCTTACATATA
>Ccan_OSU1_lncRNA_contig12278.1
GTCCATAAGAGTTTGATCAGGCTCCTTGGTTAGACTAAGCTTTTCACCCCCATCCCTGCCCTGTTCTTGAGAAAACAGAT
GTTCTGTGGGAGGCAAAGGGGATGCCTTAACTTTGTTGTCTTTACTGCCCTCGTTGCCCTTGAGGTAGTGTCATTAGGAA
GAAGAAATGCACAGAGGAAGAACATGAAACTTCTTCCTTCCCAGCCAATTTGCACTGGGTATTGTTTGCAGCTGTAAACT
GTGTCAGGTTTCTAACATGGGCCCTGTTTACATATAAGTGGTTATCTGACTGGAAGATGGATCACCCTGTTAGAAAGTAA
AGATCGTTGTGATCTCTGGTGGTATTTGGGTGTTTTCCATCTTTGTCATGAGCAGCCAAACCTGACCATGTCTAATAAAC
GCCTTCAAGGGTCCAAGAGTGAACCAATGGCCTAGCTAAGAATTAAGACTTAGAGACAAAGATTTATTAAATCATATATC
ATGGCTTTAACCTAATTATGACTGCACCACTATGAAATACATAGTTGAAAATGAAAAGGTAAAGAGTAAAAAAAGAGTAT
CTGGTATTTTTGAATGCTTGTGGAAATGCTTGAAGCAACTCAGTGCATACCATGAAACAGCCTGTAGAACAAACACCCAT
TTTAGATTTCATAGGACATCAGACATTATTCTGTCTAAATAAGATAGATATAATTTTTGGTATGTAAAATTTTGCTACAG
CAGTCTATTTTCTGGCACCACTAAAGTTAACCTCTTTAAGATGAATGTATAATTTCTACAGAAAGGATATTAAAGAGGGA
GAGAATCTGCAGTCTGCAATGTTAAAATAGTATCCACAGATCTCATGTAATTAGTTACATATATACATTATGATTTAGAA
TAAAACTAATT
>Ccan_OSU1_lncRNA_contig12375.1
TAAGATGCCCACTAAATGTGTCCCTCTTAAGGAAGTACTCTATTGGCAGTTGTTGGTACCATTATTTGTATCCAACAGGA
AAGTCCATAGCTACATCCAGTATGTGAATAAAGAGAACATGGATTGAAGGAGGAAAAGCTGACTGTTTTTGTGGTGAGAA
TCCACACTTTCCTCTGTCTCCGTTACAGAAGCAGGTTTGAACACAGTGGATTAGCAACTATAGGGCTCAAATTAAAGTTT
GTTACTTCCTTTTTCACAGTTTGTAAACAGTAATGTAGGCTTTCAGAATAGATACCACTATGTAGTGACTGCACTGAATA
CTGAAATCTGCTGGACAAGTAAATATCTGTACCTAGAATTTCTTCACAGCTCTAGAGTTTTAAAAAGTAAGGAGGCTGCT
TTTGGGTAGATTTCCTTCATATATCACATTACTGTTTGGATGTTTATGTGAGTGCTCAGGGAATTTGGATAAGTGATTTA
ATGCAGAAGTGGCTTGTTAGGTTTCTCTAGTTAATAATAATTAGTATTAGGATATATCTGGCAGAAAAGGCCAGTTTCTT
GATCTGTTTGGTAAGACTATATATGTAAGCCTTCTTTTTCCTGTGTGGTCAGTAGAAAATTGTCAACATAGTTTGATCAG
ATGGAAGGCAAAAAGAGGCTGACAGGTAGAGATGGCTACCCCATTGTATTTTGTTTTCATGCTTGTTTTTTCCCCATCCT
ATATGGATATTTAAGAAGTGGGTCACAAGCAAATCTTAGGAGGATGGAGTAAATAAGAGGAATTAATGTACTTATAAGTT
AGGCCTTTTGGTGTTGAAGAGTTCATCTTGTCATAGGGAATGAAAACTGTGTAGTTTAAGTTACAAGTAGAGGCAAGAAC
TTAGATT
>Ccan_OSU1_lncRNA_contig12409.1
GTTAAGACTTTTTGTGGTAATAGTAATTTTAAGATATACTGAATTAAGACTGAATTAAATCAACAGGTTTATCACCTAAG
AAGATTTTTATAAATTTGGAGTCAGGGTCACCTGTCTAAACATTCTCAAGTCAGGAAAAGAATGACGAAAAACTTGTTCA
TTTTAGATATATTTCTATTTTTAAAATTATGGTAGTAAATATAACATATATATTATGGTTATATAAGTGTGTGTGTGATA
TACATGTCACAAAATACATAACAATTTTAACCTTTTTTTTTTTTTTTTTGCAGTACTGCATCTTGAACTCAGAGTCTTGC
ACTTGCTAGGCAGGAACTCTATTCCCTAAGTCACACCCCCATCCCTTTTTGCTTAAGTTATTTTTCCAGATACGGTCTCA
GTTTTTGCATCAGGTCAGTCTAGGCCTAGGACCCGAATATTCCTATCAAAGTAGCTTGGATTAAAGACACACACGACAAT
ATAAGAATATTTGTTGAGATGGAATCTTGCTAACTTTTTGCCCTGACTAGCCTTGAACCATGATTATCCCAATCTCCACC
TCCCAAGTAGCTAGGATTATGGGTGTGAATGACCACACCCTGACAAATTTTAACCATTTTTGAAGAGTACAATTTAGTGG
CATTAACATTCATACTGTTGGGCAATCATCGCCGTTATCAATTGTAGAATGTGCTTACTCCAACCAGAAACTCTATACTC
ATTAAATAAATTCCTATGCCTCCTTCCACCTAGTTCCTAATAAGCACTATTCTCCTTTCTGTTTCTAAGAACTTGCTTGT
TTGAGGCACCTCATACAAGTGGGATCATACAATATTTCACTTTTTGTGCCTGGTTTACTTCACTTTGCATAATTTTTTCA
AGGT
>Ccan_OSU1_lncRNA_contig12427.1
TCCGAAATCTATTCAAACCAAAGCTTTTCAGGACATGCCCACTTCCTTAGGAAAGATACTGCTTGTGTTGTCCTAGCAAA
AGAGTGACTACTGAGAGCTACAGAGGCTGACTCCAGGACACATTGACCAGATGCATCACCACTGGGTGAGCTTAAACTAG
GTACTGAACATGTCTACACCCTCGCTTCAGACTCAGTGGAGTGAGACAATAACTCCTCATTGAATGATTGTGACAACTAA
GTAAGGTAATTTATATAAAATATTGAGAACACTGCTTAGCATATAATAAGCATAGAATTAAATACTAGCTGTTATCACTG
TTACAATTATTATGTTCACATCCCCAAATACACTATTTTATAACCTGGCAGCTAACAAAACTTTTTAATTTCAATGAAAG
TCCTGACTCTTACAAAATAAAAATGTTTCCTACAATTAATAAACAGTATTAAGAGCTGGCAGAGTAGTTCAAGTGGCAGA
GTGTCTGTCAAGCAAGTATAAAGCCCTGAGTTCAAACCCCAGTACCAACAAAAAAAATTAAACAAATAAACAAACAAATA
AATAAATAAAAAGCAGTATCAAATAATATTCAGAAAAAGAGTACAGGTACATTGCAACTGGGAATTTGGGAAGAAATATT
TTCCAATACTCTGCAACTCTCTTAATAGGGCCAAGAACAACAGAATCTTTAAGGAATAATATTGCTCCAAACATCAAGTA
AACTAAAGCATCATGAAAAAGATCATTTCTAACTGTCACTTTATTCTAATGAAGACACATTAGTGAAAAAGCTGGTATAG
GAAAGAAGTTTTTAAGTGTGATGGCCTCATTGACTATCTTTAATAGCCCTTAGGATAGCAAATGGCAGACAAGTTCATGA
GATG
>Ccan_OSU1_lncRNA_contig12533.1
AGCACGGTGCGGCGCTGATGACTTTCACAGTGAAGGCTGACTTTCTGCTGCAGCTATCATGACTTTGAAACGTTCCTGGA
AGTAAACGGAGACAATATCCAGGTTCTGTGACTTTGTGATTGCTCTGTGTCTAAATGAGATACTTTGTAATTGTATGTTT
AATAAATGTCCCTTCCCTGGAATCTTGGTCCTCAGAAAAGAAAAGCCTAGTGAAGGAGCCATATTTCCAGTCACAGAACA
GGAGACTTAAATCTAGTAGTGCTTCCTAAACTATGAATTCTTGTTCACGAGCTGGATGAGTCTGTCCATGGACGGGGCAA
AACTAATGCCCTACACCATCTCAGAGCTACATTCATGGCTGTTGAATCGCATGAAATTCAGTTATGTCTGAACATTTCTG
GGCTTTTGTTTTTCTGGGAAATATCGGAGCTTTAAGCAGAAAAAAAGTCCTTTTATACTTCCATATTCATAAGGAGAAAT
TAGCAATTGCTTGGATTTTAATCTTTTTTAAAAAGGTTAAAGGGTCATTATTTCCAAAGAGATTTCTCCTTTTAAATTGA
CTGCCTTTTTAAAAACCAGTTGTGTCTGCTGTTAAACACTCCGCACTGTTAGGATTATGCATACTGAAGACTGAAACAAA
ATGACGTGGACAGCAGCTGCAAAGGCCTACCTCTACAAAACAGCATCATCAAATACAAATGTGGTTGGAAAGTTTTCATC
CAGTCAACATCCTATATTGACTGGACTTTGAGATTCTTTAAGAAGTATTTTCACTTAAAGCTAATGCATTTTAAACTCCT
GCTTACACTGCTTTGTCATTTGAATAAGGAGATAAAATGTCCGAAACAAACTTGCAGTGTGCAGATGTTGGATTTTAAA
>Ccan_OSU1_lncRNA_contig12661.1
CATTTTTTATGTTCTTGAAAATGAAGAGCACTGTACTTATGATTTGCATTAAAAAATGCTCCTTAAGCCTAATAATTTCA
AAGGACCATGACTTCTATCAGAGAATACCATGTTTCTGATTCCTATCCATCTACTTATATTCATCATATATAAGCTACCA
TGACAACAAAACTATAAATTCTGTTTAAAAGACTGTTTCTTTTCTGAAGTTTTACTTCAAGTTGAATCTCTGTTATTAGT
AATACTTAAGACAAACTTCTCCTTTCAAAGCAGTCAAAACTAAGGGCATTAAATCAGTATCTAAAACCAAAGTACAGTTT
TATCTATGAAACTATATGTTGTATCCTGACTCCTGGCAACACAGACCATATAAAATGTACTCAGAGACTAACACAATTAT
GAGCATACCAGTTTTATGTATGTATTTTTTTTGCCTCAACAAAAATTCTTTTTAGAATTTTAACTGACTAACTTACAATT
AGGCAAGTGTCCAAAAGTTGAGATTTTAAATTCAGCATTATCTTATTTCTCCTTAAAGATACATTGCTACACAAACACTA
AAAGTACAATAAATTAAAAACAAGATAAAACAAAATAAAACCTTGGTTTAGTATGGCTAAAGTTCATAAGTAAAGCAGGT
ATAAAAACTTGTTCACCAGAACAAATCATAAAGTACACAGACGAATATCATAGCCCAAAGAGAGAAGCAAGAAAACCTCA
GAGCCAGGGTGCGTTCTCATGATTTTTTAAACTCCACTGTTCCCATGCTTTACTGCCCCATCCTAAACGAAATCTATGAA
TACACAAAGATCAAGAAATTGTAAATTGATGCTTAGTAAAATGTAGTATGCCTTCCTGCTAAAGGTGCTAAGG
>Ccan_OSU1_lncRNA_contig12682.1
AGTCCGACGATCTAGGTGACTTAGTGTGTACATTGACAACAGAAAGTTTTAGGGGCAAATATTTCCCTCATATTCTAACT
TGTTACTTGGACAATAGGAATAGTATTCCCTTCAGAAAAGAAAAAATTTTTAAAAGTTTTCTTGGACACTTAGAAGGGCT
AATTTGTTTATGTAGACATCCAGAAAGTCAGCATGACATTTTGATAATTTTTATGTATGTTTGGAATATTAATATATATA
CCATGAATTCAGTATTTTAATCATACCTGTAATGTAGAAACACTTATATGTACATGTTTTTATTTAAAAAGTAAAATTTC
TCAGTGGTATGACATTAAACAACATAACCATAAAATGAAGAATGAGTGTGAGCAGATTTATAAGTTGACTTGGGGCAAAA
TTTGAAGGGTAATTTCTCCAAATAAATTTACTCTGATTAAAAGCAAATACCTCTCAAGAGGCATCCCAATTACTAAATTG
CACTGAACTGTCTTAGTGTTGAGTTTTGTTCAAGATAATTTGATTATCATCTATGATTAAGAAATCTTTTCATTGTAGAC
ATTTTCATTGTCATTGTTGCTGTTTGTCATTGATTTTTAATGGAATTGATTCAGAGACATGTGTCTGTAATTTTCTAATT
ACTATCTATGGTTGAATGTCTAATTTCTATGCATGGCTACGTGTCCAAAATTTAGTGCTTTCTGTATGATCTCAATTTAT
TGTATAACCTTTTAAGTGTTAACGTAACATGACTCAATATGCAGCTTTTGTTGTGATTTAGAGTGACAAAAGCAGATTGG
AAGAATACCACACCCATTAAGAATATGGCTGAATATCTTATGTTTCAATTGATTAATATTTACATATAATTA
>Ccan_OSU1_lncRNA_contig12737.1
TTTTCATATGCAATAATATGATTTATTTTTAGCTATATCATAAATTTCATTTAGATAAACTGTATCTAAAGATTGTAGGA
TTCTTTTCTTATGATGCAACTCCCTCTGGTGGGTATCCAATATTGTTCAGCACTCCTCAAATTTTCTGATAAATCTCTGG
TTTTTGTTACTACTAGATAGTAGTAAGTTTTAAAAAAAAAATAGAAAGGAAAGAATTCAATTTTCAACTTTTATTCATTC
CAAAGAATAAGAATTTAATTAGAACTTTAGTGAGTTCTTTTGCCTAATTTAGGCAACCTAAGAATCTACTATTGTTTGAC
ATTTTATTTATGTTTTAGAATTCCAGATTTATACTTTATGAATTTAGATGCACTTAAGTTGTAATTATGTATGCATATAT
AATAGCAGCTTTCACTTAAAATATCCTTTTTGATTGCTTTTTGTCCTTTAGGCTAAGATGAAGTGTGAACTTGAAATTTT
CCAATTCTAGAACATTTAAGATTTTGGATTTTCAAATTAGGAATGCTTGGTCTAGACATAGAGTGTAAGTGGGTACTATT
GTGAACTATTTCTGGTCAGTGAATTATTGTAAAAATTCATAGGTATACCAAATAGATTCTGTGCACATAAGAAAAAAAAG
ATGACATGCAAAATACCCTTTTTGAGGTTGGCTGCAGCTGACAAATCTAAATTATACTTTTATCATAAATCTTACATATC
ATTTACAGTTTCAGTTAAGTTTGAGGTTGGGCTTGATAGATAAACTGAATGCTTGGTAAAATTTTTTTTTTTTTTGGCCA
ACATGTAGTAGTTTCTTCTTCTTTTTTTTTTTTTTTCAAAAAGTTCCTTTAGCAATTAAAAAAGATCGGA
>Ccan_OSU1_lncRNA_contig12839.1
AATATTATGCTTCTAATTCTGGTTGTTCTAATATGTAACTGCTCCTAAAAAATATCATTGTCCCTGGCATTTGACAAGTT
ATCCCAACTTTTGAGTCCCATTTCTTCCCCGTCCTAGGAACCTTCTCCCAGTCAGCCTAATTCAAACCTTTAAAGCCTAA
CTCAAGTCACAGTGGCAGTGATGGTCCATCCCTCTCTAAAACGTGTTTATACTTGGCTGTTAAAATTCAGAACAAAAATA
TTTTTCTCAGATGTAGAATGTTTGCATCAGTTTACTATCTCGGTATTTTTTATTGTTTTAAGGAAACTAAATTTGCTGTT
GAAATTCTTTTGTATCAATAATTCATAAACTGCTTGTTCTAATTACAGCAGCATGTGACAAGTGACTATTGCTTTTTTTT
AAGTATTGATAATATTAAGTCCTTTAATTTATCCTGTAGTGTTAAATTAGTAAATGAAGTTGGCAGTCTTTGAGTGATTA
ATTTGGTTATGGATTTCTTTGCTGTGTCAGTTTTGCATGAAGTTTCAAAACTGCAACAACTTTAAATTCTGCAAGTCAAA
ATTTTTGTATTTTTAAATATATCCGATCAGTAACAGGTTTTGAAAATCTTTTCATAGTAACGTTATAGTTAGTTACTAAT
TGTTTTTCCAGATATGAAATCTTTACAAAAACAATGTTATAGTCTTCCCACTTGAGGCAGCCATTTTCTCATGTGTTAGT
CATATATATTTTAACTGTACAGGAAAATAATGACTGTTAGTTTATTTTTTTCCGTTCCTAAATGCTATTGATTGGATATA
GGATAAAGTATTATGAGAAACTAAACATTGTAACTGGAAACTGAAAATAAATGGCATTTTTTGAGA
>Ccan_OSU1_lncRNA_contig12842.1
TCTAAAAAGACACAAATTGCGGGACCATACTTTGTTGAGAGCTTATCTAGAATAGATTGCTGAACACACTCAGATTATAA
ATTACAGATTTTAGAAAATTATCATTGTTTATACTAAAACACATCGTAAGTTGACTACTGAGTCACAACAGAGACAGTAC
ATAATGGTATTATTTAGGATGTGGTTAAAACTAGAGGGAAAGAAATTCTTATTTTACACAGATTAACAATACAAGAGGGC
ATTAAGTAATAAATATACTCAATGGCTCACTTTCACTGGTAAACATTAAGTCCCAGAAATCAATACTTCTAACCCAACAT
TTTTTATGCAGAGTTAAAAGTGATTTAAGGATACTTGAAAAAGTTCAAGCCTTAAAGAAAACCATTTAAGAAATTTGTAT
GACCAATTTTTGCAAATATTCCTTCACTCTAACCACAACTTAATTGCTCATAAATTACTGCAATAACCACTTTAACAAGA
AAATTGCTCTGGTAATTTAATTTTGTATCTACACAATGTGGGAACCAAAAGCATTGAGAAAAGCCTTTTGGCTGTCAACT
AAAATCTTAAACTTTAATCAAAGATTTTCTTACATGCTACGATACAGTTTTGAATAAAATTATCCTACCTCATCAAAAAG
AAATAATTTGTTAAACATTTTTGTATTTATACTTTGTAAGGAAAGTCAGAAGAAAGTAAACCAGCAGTAGTAGGGAAATG
TGTGGTGGTAATCACTGTAATATCCAGATTTAGTATGTATTACCCCAAGAGTTACAGAAATTTAAGACTGCTCACCTCTT
TTGATTACTTTTCGATTTCAGTTAATTTTTATAAAGTAAAAATGTGACACATACATGTATAAAATA
>Ccan_OSU1_lncRNA_contig12854.1
TGTAGTCTTGCCTATAAAGTGACACTAATTTCTGTGTGAGTATTTTTATTTACCTCTTTATTTCTGTACTGACATGTGAA
GAGATATAGTCAGAGACTTAAAAATTGCTGTCCACATATATTTGCTCTACCCATTTTCTAATGAGAAAAAAGATGGTGAC
TTTGGGAGTTTATTGATATAATAAAAATATATGTTTCATAGATGTAGACAGATTCATTTGTGTGGGATGCTCAAAATTCA
CCCCAGGCTCACTGCATTAAATTTTCATAGTTTTCACTGATAGACATACACACAACAAATATCTATTTTTGACAAATCAC
TGTAGGATACGAACCATTGACAGAGGTAAAAACTACCATTTTACTAATAAAAGGTGTATGATAAAGAATGAGACACTGAA
TCTATACTCCCAGACTCCTGTTATTATTCTTGTATCTATTACAAAATCTTTAGCTTTTGGCTAAATGAGCATTAGTTCAT
TATAACTTACAAATTACTTTATGAAACTTACCTTATCCCCATCCTCAGTCACAGAGGTGATTTGTCTAGGAGAATAAGGT
TTATAGGCGCCCTCCCCTCCCCAAAGGTATTACAACTACTGCGAGGTCATGCGCTCCTAATCCTGGTCTCTTCATTAACG
TAGTTACAGCAAACACTGAGTGATGTGAAGATGTCTGGGTATTGAGGTTTCCTCTCTGGGGAGAAGGCTGTAGAATTTTG
GTCAGTTGTGTTGCTTATAGCTCACCATCTCAGGAACTCAGAAACTGTTCATAATTATGCATAAAGGAACACAGGTGTTA
TATGGAAACATGATTTTGCAGTAAGAATAAAAAAAGAACAAGATAACTTTATGCAGTTACATGGAG
>Ccan_OSU1_lncRNA_contig12879.1
AACCAGAACAGCTTTAGCCCATCTTTCATCATTTCTTTTTAAGTTGTTAATCTGAACTGAAGGCTCTTCATCCTCAGGGC
TGCCAGTTGGAAATTGATTGTTAGTTTTTGTTAGTGCATACTAATTGCACAAAGTAAGGTAGTTCCTTATGATACTTCCC
ACACATGCACAAAATGCAATTTGATCATACTCACCCACTCTGAAAACCTATATTATCTGAAAACCTGTATTTAAAATTTA
TGCATGTAAAAATAAAGTGTCCAACTTCTCAAATCTATAGCTATATTCAGTTTTTGCCATCGTGACGAGTCCTATCTCAA
GTTACAGACTCTACTTCACTAAATCTGTCAGAAATTCAAATATTTCAGTAACCAGACCAGCCTCCCAGACTGTCTCTCAG
ATTTTGTATGGTTCAAATTATTTTGGTCATATTACAACTTTTATAGCGGAGTTCTTAAAAATATTATCACAGGTTCCACC
CATAGTGTCAATGACTTCTTTTTTTCCAGTTTATCCTCAAATATTACAAGTCCCCTTCATCCATAATGCTCTTTAAAGAC
TTTTTAGGTTCTACTCATTTCTTCTACATTTCTATACACACAGAATACCAGGTTTCATAAGGAACACTCACAGTACGATT
GGCTCTGTACTTCAAATTATTATTTTGGCCCACATGTCCTCTCCAACTAAAGGTCTCTTTAATCCAACCATCACTCGACC
AGCCACTCCAACACACTATTAGTGTTACGTTTGAACTAGAGATTACGCCACAGGTGCTAAGCAGATACACCATTCCTGCC
CGTGGCGATTACTTTTAAACTGATCTGCCCATCTCTTCATAATTCCTCTACTCTCTCTCAAGATG
>Ccan_OSU1_lncRNA_contig12890.1
GCTTTTCATGCCACGCATGTTCCCAACCGAGAAATTCTATGCTTGCTCTTCCCTTTATCTGGAGAATTGCCAGTGTAACG
CTTGGCCCATCCCTGGTTTGTCTCAGAAGTCTGTTGAATTGTAATCAGTAAGCCTTTTCCTCACCCATTTATTGTGCATA
GCCCCTCCCCTTTCCCTAACGCCTGGCTCTCCCTGCTCACATCTTCCCCATTCCGTTTCTTATGTTTCTATTTGTTTCCT
TTCCTTGAAAGGTGTCTTGTATGTTCATTTATTGTAGGACAGTGCCTTCCATCAATAGGTACTACTGAAATGTTTATTGA
ATGCATAAATACATGCAATTTAGTAAGTTTAGAACTATTACATTTATGGGAAGAAGTATATTTGTTCATTTTTATTCTGG
TCATATGTAGTTGGGCAACAGTGAATAAATAAGCTAATAATGGATCCAGGGTGGTTGTATCAAATGTTCAAGACCACTAT
GAATGGTTACAGTGCTGACTTCATTTAGTTTTTATAGATTCTTACATTTTTAATTAAAAGCAGAGGAACATTTATAGAGT
TATTAAATGCAAACTTAAAATTTTCCTAACTTATGAGACTACAGAATTAAAACCATGGTAAGTATTAAGGGAATTGATTA
ATTTTCCAAATTACATTGTGGCCATTGTGGTAGACTGTCAACATTCAACCCTAGATGATGACCATGAGGCAGCTGTGGTC
ATCTTGGTCCTCTTGCTAGCTTAGGACTGGAAGCAGGTCCTGGTTTGACGATTAGAGAACTGGAAGTGAGGACTGCTGGG
AACATCTCGGGAGGATTTTCTCAAGCCTAAGAAGGAAGCAGAGTGAAAGTTGGTCCCTTTGCTT
>Ccan_OSU1_lncRNA_contig12911.1
TCTTCTGCCACTAAATAATACATATATAATTAAAACCACTCTAAATTTTTAACTTAAATTCTAAGTTAAGCGACCGTAAT
TGTGCTAGGGATCAAACCCAATGCCTTGGTCAGGTTAGGAAATTAGTATTAAGCTACATTTCCAACTCTTTAATTTTGAA
AGTGTCAACCCATGTCCTTTAAAATAAATAAAAAGAATACTTTTATTGTGCCCCAAGAGGTACAATATTAAGGTTAAAAA
TTACGTATCACAGCCAGATGCAGTAGCTTACACCTGTAACCTTAGCTACACGGAAGGCAGAAATTCACAGGATGGAGGTT
TGTGGCCAACCCAGGTAAAAAGTTCATGAGACCCCCATCTCAACCAATAAAAGATGGGTGCGGTGGTATGCATGTGTCAT
CCCAGGTACACAGGAAATGCAAATGCACCCAAATCATAAAGTAAACATGAGACCCAGTTTAAAAAAGAACTAAAGCAAAA
GGGGCTGGGGACAAGGCTCAAGTGGTAGACCACCTACCTAGAAAGTGTAAGGCTCAGAGTTCAAACCCCAGTATCACAAA
AAAAAAAGGAAGAAAGAAAGTAAGTGGACTTACCAATATAAAAAAAGCTTTTTGAATATTGACCCATTCTCTTTCATATC
CATAAATAGTATTATAGGTTACGTAATTTAGTGGTTATTTTCATTTATTTTTCTGGCCCAGTCCACAAGTAGATTAACTG
AAGTTATATTCTCTTTTCTGTAGCTCTGAAGCCTTTGATTTTTAACTGACTTAAAGTTTATAGGTAAGTGATGGAGGCTA
ATGGAGATGGTGCCTAGAACTAGGGTTTTAATGTTGCTTCTCACTTTTTACCTCCTAGTGTGG
>Ccan_OSU1_lncRNA_contig13040.1
TGTGTTTATTATTGCTACAGGAAGAAGCCTGTGTCCTGAAGCAACAAGCAGAGTAGTTTCACGTGGTTTCATGTTTCATT
TAAGTGACATCATGTTGTGGGTGTCATTCTGCACCTGGCTGTCTTTGCTGGATGCATTTTTGAGATATATTCATGTTTTA
TGCTTCTAATTGGTTTAATTGCCATGTCCCAATTAATGTATTCAGTCTCTTCCTCCTCAGTTTTTTTTTAATTAGGTAAA
ATTTTAAACGTGCAGTTAAAAATGAATACAAAGAACATCTTCATATACATTCAGTGATCAGAAGTATTTTGCCACTTTTG
CTTTACGTGTGTATGTGTAATTCCAGGTTTTTTGTTGAACTGTTTGTAAATAAATTACAGACATCAGTCGATTTACCCTG
AATCAGCAGGCATCACTTTAGAATATTCTGTACAACTTCGAGACCATTATCATACCTAAGAAAATATTAATTTTCTGATA
GCCTAATGGTTCATTTTCAATCTCTTAAAGTTGTCTTGACTTTCAGGATTCACTCAAGGTTGAGTCATTATGCATGCAGT
TGTCATGCCTCCTTAATCTCTTTAACTATAGACTAGAACCTTCTAGGGACTGAACTGGGGGCTTCCTGCATTGCATGCTA
AGCACCTGTTCTAGTGGGTTATACTCCCACCCACCTGTTTCCTTTTTGACTTATTGACCCTACCAGATTGCTGTGTAGAA
TGTTTTGATTATTTCTGGATGTATCCAATTATTTCTTGATGGTGTCATTTAATTTTTTCCTATGTCCCCTATATTTCCTG
TGGAGTGGGAATTGGGCCTGGAGGCTTGGTTAGATTCAGGTTACACGTTTTTGGCAGG
>Ccan_OSU1_lncRNA_contig13067.1
CGTGTGCTCTTCCGATCTTTTTTTTTTCTTAAATCAGATCATCGCTACAAATCACAGACAAAGTAGAGGGGAGGCATTAT
TTGAGTGTCGTTTAAAGGGGAGAAAAATAAGCCCAAACTTTAAACCTATGAAATGGCAACAAAGAGAGAAAAAGACAACT
TTGACAAAGTAGCTACCTATTCAGAACATTCCATAGTGTGAAATACAGGAACTCTGGTTAGGAAAGCCAAATGCCCAATA
CTCAATAAAATACCAAGACTGGAAGACAAATATTTGCCTGCTCAGCAAACCTCTTCACATTCACAGTTCCCATACCGTCC
TGACTCAGACACAGAAGGATAACAAAGCTTCTTCTCTCAACTCCCCTTCCCCATACTGTGTTCTTGCTACTGTCACAGAG
AGCCAGATGAAGGACAGTCCTATGAGGGGAGCATTCTTTCGCTAAGAAATCTTCAGGTGGCCTGTCCTCTTCCACCTACC
CATTTAGTTCCTTTGCTTGGGCTCTGATCCCATGTAGCCTAACCCCCATAACAGAAGACTCTATACCAAACAAAAACAAA
AACACTCTACCATTCCTGGATTTTTCCTTAAATTTGGTCAGGGAGCTGGGATATGCAGGTCAAGGAATTTTCAGTTTGCC
TGGCTGTATGTCTCTGTGCAATGTGCAACAAATCTGTAGAGTAACAGCAACTTCTGGGGAAACACGTCTTGAGGTCCTAA
ATCCCTGGGGGGAAAGCTACTTTTTTTTCTTTTCTGTCCTTTTTTGTTTTTTCTCTTTTTTAAACTTTATTTTTATTTTG
AAAAGATACTTTAGCCCAATGTTTGAACTGCTTTCATTTCATTACTAACAATTCCA
>Ccan_OSU1_lncRNA_contig13156.1
TCATTTTCCCTGCTCTTTTTAGCATAGCATTATATGAACAGACTACAGTTTATCCACTTTAATATTAGTGAGCATTAGGT
TATTTCCAGGTTTTTTCTTTCCTGTTATAAGCAATACTGCTTGAACATTCTGGTACACAACTCCTGGGATACATGCGTAA
GAGTTTCTCTGGAGTACGATCTAGAAATGGAGGCTGTGCACATATTTCCATGCACATTCTAGGTAATGTCAAACTGTGAA
TTTTAAACACTTGTCAGTCTGATGAGTATGAATTAGTATTATATTGAGGGTTAGGTGCTTTGCCCTGGTTGCTATTGAAA
TTGAATACCTTTTCTTGTGCTCCTGGGTCATCTGAATTTCTTACTATGTAGTTTTTAAAATGTATTTGATAGATAGTTCC
AATATCTGGATTTTTGCCATCTCTTGTTTCTCTTGGTGTTTTTGTTTTGCTTTTTTGTTTTTGGAGGGACAGGGGTTTGA
ACTCAAGGCCTGATGCTTGCTAGCAGGCTTTACCACTTGGGCCACATCACCAGCCCTCTGCTGGTTCTTACCCAGGGTGT
CTTATATCCTTGTATGTCTTGCAAATTTTTACTGTAAGATTTTCATTCACCTTAGAACTTGATCTGGGAACATTCTTCTT
TGAGGCCTGAGTTGAACCTGAGTTCTTCCTAAGGGGAATTTTTGAAGGCTTCTTTCTGCCAGCCAGCTAGGGCATTATCC
AGACCTCTTTGGACAGAATTCTCCACTGAGAGTTCAAACCATGCACAGGAGCCAGCTTGTGGCTTGTGAATCTCAAGGGA
GAGTCCTCCCCTCAGCATAATGACAGTGTGGACACAGACAAGGGTTTTTGTTG
>Ccan_OSU1_lncRNA_contig13304.1
CAGCCTGTAGGCGGTTCTACCAGCAGATAAATACCTGGACTTCAAATAGCTTGCAGAAGACTCGGGGAACTTCGCCCACA
GTTGCTAAGACCAGAAATACATACCAAGGAGCAGGTTCTATAACAGGTCCTCAACCCTGCCTGGAGAATTATAGAACCTA
GGTAGGATGATACGATCCAGAGAGGAGGTATCGATTGTGCTGTAAAATTGCTGTGACAGCTTGGATGAAGGACAAGTCAT
ATGGGAAGAGTTGAGAGGATCATTATGGCTTTACTAGTGAATGGCTTTTGGAAATAGCACAGAAGACAAGAAAACTAAAC
TTCAAGATCCACCAAATGTTTTTTGAGCTATATTACCTAGCAACTTCCTCATGGGCTTCATGTGTACCTCTGGAACCTTC
TCTTTCTATGTTGGGTTTTTTGTTTATCATTTTTACTGATGATTTAGATTCAAATTAAGTTTTCAAGGCCAGCTTCATCT
CATTGCTTTTATACCCTAGGCTAAAAATATTGAACAGGATATGTTATGGCAGATACGGTACCTTGGAATCAAATGTCTAG
ATGGGATAACTAAGACTCTCTTAACTCTCACCTTTATTGCCTTTTGATACAGAAAACTAATGAAAGGAACTCTGCAGAGA
AAACTGTGCATAGGGGAAGCTCTTTAGAACTCGGTAGTGTTCTGTCCCTTCTCCTTACCATTATGTACCTTATTATTTAA
GTAGAAACTCAGCCATACTTGTGAGGTTTTGTTTTTTTACCTTTTTAACTCAAAATGTTGATTTCTTATGTTTCAGGCTT
GAACATTACCTGGAGAAGTTATCCCTCTGTAAATTTTCCAGTTTACC
>Ccan_OSU1_lncRNA_contig13307.1
CACCGTCAACAGCGTTCTTATTTTCTTATACCTCTCTCAAATCCCATCTAGCACACGGGGAATAGTTCTGCTCTAAGAAG
AAACTAGTGTTTGTTCAAAAAGAAAAGAACAAAACCACAAACACTTGCAAGAATCCAGTTTTGTTTCTATTTTCAGTCAG
TGTATATGAAGATAAAACCTGAAGCTTGGCTTCCTTTCTATAAAATTCGTTGCCTGATCAGAAAAAGAAAGGCCATTTTT
TTCTTCTTTTTGTTTTTGTTTCGGGGGGGGGTGGATTCAGAGAGTGTGTGGGCATGAGATTTTTAAAAGAATTTTGTTAG
TCAACCTCAAGAATTAATATTTATGTCTTCTGTTATTGTTAGTTTTACTAAGCATTAATGTAGAAGTCACACAGAATTAG
AATATATCATTTCATCTCTCTACTGCCCATGCAGTGAAGCTGCTTAGAAGCCATTCAGATCTCTACCTCCAGCCCTAAAA
AATTTGGAATTAGCAGATAAGAATATGAAAAAACCCATTTCAGAAACTCCATTTGATTTTTTTTTTTTTATGCTATGCCT
TTTTTGAGACTGTAATGTGGAACACTGGTCTTTGTAAGAGACAGTCTCATATAGTCATTACTTTATCTCTGCCTCACTTG
TGGTAGAACTCAAACCTGTTTGACTACATTTGCACAGTAGCCATAATGACTGAGAGAACATTGCTTCAAGAAATGGATGA
GTTTGGATTTCAATAATGTGAAGTCAAATAACTTGTATGAATTATACAAGCCATGTCAAATATTTTAAAATATTTATTAA
TGAAACAGATATGTTTATTGAATAAACTCTTCCCAAAACAAAAAAAA
>Ccan_OSU1_lncRNA_contig13321.1
AAAAGAAATTCATCTTTTATTCCTTACATCTAACAGAGAATAAATGCTAATACATGCTTAATTTATAGATTCATATGTTG
AATAAATTCACTAAACAGATAAGCAACAATATAACAAGTAACAGGCAAATACAAATATTGTAAGGATTTTATTTTGTTTT
TAAAGTAAATATTTGTTACTTAAGAATAAAATACTGTTATTTTTCCCAAAGATAGAACCAGATTTCAACAAAACAACTCA
GTAAAATAAGGCACAATGTTTAACAAGGCAAAATCCACGCAGCAGGTTAGTTAGTACAAGATTACAATGTTTTGATGTGT
GTGTATGGGTTAGGTACTCAAAGTAGCTTAAATTTTCCTTTTAGAGGATTTACTATTATAAGGCAATATTTAAATTTGAT
ACAATAAACTATCTTATCAAGAAAAAACTTAGTTGGTGAATCATATTGGTAAATTAATTTGGCTTAATTTTAATTATATA
CTAAAAAGGTATTTCTAATTCACAAGATTTCAAATATTTAAAATTAAGAAATCAGATCATAAATAGTAATATGACCAAAG
TAAAAGTCAATATATTTCAGTATCCACTGCTGATAATTTAAAGCCCCAAATTCTAAGAAAAGTTGAAATACTGGTTATTC
TAAGTTTCTTCCATTACATTTTTCTCATGAATACAAAGTGAGTTCCACATGTGACGAACTTCAACACAAGTTTCTGCATG
ATTGTTGTACAGTGACTGTGAGTTAATATTCTTTTTCAACAAGACATCAATGTTGACCATTTAAAGTAGTGAAAAGATTC
TCTTACACATCAATTATAGATAGCATCAACAAATTTATGCTTTTCA
>Ccan_OSU1_lncRNA_contig13559.1
TTTCTGCACCATTGAAAACTTTAAAAATAATGCTCTTTATTAGTTTTTACACCATAAAACAGTTGAATAGCTGTTATTTC
AATTTCTTTAAAAGAAAAACAAAATGTGTACGGTAAATATTCATTGTATATTTATGAATTCTTATATTCTATTCTTTGGC
AAAAATCTGGATGGAACTGTTTCTTCAGAAAATGGTGAATGGGCTTACAGAGTTTTTGTGAGGAACAATAATCTAAATCA
TTAAAATTTTATTTTTATAGACTATTTGCTGTTTTGTGGATATTATGTTTGTCAGGATTCTTGAAGGTAAGTTGTCTTAG
AATGGTTAACTTGAATATAAATCTGGCTATGTCAATATAAATAACCTCAAAAAGTTGGAGAGTTACTCTTAGAGGACACA
TAGGTATAATTATCTGAAATACTTCTATAGAGAATGATTATAGAATATTCTATAAATATAACATAAAGCCAAGGTCTTAT
GTTGGTCATTATTATTGATTGAAAGAAAGATGAATGGGCAAGTGAGTTAAATTACATAGAAAAAGACCCTCATTTGTAAC
TGTCAGCCTCTAAGTGGCATATTTAATTCTGAAAAAGAAATATATTTTAAAATAACTTATATGTAGAATGCTAATATTCA
AAGTCAAGTAGGTAATTTGATTGAAGGGAGGATATGTGTTCTCTCATCCATTCATCCTACCATCTTTCAGGCGCAAACTT
GGACCTACCTGTTCTGCCTCTTTCTGCTTTTCATTTAACATTTATAATTCAGTGTTATACACTTATTAAATATGTATATA
GCAGATCATCAGTGAAGTAAATTAAGTACTCTTAATG
>Ccan_OSU1_lncRNA_contig13588.1
AGGCTTCCCTAGGCAGTGAAGGATCAAGCAGTGAGAGGACCATAGCAGTGTTAATGAATTGCTGAGATCCTGTAGATCTT
TAAAAATAAAAATCCCTGTAAATGTGGTCATCTTCATTTCTCTTCCTGAGAGGCCTTTCTGCCACTTCAACCATTCATCA
AAAGCAATTTATAAGCATGAAGGATGTTAGGATAAATGGTTAGTTAGGAATCTGCTCTGGAGACATATAATCATACGGAT
TATTCATAATCTCTCTCAGTGCTGACATTCCACATGTTCAAATCTCAGAGACCTTGCATTTTCCCTTGTTAGGATAGGAA
GTTGCAGACAAGATAGAATTATATGCATTCCTCTTCCTAAAATGGTATCATTTCTTAAGTTACTCACCAACTCGAATCCA
GTTGCGAACAATAAAAGGATTTTTATTTAGGGGCATGTAGCTTTCCTGTCAATGGCTCTTCTCCCCCTACCACAATGTCG
GTCTGGCAAATCACTCATGATTCCCTGATGATTTCTCCTTAGAGAATTTTAATATCTTTCTTTGTAATTGAGCTAGGCAT
TGTCCTCATGTTTATTACATGTCTCCCCTCTTCATAATCACTTGTCAGCTCTTAGTGGAAATTCAGTAGTGATAAAAATA
AATAGCTGAAGATACTAGTGAAAATAACGGCAGAATTTTGATAACTTCTTATTCCTTAAATTTCACTCTTAAGATCATGC
TTTAACCATTTAATGTGAAAATACAATAAAATAGTTCTAAAAATTAGACGACTATTAAAGCATATTGTTGTGTGTATATA
TTGTATAGCCAATAATATAAGGAAAATCACTATTAT
>Ccan_OSU1_lncRNA_contig13599.1
TGTACAAAACATAATAAAGACACATTTCTCACATACTACTCAATGAAATAAATGATCTAGATAATGTCAGCATCTTTTAA
AACTTAGAGAGATCCAAAGATAGATCACATTTCCCCTCTGATTTTGGTAGATTTTCATAGCCACATGAGAGAATATAGTC
TTTAAATAAGCAAAAATATTACCCATATCTCTAGATCAGAAGCTGCTGTTGAATTTAGGATTATGTGAAAATATGTGTCT
AAAGTCTACTTGAAATTCTGACAACGAAACTGTAGGTTTTTAAAAAGGACTTTCTTAATGTGGACTTGTTCTCAACAAGA
TCTTAAAGGTGACCTTAAAGATGAATTAAGAATTCACACATCTTTCTGAATGCTGAAATCATTTACAGTATAACTTTACT
AAGATTAAAGAGAGAATACTTCTGAACGTGAAAGAATAAGTAGGAGCCACAAGGTAATATTGTTGCCTCATCTCTCCAGT
CCACAATTTGTAACCAGGTTTATAAGTCACAGAATCTCTGAAATGGGAAAAATTAATTTTAACTTTCCCTCCTCTATGTA
ATCTTGGAAGGTTTTAAGGTATGCCTTGTGGAGTTGGCAAATCATATTCAACATGTATTCTATATTAAATAGCTATATTT
TATGTTAAAATAATTATTGCTTTTTTAAGTAAAAGAAATGCTACAGTAGTCTTGCTCTAGCTTGAATGATTGTGGAAATA
TCACATAATCTCCTGTAGATATGATTACTGACTCAGAAAACTACAGTGTGTACGTGTGAAGAGTTTAAATTTTTGTTACT
GAGTTCTTTTTCTGAAAATGTTAAACTGCAGTGACA
>Ccan_OSU1_lncRNA_contig13663.1
GTTTAGATGTAGGAATGTTGTATGTTCGTGCCTACAGCGTGTGAGATATGCTAGCCCATGAGAGACATAGGATCCTATAG
GAGAGTAAAAAATGGCTTATTGCTAATTTTTTAAAAAACGCATTCTGTAGGGAAGAATTCATGGGTTGTGAGTACTGGAA
GATGACTGGGTTCTCTTGCACTGTTACTTTGGGAAAGTCATTTTCCTTTCTTCATTCCTGTAGAACAGAAGTGTTAAAAT
AATAGAACTCTTATATTTCTTCCAGCACTGTAAAGGGATGATTGTGACAGGATTATTTGAGTGAGTTACCACTTGCATCT
TATGTTATTTTCATATGTATGAAATTTTTTGGCCATTTTCCATTTCGCTTGTTGATTTAATTTTAATTATAGACTAGTAG
ATGAAAAGTATATAAAAGTCCTCAGTTCTGTAATCACGAAAAATGGTTTCTATATATGAAAATATATTTTAACATTTAAT
TGTAGTTTCAACTATGCCTCTTCTTCCCAGGGATTCTGTACCATTGGTATTTGATAGAATTTAGCATATTCATGGATTGA
GAGTTTAGATTTCTTTAAATCCCCTTTTCAGTTTTTCAGCATCATCTGCATCAACACTTGATGATTTTTAAGTTATATAA
GTGGTCTGTAGTTTTTTAGTTTTATAAAGAGTAACTTTTTAGTCACTTGACTCCTGTGAAAAATAGACTGTAAAGTTGAA
TTTTTGAACTGCTTTTAAATGATTTATTATTTTGAACCCAAATAAAATGGAGCAAAAATACTTGCATATACTCATTGTTC
ACTTTGTGGAATTTGTGGGCTTATACCTGAACT
>Ccan_OSU1_lncRNA_contig13668.1
AAATATGGGAGAATTGACCTTGTATGAAACAAATGTTTAAAAGTTACATTGTGAATTTCACTTAATGCATTCATTCATGC
AAACAGAGCATAGCCTAGTGAGAATATAGACTTAAAATATAAAACATGGAAACATATATGTGTGTGTCATGATCCTTACC
ATCTTTTAAGATGTTCAAAACAGACACAAAAGTACTAACAGCATAGTATAGCATTGACATCTTGTTAAACTGAATATTAC
TAGCATGTATTCATTCAATAAATATTGAAAGATTTGTGAAAGGTTAAAGACACAATAGAAGCTAGAGTGGGAAAGAGGGT
CTCAAACGATAGACTGAGATGAGTTTGGAAGGATATTAGAATTTAGACTGCAGAGGAAAGGCATTGAGCTTGGAATTGGG
AATGAACTAAAAGCTAATTTTAGAATGAGAGACATTGTTTTTTGCTCAGGCCACACCTTGCAGTTATTCCATGTGAACTT
AGCAAGTTTAGTTCATAAGGTTAGCTAGATAATGTGAAGCTTTGAATGCCAACCTGAAGAATTTGGACTATAGGCAATAG
GAGCCCTTTGACGATTTTGAATGAGGGCAGTACATAAGGAAAATAGTATTATGGGAAAATAGTACCTTGGAATTATCTGG
GATTGAGACAAAGTGAAGAGGCAGGAAGATCAATGAAACCGTTCTAGCATTTCAGACTAGTGATGAAAACTAGAAGGGGT
GCTGTTAGGCCAAAAAGGAAGGAACACCTTGTAAACTTGCCATGTAATTATTTGTATATGCATTGCTTTTTTTAAAATAA
AATTTACAGTAAATCACAAAAATCCATTTTCTT
>Ccan_OSU1_lncRNA_contig13841.1
GAAAACCATTCTTCTTTAGAAATCATATTTGCTATAATTTACTCTTTCTAAACCCTGGCATAAAGTGAATTTTAGGAATG
CTATTTGGCAAAAGTGCTTCTAGCCCTATCTCCATGGAAAAGGTTTCAAATTAAGGTCAAGATTATTGACTATTTCCTTA
CTCTAGCTGCTTGCAGAAAGCCAACAAATATATCTAAAATATTCAAAATATTGTATGTGAAAGCAGAGTAATGATGTGCA
GAGCTCATTACAGGTACTTTTGAGGCTTGCTTCAAACAAGTTGGCACAGTACTTTGCGTTACTTGTATTTTCCTAAGATA
ATTTTGTAAGTCTCAAGGGGCTTCTTTCAGTAAGATTTTTCTTACTTTTCTATACATCTAACTACTCCTCCTCACCCACT
GCCATTTAATTGTTAAGTTGGTCATAGGTTCTATGTCAAAAAGCTCTAGAATTCCTTCATTTTCACATGTAAATTCGAGA
GAAATAAGATTTCCTAAAACTGTCTTGGTGCTTTTCTACTGGAGAGCAACTGGAGTACATCAAGAACACATTTTCTTTTA
CCTTTTTGCTTTTGTTTTGTAACTTAGATTTAAAAACAGTTCAATAAATGATATCCTGCTTTTGTGGTTAGATATACCCT
GTGCACTGGGACTTAAACGTAGGAATTTCAGAAAACAGTATGTACAATCACATAACAAGACTTCCTAATTTAATTCTTAG
CCAAGTTCTATTCTTCACTATGACTGCTGTTAGTGTTTTAGCTGAGGACTTACAAAATTGACAGAGATCGTCGGACTGTA
GAACTCTGAACGTGTAGATCTCGGTGG
>Ccan_OSU1_lncRNA_contig13913.1
GTAACCCACCAGCAACCAAATTTTTCTGTAAGACTTTTAGTCTTAGTACTTAATCACTTCCTATCTTGCAGCCTTGAAAA
TTTGTTTTCCCTCCTCCTAATAATGTTACTGTACCCCCAGAGTTGACAAACCCCATCCTTTTATTTTAGCAGTGCTGGAC
TTAGCCCAGGGTATCACACATGCCAGGGGTGTAACTCACTGAGCTACATCCTCACCCCATCCATTTTAAGCTTCTCATGA
AAGCACTTTTCGAACCAATAATCTCACATTAAGTTTTCTATGGTCAGAATTTGTTCAAATTGAAGTAGTTTTGCTTGCCA
TTTTGGGGGAAGAAGGCACAGCAGGCAGGGAGAAGTGACTGACAAAAACTACAGTCTCTCAGATCTTATTCTCCCACAAC
TTGGCATTTCACTTTTAAAATAACTTACCTATTTTTCTCCCCTTTTGCCTACTACTTGGTGCATCCCCCCTTTCCTGAAT
TTCTCAAACACAATCTAAGGCTGTTTCCTTTTCAGAAGTGTAGACAACACCATTAATATTGGGACTGTTTCAAAGTGTTA
ACATTTCCAGACAGCATTTTTAAAATCAGTTCCATCTTCCCTTCCCCATTTTTCTGGCTGCACATGCATAATGCTCCACC
TATTATTTGACCATTATCTTCCTGTTTCAATTATGAATTCTTCAAGTGATTTTTAACTAGGCATAGCCACGATTTTTACA
GGCACAAGTGAACCTGAACCCCGGTTAGTATCAAGTTTGAATCTTTTCCCATAGTTTAGTATAAGCAATCCTAATCATGA
TGTATATTGAAAAAGTAACACATCA
>Ccan_OSU1_lncRNA_contig14041.1
TTATTATTTCAATTTTTATTTTCTCTTTTACCCAAAAGCAGCTATTTCAAAGAGTGCTTACAAATGGTTAAATGTATATA
TTTATTTTTGCAGTCTCTTAGTGTTTAATTTTTTATTTTTATGGAATTGTATTTATGTGTTCTTGTGATTTCTATTTTAA
TTCAGAAAGCTTAGTTTTTAATCTGATCAAACTGAATTCTTATGTGTATTTAAAACAAGGGTTTAATGCATGAATATATA
TATATCAACAATATTAATCAAAATTAACACAAAGATTGTTAATGTGATATTTTTCTATATAGTTGCCTTATGTTCTGTAG
TTTGTATTAGTCTGTTTTCATCTTATTTATTAAGGATAGGATATGTTTAACACATACAGGTAGATCTATGATGTAAATGT
AGATATAAATAACATCAGTAGAACCAGCACTATTATATCCACCCCAGCAGAAGAAAAAGGTTTTAATTATTTTTTAAAAA
CTTGAGTATTTCCATTTTTGAAAGTAGTGTGCTAAATAAATATGTAATTACATTAGGATGCATTTCTCCAAGTGTTTCTG
TCAAATATTGTTTAATACATTTCAAAGCTATTTTAATTTTACTTAGATCTATAGAAATTAATGACATTCTTGTTGATGGA
CATCATGAAATTCAATAGTTAGTCTCTTTTTCCTTACCTCTACAGCCATTTTCAGACCTGCATGGGATCCTCTGTACTCT
GCTCTTTCCCCAAAAGTCTCAATATGTGATTAATAAACTTTTCCATGCCCTCCTAATCCATGTTTGTGTCATCAGTGTCA
ATGTTCAAACCAGATTTTGGG
>Ccan_OSU1_lncRNA_contig14173.1
TATATAAAGGTTCAAGAAGAATGAAAGTGTTTTGTTTTTATAAAGAGAAAAATCCTTCATTAAAAAACTTGAGTTAAAAA
GTAATCCAGTGTAAAATTTTTCTTTGGAAATGTATACTATTTAAAAGCAACTTTCTCCCAAAGTGATCTGAATCCTTTTT
TTTCTATCTGTCAGACATTTAATTCATAGTCCTTTGTGGCTTTTTAAAGCTAACTTCCATTAAGATCATAAAAGTTTTAC
ATAATAAAGTCTTGGGTTTTTTTCAGCCCATACTCTCGAGTGAAGTATCCATATTTTAACATTTGCTTATCTTACTTCTT
TTTAATGAGTTTTTATCTTTATTAGTTAGATCTGAAAATACTCAAACTTTAGTTTGGTCTCTATGAAGCCAGTTCACATA
GCTTGCTATTGCCATGCACACTTGTGTATCCTTGTGACAGATCATTAATTCCAATTTTAGCACTTTTTAAACTGTAAAAC
CAATGCATACTTACTCTTCAAAATTCCTACATATATCAAAATTTGTATGTTTCCCTGTACTGTCTCCAGGTACAACCTGT
CAGCAATTAGATAAGTGTTTCTCCAACTACTTTTGCCAAAACTTGTTGTATTAGAACCCCAGATTGTATAGCTAGATATT
TTAGTTCTTGTATTAAGGTAGGTGCTCAACTTGGTACTTATATTGGCATGTTAATTTTCCATATCTGCTTTGTTGCCCTC
TTACTTAAACCATCATTGCATATTTTAAATGATAGCTGCACTGCTTCTGCTTCCCAATGTATGATGTAAATGTTGTTGTT
CAGTTTGGGTCAAATA
>Ccan_OSU1_lncRNA_contig14210.1
TTTAAAGGAAGTGTTTTCTTTTCAATATTCCATTGGACTCAGTGTGAGTAGGTATATGAGGGTGTGTGTGGGGGGGTGGG
TGTGGAGAGAGTTTTTCTTTTACCCTAGAAGGGCAGATTCTGATGGAAAAATGCATTAACTTTTTCAGAGTAACACCTCA
TCTTAAGATGTTCAAATAATGCTTTATACTATTTGGGGAACTGGGATCAAAATTTGATATAGGTACTGAATATTTGTTAA
TTAAATTGGAAATGAAGTCTTACTAGGTGAAAGCTCACGCTCACCAATGGTTGCTGTTCTCTTGCCTTGTTTCTAAGTTC
TAAAGCAATGTAACGCCATAGCAAAGCTTACAAAGCTTTGAGTTAAAGTTTAGGGTTCTTCCTTCTATCAATCCTGGGTC
ATTCTCCTGTGACATTGGATTATCAGTTGACTTCCAGAGTTTATGCAGATTTGTCTTCTAGTGTTAATTCATTTGAAAGT
AAAATGGTGTGTTAGTACAATTAATTTTTATTAGTTGATTTATGATTTAGTTGAAGAGGATTTTGATTGAAAAATGGTTA
AAAAATAACATGGTATTTCCTATTTAAGCTTTTGTGCATAATAAATGAATAAAACAGACCATAGACACTCAGAATTGCCA
TACCCAACTATGTCAGGAAACCCATAATTCTGTGGAAGGTTATAAAGTTTTTCTGGGAGTCAGCAATTTAAAAAGGTATA
CATTGGAAGCATGAAATAAAATTCAGAAGTGCCATCTTGGGGGAGGGTCCAGCATCTCCTTCCACTACATGTCTGGAAAA
GAGGCAGAGGGTGA
>Ccan_OSU1_lncRNA_contig14215.1
GGAGGAATGAAGTAAAATGTATGTATTTTGGCTACGTCTGAAAATGAGATGGGACAGAATTTCTGGAATCATTTTTTGAG
CTCCACCAAAGCTAAGCTGTTAACCTAAGAATTTGTAAACTGAGAGATGCAATTATTTCCCAAATAATTTAGTAATTAAG
ACATTCTTATGAAATAGAATACATGCATAAGTATCAGATGAATATTGAAATATTGGCATGATTAATATCTGAAGGTATAG
GACCAAACAAAGAAACAAAAACCAACACTGATGATGAGAATTGGATTAACAAAAGGATATATATGTGCATATCTTCACAC
TAACATGTATGAGTGATTTAGTATACATTTTAAGATTGTGAACTTTTCTTTGTAATTGCATTAAAACAAAATATACCTTA
TAGTTTTTTTTTATTTTCCTCAAAATTATTCTAAAGACATTGGGCTATGTCTGTACTTTTCTCAAAGAAATTATTAATGA
TTTTTGTTCTGTTACAGCTCCTAATTTTCAGCAAATGCACAAAACTTCATACAGCTAGAAATTACTTTTATGATAGAAAC
AGTTTTGCCTTCTCTTGAATAATGAAATATATGGCATAAGGAGGACATTTACATACTTTTTAGAGGTCAATATAGAGATT
CCCTCCTATTTTCCCAAAGTGAACAAATATGCAAAAATTCTAAGGCTTCCGATGGAGAACAGATGAGGACCCAATGGAAA
AACATCTTAAACAGCAAAACCACATTAATTGTTGGTGAATTGGAAGGAAACTGACATTCACAGTCGATAGGTTTAGCTCA
TCTCAGTACTTTTG
>Ccan_OSU1_lncRNA_contig14238.2
AGCCCTGGGTTCAATCCCTAGCACCACAAAAAAAAAAAAAGAGAAAGAAACCTACTTACTGTCTCATGTCAAATGCCAGA
AGCAATCTTCACTAATATTTACAGATTAAAAAAATTCATAAACTACTCCAGGATGTTTATGTCTTATTATTCAACTGGCA
TATGAATAATTTTTGCTTCACTTATTTGGAAAAAAAAATTCTAATATTTTCTGATTCATTGACAAGTTTTTGCCTGTTAA
GGGATGATATACCTAATATCAACCTCTAGAATTCAAAATAATCCCTTAAATGTATTCGGATCATATGCTCTTAAAACTAT
CTTGCTTCACTGAACGATGGTAAAACTGGGCTTCCCAAATGTCAAAATCCTAAAGTCTTATTTCAAAGAATAAAGTAAAA
GACAGCTAACACTGTGGGGCTTTATTTTCCCTTCTCTTGTAATATTTAGAAGGCAAGAAAAAAGAGAACCTGGGATGGTA
TTAACAGACTTCCAAAATAAAACTTCATGGGAGCATCTGTTTTATTTTTTAAAAGTAAAACTTTTTCAAAGTATAGTTTA
AGAGAACAGGATGCTTGAATGTGACAAATTACTACTCAGGGGAAAAGAGCCCCAAATCCTTCTGCTAAGTTGGCACCAAT
TAGTCAAAGAAACCAAGTTAAACAGAATATGATCTATAAGCAGTTGACAATTTCTGGATGAAAGACCTGTAACAAAATTT
AAGTCCTCCTATCTTTTGGTAATGAAACCAGTAAAATCAACAAACACAGGATATTTTGGAAGGGCTTAAAGTCACATTTA
AAATTAAACAGA
>Ccan_OSU1_lncRNA_contig14262.1
AACCCAGATGAATGTTAAAAAGATAGCAAAAGTATGAATTTAGTTTTAAAAATGAATATGATGTTATAAAAGGAACAAAA
AAGATGAGGAATTTTTCTCCTAAAATCTAGTTCAGAATTTACATCCTACCCTCCTACAATGCTTTTCCTCACTTCACTTT
TTTGCTACCTATGAAATTTAGTTTGTTAGGAATTTTATATATGAAATAGAATGCTGTTTATTCAGTGTACAAGGAGGACC
TATGTATAAACTCCAAAAAAACCTGTACTATGCTGACTACAGTAATAAATGACCTGATTAATAAAAGTCCAGTGAGTTAA
AAATGTGAATAAAATGTGATGTCCTAAGTAAAACCTGTAAAGAATCATACTAAGCTGCCTTAGATAGACTTATCAGAAAC
CAGTGCATGTCTATTGTCAGTATAGATACCAAATGTACTTATCTTAGTAAGCTGATAAGGAAATTGTTGTGTTCCTATTT
TTTTCACCTTGATGTGAAGTCAAATTTTCAATCATATGTAACATTATGAATCCATTATTCAAAATACATATCTAAAAGTC
TGTCTAAAGAACAGATGAATAGACAGTCCTATGGATAACATTCTCAAGTATAAGAGAATTGCTATCACTTTAAATTGAGA
AATTATTTCTTCTTTATAAAAGTATTTGAGACATTTTTTTCTTATTGACGTGCCCAAGCTGTTTGTTGTAAAATATAAAG
CTCTGAACCTACAGTAGGTTTTTTTATCTTCTTGCCTTTAATCTCAAGCCATAAAAGAACTAGAAAAACCTGAGTCACTG
CAGTTTCCGCCA
>Ccan_OSU1_lncRNA_contig14289.1
AAAACATCATAGAAAAGCATTCCTTAATCTAGTAACACTTCATACTTAGAGAATTTATCATTGTTTGAGTTACAACTGAT
AATTATTGGATGTACCTTTATATACAGTTATAAGTGAAAATTGCCATTTTTCATAAAACTTATTTCATATTAAAAATATG
CCCTGAGCAGGCTACCTAAAAAAAATAGGAAGACTCTAACAAGGTGCTGAATTAAAGTCAGATACTGTGTTCTAAGTGAA
AGAAAAAGAAATAAGCTAGTTTATGGATAGGAGAGTGAGAATGTTTATCCTCAGGTACATGAAGATGATTTAATGTGGTT
GAAAGCTAGCTTTAGATTTTTCTTAAAGAGAAATTGGGGTACTACTGCTCCCCAGATTTGACAGACTTGTCAGGTACTAG
ATAAAGGTGAAATAAATTATGGAATTAAAATGGTTTAACATCTACCCATGGAACTAGAAGAAAAATAAAGTAGTTAGGAA
GATGGGACTCCACCAAGGCAGCTCTGGGTTGGGTGACAATAGCCTGGGTAAAGAGAGTGAGAGAGATTGATCATTAGAGG
GGTGTAGGAAGGCAGACTCAGCTGGATGATTTCAACAGAAAGGAGTTCATCTGCTTGGTTCAGAAAATGCTCGCTACAGT
GGTAAAATGACTCCTCCCCAAGAGTTGATGGGAATAATAGCATGGCCTGCTGTGTTGTCGTCGTCATAGCAAATGAGCAT
TTGTAGTTTTCACATGAAGAGATGGACGGGCCTTTGTAATGTAGGAGTAAATATTTTTCAAGAATTCATCTTATTAAACT
AGATCGGAAGA
>Ccan_OSU1_lncRNA_contig14404.1
ATAATTCAAGTAGACTCAAACTTTGATTACAGGTTTGGTCAAATCAGTGCTCAGTGGCCTCTTTAAGAAGATTATTTAAC
TGATGTATCTAATTTGCTTTTACTAACTTGTCAAATAAGTTGTTTTGTTTTAAGTCTTATTTAAGTATAAAAGTAACACA
TGTTCAGTGTAACTTCATAATTCCCATATGGATAAAGTAAAAGGAAGGTCCATACTATATCTACCAAAATTCCCATCCCC
CCAAAATACTTACTGTTACAAGTTTAGAGGATCTTTTCTGACTTTTTCTTTGTCTCAGAACACTTGGAAACCAAAAATAG
CTTTTCATGCTACATCCCCTTTAGGGTTAAACTGGGATATCACATTTCTGCATTAAATTCAGGTTCTGCAACATAAAGTG
TGAATTCAGTGGAAATTGTTTGAGGCAATACTCAGGCAACATAGTAGCCAAAAAAATATTGGGAAATGAAAAAAGGGTTT
ATTTTGTTATTTGGAGTATGATCAGAAGAAAAGTCCTGGAATAATTCTTGAAAGAGATCTTCACAAAGTTAAGAGACTGA
ACTCTTTATAGAACAAAACTTAACGTACAGAAATGTTATTTTAAAAAATACTTAAGACTTTGCAACAAAATCCAAATTGT
TCCCATGTTTTTCATCCTTTGACATGTTTACTTTGATTATCTTAGTCTTGAACTTTGTAGAAGGATGGCTCGTTCTTTAT
ATTGCAGTGTTTGCACATTTTTTTATTTATACTGTTGTCGCCAGCTGCCATAAGCCATATGTATGAATTGGACATAGTTC
ACATACA
>Ccan_OSU1_lncRNA_contig14435.1
TTGTATGTCTTGCAAAAAGTGTTTATTTTATTATACTTTCATTAGCATATTTGCAATCATAGTATTTTACTTTTTTCTCC
TTGGATTAATTGGTTAGATGAATAAGAAGTGTGTTTTTCATTTAAAAAATACTAAAATTTTGGAAAGAAGAATCAGTATT
ATCTGGATCTTCAATTAAAGATTGAAGCAGTTTATAATTTCTTACTCCATTAAAGAATTTCAATAATCATGAGGTCCCTG
ATTGGTGGTAAGATACCATTCCCCTGTTTATACTCATAAAGTATAAGCTAACATGCAAAAATATTGCTAGTGGTTGCTTG
GAAGATTTATATAACTATGCTTCTTTGAAGTGAGAGTGGGTACAGCTGACAGTGATAACTAGCTAGTGATCTGTATCTCT
GCAGTAAAAGAGAAACCTCTTTATGTCTCACTTTCTAGGTTTGTTCTTGAGAAGGAAGTGTTCCAAATTAGAAAAGTAAA
GGCAATAGGTATCTTTCCTTACTTCTTCTATAAGACTGAGTCTTAAAAATGTATTTGTCAATCAGTAAAAAAATGAATAC
AGCCTAAGCTAAGCAGAGGAACCATCACTGTGTTTATGTTACTTAAAAAAACTGCTTCAAACAGATTTTTTTGTAGGGCT
AAAAGTAGGATCAACTAAAACAGCCAACGTTAAATAAAAGTCCTGTTTTAAATTGTTTTATTTGCTACCATATATTTTTA
GTAATAATCAAATAAAAAATTTTAAAAGCCAGAATAATTCATCTTTATTCTTTCAACAAAATTTATGTGACAGCAAACAT
GAGAAG
>Ccan_OSU1_lncRNA_contig14446.1
TGGCTGTTATAAGATTCCCAGGTCCTCTGTTGGAACCACATGGACCAGAACATGCTCACAGCAACATAAGCAGCAGAGAT
TTGCCAAGATTGTAGAAGATTCCATGAAAGAATTGCACCCTTGATGCCTGTGGGTTGACATGGACTTAAAAATATGCTTA
TTTGTCCAACCTGATGTACTGTTACCTTTAACAAATACAAATACAGTGACACAAACCCACTATCCTGGTTTTCACTCTTC
ATTTTAAGCATTTATATAACCAACCCTAGAGGCATTAGACTGCAACCCTGCTGTACAGAGGTTGGCCCTTTATGCCAAAA
ATTGAGTTAACATCCATATTGGAACTTGAGACTCAGCCTACATTGGTAATTTTGCTTTAAAAATAGGAAAATCAGAAATA
ATGCCCAGCATGTATGTATTAAAAATTTTAAATTGATTATAGCTGCAGTGACCAAACATTCATTGAATGATGGGTCAATT
ATCAAACATGAGTAAATAAATTATTTTGAAAGTATAACATTTTAATAAGACATCATGTTTTATTAGTATAGTAAGAAACT
GTATATTTCAATAATTTTTTATTGGTCATTTGTGGCAAACTCTATGAATTTATAATTGTCAATTTACATCACATGGAAAT
TTTTCATCCACACTGTTCTCTTAAAATGTCCATTAACTAGTTATCTATTAAAAAAAATGAGTGGTTGTTTCTTCTGCATT
TTGTGACTAGTCTTCTCATTCTTAGTTTCTAAGGAAAGGTGCTTCTTGTTATGAAATTGAATATTAAAACAAAAAAGATT
GTTTTA
>Ccan_OSU1_lncRNA_contig14519.1
GATGTTACCAGGCACAGAAGTTTTCGTTCTGAACTCTGGGAATGTTTTTAAGGGCCCTTCCCCTGGGCCAAACTGAACAG
CAGAATCCTCTTAAAGGCCTCCTGGTAGCTTTCTATGTCATAAAACCAACAATCTAATTCAATGCAGCAGCTACACATTT
CTTGAAAGGATAGCACTCAACCTATCTGAACTCGTCCTTAAGGAAGGAATGATCTCTTGATTTCCCAAATTTAATTTTTA
TGCAGACTAAAAAATTTATAAAATGTGGATTTTTCACTCATTCAAAAAAAATTAAAAATCTGTGGAAGACTAGGTTTTTT
TGTGTAAGATTTTCACAGACAACTGGCTGAATGAAAAGTTTAACAATATTTCTACAGAGGTAAGATATATCAACCCCTAG
GAACATAAGGATTCCACCACTTCAAGGTGGCGTCAAATGCTCAGTGCCTACAGGGAAAGTTCATCCAGAATTACATTCAC
GTAATCATTGTCAAAATAAGGACAATATTTTCTTCAAGTCAGAAATGTCAATTCAAGTAACCAGTGTACAGTGTTAAGGC
AGAAGATGAAAGGGGGCTTGAACTACATGATCCTCTGCATTATAAAACTAAACATTTTCTTGCAAGATAACTCAAATAAA
ACCATTTCATTTCCATTTTAGGAAGCTTATAATGTCATCTCAGAAATGTTCACATACACATCAAATGGAGCACTGCAATA
TCTAAGAAATAACAGGCTTACAAATTCGTCCATTTCAGAAGTATAGGTGCTAGATTCAAATTCAACCTTTGATCCCTTGA
AACA
>Ccan_OSU1_lncRNA_contig14523.1
AGAGCCATCATTAATATTATGCTTTAAAAAATTGTGATTGGATTTCATCAGATTTAATAGCACTAATAGTTAATTTTGAT
GAAAAGTCTGTGAGGTGAATCTACCTATTCTAAAATTTGACTTTACATTTGGTACAAAAAAAAATTCCCATCTTGTTGCA
TAATAATTAACAGGTAAAAATAGTTTGAACTGTGGTTCTTTTAGATTGTTAAAACTGGGTCTTATCTGGGTGAAACTTCA
GAGAACTTATTGGCATGTGCAAGGTAGCATTTTTCATAGAGATATTGAAATGTATTACTCTGTGCACAAGAGCTGTTCTC
TGCCCAACTGTTAATTTAGAAGCTCCATAGATTTGAAGAGAACACGTCACCAATCACTTAATTGTCTGTGGATGTGACAA
ATGACACAATGAACTCAATTGCCCCACTGCATAGATTATATGCTTTTGTTTTAACCTGTGAACCTTCAAAGGCTACATGA
ACTTCTAACCTACCTGGGTACAATTTAGGTATATCAGTACACCAAATATTTTTATATGTCTTTCATATTGTGAGCATTTT
TCAGCTAGTTAGGGACTAGCCACAAAGACCATTAGATAATGTGATTTGTAACTGAAATTTATTTAGTAACTTAGAAAGTT
TCATTGTATATCGTGTGTTTGTAATTTCTACTATTCTGTCTTAAAGTTCACTGAATTTTTCCTCCATCTAAGCCATTCTA
CTGTTGAGCCCATCAATTGATTATATTTCAATAATTGCATTTTTTATTTCTAAAATTTCCATTGTTTTATTTCTTTGCTG
ACA
>Ccan_OSU1_lncRNA_contig14542.1
GCTAACTGGGTGGAGGAGTGGCCCAGCAGGCACAGGGGGCAGTAACTGTTGCCCCCAGTTATAATGTTCAATCAGAGAAA
TCGCTTTCCCTGTTGAAAGCGTTTGGCTGAGTATGAAAAGTACAGTCCTGGGAACCATGGGTCCTGCTCTCCCTGGCTTG
GAGTCCCCTTTGCAGCGTGGGGGGGAGGAATTACCAGCATAGGGTCCTTGATCAGGGGCCTCACATGACTTAGGCGTCTG
AAAGAGTCCCCAGAAAGTGTACAACAATGTTGCTATTTTCCCAAGTTTGTGCATACCAGCATTTTTGGTTATCTTTTGTT
AGAGTCTCAAAGACTCAGAATCCAGGCTTTTTGGGAGAAAAAAAAAAACCAAACAACTTGTTTTAGTCTTATAATCTTCA
CAAATTTATGACTCTCTTGGCTGACAGAGACTGGTGAATCGCTGTGAGGTCCTTGTTCTGGGTTGGCATGCTGGAAGGCT
AGAGATCATGGCCATACTCCTGTGAAGAACTCGGATGTTTTTTGGCCAGCTAATCAATTCCAGAGATGGACTTGAGTTAG
GTGGACATGGGCACAGAGCAGTGTTGGCCCCAAGTCCTCCCCTGTGCTAAGAGTTGGGTCTGTGAAAGGCGTGACAGGGT
GAGGATCAGCTGTGTACTTCCTGTAGGTCCCTTTGTGTGAGAACAGGCCCCAGAAGTGAGGCTGTGGCCATGTCTGAGCT
GGATGCCACCTGCGTCCTTGCCTGGTCCATCTGCCCCTCCCACTCTTCCTTCTTCCCCTGAGAATGTTAAGGCCGTACAA
TAT
>Ccan_OSU1_lncRNA_contig14660.1
AGAAGAACTATGTAGTTGTAAAAGTACCTGAGGGTTATGTAGGAACATTTCCTCACTTCTGTATGGAGGATGTATAGTTT
CTTCTCTATGTAAGTAAGAAAAAAATTTTAAGTAAAAGTCCTCATCCAAACTATTTATAATTATTTTGTCTTAGTTGAGA
ATAAACTGTTGAGCTTTGATGTTGAATCCCTGAGCATATACACAGAAAGTTCCTCTAGGAGCATGCTCAGAATAATTGGG
GTTGCTACAGGACTGCACAATAAATTCATATTTCTAGTTTTAGGACTCACATACTCTATAAAATACTGAGTAACAAGAAA
TCTTAAATAAATAGTATTTTTCTGGGTTCTTTCTGTCTTGAATGCTATCCTGTCATTTCCTTTGCAGGTGTCTACACTTT
GTTCACTTATCAGTTTCAATGAGATTTCCTAAGAGAACATTCATCTGACCTTTCAGAATTGTCCAGACTTTTTTTAAAGG
ATATACTCTCAAGATGACTTTTTTTCTCACTACACAATCATAGTGCTATGAAACAACAGTATAGTTTTCTTGAAAAAATA
TAAAATCCTAGTAATAAAGAAAGATTAGTGTTTGCTAAAACACAGTTATGTAACAGAATGTTACTATACGATTCTTTTTT
ACCTGAAAAGTAAAGCTTTGGAAGTTTAGACAGGCACACTTGCATACAGACTTTGCACACAGAGATGCATTTATTGCATT
AGACCCCTGTTTGTTGTTTAATCCAGTCACGGTAGGTTGGCACTTGAGTGTACACTCCTGGCCTATTTGGAATACCACA
>Ccan_OSU1_lncRNA_contig14701.1
GGAGTTGTAAGATAAATGCATATCAAGTAAATCCATTTTAGCAAGTCTGTGCCATGCTCAATCATTACTTTTCATGCCCT
GACTCCATAGGAAGCAGGCTTAAGTATTTGAAATTCACATGGGCAAAGATCTCACATGAGGTCAACATTAGCACACAGCC
AAACAATTCAACTTACACCTTTATTTGATATATATGAACACCGAAGAATGAAGGATGAAACAAACCAGTTTCAAACTATT
CAATTTTAGCTTTAGAACAGGTATATTTGTCATTTTAAAAGAAACAAAATAAGTGACTTTGGATGAAGTCATGTATACCC
ATCTTTATTACCTGTGGATACTACAGTGAAGCAATGGGTAGTTTTTGCTTTGCTTTAAATTTCTGTTTTTTCAGTGTTAC
TATATGGGGAAAAATCTTTTCTCTGTATTTTATTTTTTTTAAATAAGGGACCAAGTGCTTGGTCTCATTGAAAACTCTCC
ACACAGCTCTATATGATAACCATTCTCAGGATTAACAAGTTAGAATGTTCAGAATCTCAAAATCTTCAAAGGAAAATAAA
AATAGAACAAGGTAAGACTCAGGGTTATCCAGAAAGTTTACATTACCTAGAAACTAAAAGGTAGAAATTGCTTCATAACA
TGAGAAAAGTTTAGAGCTGATTCAAATCTCAATTTTTACATTAATGTATATGAAGTAAACAAGATATTTGCTATATTTAT
GTATTGAGTTTACATCCACAGTCAGCATTTGATAACAGACTATCACTGTCATTAATGTACTTTAAAAAGTGTAGGTA
>Ccan_OSU1_lncRNA_contig14789.1
TTTATCTACTGCATGCAGAGTTTATAATCATCTTTATATAATTCATCTTTCTTTGAAGCTTCTGTTAAAATGTAACAGTT
CATATACAATGTTCAGTATTGTGATTTTAAAATACTTTTATAACATCAAAATGTTTGCATATTGGAATAGAATTGGCCTC
CTATTAAGCAGTTATACTAAAGGACATACTGTGTAAAATCTCTACGATGACGATGTAGTGTATCATCCTTCGAAGATAGA
AAAGTTGCAGAACTCACCTATGGCTAATAAAATTGAAACACTTTCCCCAGTAACTGCCTTCCCTCATTAGAGCATGATTA
ACGTGTTGCTAACAGTTTACTAGATTGAAAGTTGAATGGTTTTCAAATCACCTTTTAAGAAACTAACAATACATGTTAAG
AAACTTTTATTAAACTTGGTAGGATGTAAGGATGAATAGTAAGGAGAATTTAGAAATATACTATGCTTATAGGGACCATG
TAATATGTAACCATTTCTCGTGGTTGATAATAGGATTTCAGTGGAAATTAAATTTATTTCTACACCATAAATTGTTTTTT
GACGCTATAAACTTTTGAATATAAAGGAATTGTTTTCTGACTGTGTATATTTAAAATGCATATTATTTTTAGCAGGCTAG
ACTTAAGACCATTTTCAGTGACTAAAAATCTCATAATCTTTGTCAGCCATTACTTTTTTTCAGCAACAGTTTTAAATACA
GTATTAACTTGAATACCTGTAGGAATTTGCCAGAAGCCTTGGGATGTTTGTAGTTGGCATTTTTCTCTTACAGG
>Ccan_OSU1_lncRNA_contig14801.1
AAGATGCAAGTATCAGACTCCAAGAAAACCTAAGCTGCAGTTTGCTTTGATTTTGTTTTTTAAAACAGGGTCAACACTAC
AAGTTGAATTATTTTTCAAAGGCTACAATTATAATGGTCATGCTCTTTTATCTTTAAAGAACATTTTACTTTGTTCACTT
ACATGCTTAGATTGTCCCTTCTGAATTGTAGGCTGAGTCCTATTTAGCTTAAGAGGACATTGATTTAACAATTTTTCCTC
AGGTATGAAACCACAATCAAGACGTTGGCCAAGGGCTGGACGTGCAGCTCGAGTAGTAGAGTACTGCTTAGCAAGCACAG
GGTTCAAACCTTAGGACTGCCAAAGAAAAAAACGGCCAGAATGGAACCGCTAGGAAACACATTCTATTCATTGCAAAGTG
ATCTCTATCAGTATTCTAGACTAGACAACATCCATGTTTCTGGGCCTTCCCTGTAAACTATCCTCCCGTTTGAATGCTCT
ACTTTCGTTCCTAAGTTTAAATTTAAGACGTTTGAATGTTCAGCTTCATGCATGTGAACTATATCAAATCAATCATTTTG
TATTTAGAAAATTTGTTTTGTACAAGAGCTTTGTGGCATGACAAGTGGGTATGACCATTTTATAACAATTTGCTCCTTTA
ACATTCTCCCCTTTTAAAATGTGTGAACAGATTGGGAATTTTTAATTCATAATAAAAGAATTGCTGTGGTTGTGCTATTT
GTATTACAACAGTCATGCCAAGAAACACTGGTATCAGAGGAGTGCCCATGCTGACCTAAACTGTCTCCCGCAGG
>Ccan_OSU1_lncRNA_contig14812.1
TCCAAAGTTACGATGTTACTAGCAACATGTTAGTGACCCATTGTGTGGAAGAAGAAGAAGAGTAACTCAATTTTCTTTTG
TTCCTGCTACGTGCAGCCTATGCTTTTTAACCCGCTGTAATCCATGCTTCACAGGATATTCTATAATCATGCTGCACTTT
GAATATATATCAACCAATCAAAATATTCTTTTTAAAAACAGTTAACATATCTCAGAAACAGAAATCATGTGTTTATGTAA
ATGTCTGTAATATGTAGAATAATGACAGTAACAAATGTTTGACTTTGAATGATAGTAAATGTTTGAGTCTTCAGTGTGTA
TGTACTTCTTATCTTGGTTATGACAAACTACAGCTTTTGCAGCAGTAAATACTATCTAGAATAAGGCAAAGTTACATGAT
TGACCAATTTATCTTTAGTATCTTCTCACAAGTTCATCTATATTCTTTATACCTTTTACCCAACCCTTAGGCTACCTTCT
TGCTTGTGCTTTGGATCCTGACCGTTTCTGGTATCTAATTGCAAGTGCTCTTTGACATGATCAGAATTAAGCTGGTGTTT
ACATGTCTTCTTGCCTTTTAGGACCACCTTATTATTTATACGCCACTGACCAATAGCAAAGAATAGTTGGGTGTACTTTC
TGGCTCTAAAAATAAAGGTTGGTGTTTTGTAGGCAATGTCTCTCAAAAAAATCAGTAAATGGCTTATAAACAAAGTGGTG
CTGTGAAATACCTACCATGAAGTAGTTTATGACATAGAAATTATATTTTTCTACTCATAGTGAGCAAAGTTTTG
>Ccan_OSU1_lncRNA_contig14814.1
GTTAATATGTAAGCTAAGTTGAATTTTTAAAAAACGCTTTAGTAAGTATTTTCATCCCAGGAACCAAAATTAGGCAGCAG
AGCTATATACAAATTTAAACCTTTGGGCAAGGGGCAACAAGAACTTAAACAGGTAAGCAGCCGTCCTGAATTGATACCAC
CAAAAGTATAGATAGCAGTAGGTAGATGTTTATATCCAATGACTGCTGAAGAGGTATAAATTCTTTTCATGGTTATTATA
TAAATAATAATGGTATGGTAAGAAGAATAATGTAAAATATTACTTATAACACACAAAGAATTGGAGAGTTACTGATACAA
CCACGGGACAAAATAATCCACACTTCCAACTTGAGAAAAAAAAATGGTAATAATACTGTAATATTTAGTATCTAATATGA
AATTTTACTGATTTTATGTTGAGCTATGGTGATTAAAACTTTACAGTATGATTGTGCATGTTATTAATTCATGAGACAAA
CAAAGACATACAGGTCTTAAGTCTTATAAGCCCTTAAAAGTTTTTCTCAGGTAAAGTTAGCTAAAACAGTATCAACCAGA
AATAGAGAGCTAACAGAAGTACAATAGGGTAACTAACATAAATGCAAAAGATAACAATGTATCTGTACAATTCAAACTTT
CAAAAATTACCACATATACAAATAATAAATAATAGTCATACTGATGTCAAGTTAACAAAATAATTATTAGTCAACTGTTT
TATTAGTCAATGGCTTACAAAAAAACAACTGCTATTTTAAAATGACTTTCTCCATAAAAATAGAAGGCACAAA
>Ccan_OSU1_lncRNA_contig14875.1
TGGAAGGAAATGGTCATGTGAAAATTGGTATCCAGGGATGCAAACCACCAATAGTTTCAGTTTTCTTTTGTCACTATTAT
TTTACTTTTAGGATCATTAATAGTACAAGGGAGTTTCATTGTGAAAATTTCATGGATGCATATTGTGTCCTTTGAACAAG
TTCCCTCCTTCCATTATATTCCCTAACACCCTTCTACATTGCCCCCTTTTCAGACAATATTGGGTGGGTTTCATTATGCT
ATCTTCACACATACACATGTAGTACACTTTGAACCTCTATACAATATGTATAATCTTTTCTAAACTTTAAATTCTATCAG
TCTAAATTATGGATCAATTTTTGACAAGCAGATTATAAGTCTTTTTTAGATTGTTTTAGGATTATTTCCATGCCTTCTCA
ATAGCACATGGGAAATTATTACAAACTGATTTCAACGTTCCAGTGACTATATGTGACTCTGCAGCCTGCCAACCCTAAGG
CGTCACAGGCACTGCCAAGCAAAGTGACATTCCCACAGTCTTCACTTAATTGTATGGAATACAGAAGGCTAATTGTCCTA
ATGCCTTCATGTGATGCTTTACTTTGGGAGTATGTTTTTTTAGATTACTTTGTCCATGCATTCTAAGTGGGAAATGTTCA
AAATTTATCTTTATTGAAAGCAAATGAGCCCTTGCCCTTTTGAAGACACTAGAGTTCCATAAATGCTATAGTCAAACCAT
AAGCCTTAGGAGACAATTGGTGATATAAATAAAAGGGAATTAAAATTTCATTTTCATGGAGAAAAGGAATG
>Ccan_OSU1_lncRNA_contig14886.1
AATCTTTTTATTGTTTGCATTTTGGTTAATGAACAGGGAAAAAATAATTGCCAGTGGTTTACTTGCCTTAGGATTGCTTT
GTATAGTTTTGTAAAACACTGATACAATACTGGGAAATAAATTTTTCCCTAAATGTCTTATAGATAAGGATAATTTTCTT
GGAATAGTCTTCTTATATATATGAGTGTCATTGAATTGTTAGAACTGGGCATACCAATAGTGTTGTTATTTAATATCACA
AATGACTTCATATCAAATTCATAGGAGGAAGCATTTAATATTTGAGATTTATAACTTGATTGACTCTTCTTTTTAAGGCA
GAAGTTGTAAACTTGAAGAGTATTGTCAATTTTTGTTTAATCAAATCAATTTAAGTGAAAACTTGTATGATGTCATTTTA
TAGCCTGAACTAATAACAGTAATTAAGATTTTTTTGAGTCTGAAAATGAAAATTAAATTTACTTTCTTTTTTCCTTGCAG
TCAGCAGCCCAGTCTCACCCTGGTTATGCCTGCTGTACTCTCTTGCTCCATCTATTTTTCTCACCTTTAAAGTCTTAATG
TTGACCTACTTCACAGGCACATTTATTCTTCCTCATCCATCTGTCAGGGTGAGGGCTGTGTCCTTTCTCTCCTTCTTAAT
TTATAATAGTTGAATAACATTTAATTTATTGGGAAACTTGTAATCAAGATGTTAAGTGATTAAGTTGTTAAGTAGTCAAG
ATGTTGAAGACAGTATTAAGGAGTCCACGATATAAAATAGAACTGTCCTAACCATTACAGCTCCTTTTTTG
>Ccan_OSU1_lncRNA_contig15004.1
TACTTATGAGGTAATAAGGATTTCAGCTCATTATGCATATCACAAATAGAATGTAAGAGACGATACATTTCTTCAAATGC
ATTTGTTTTACTCTGTTGAATTTTGTGCTTTCGAACACCCATTTCCCAGGTCACCAAAATCAAATGTGTGCAGACAAAAC
AGGTTACTGAAAAGGGATACAGTTCAAGAACACAAATTGTAATTCATGTGTGAGGCCAGTCTTACTTGTGCATTTCAAGT
ATCACAGTTTTAAGAGACACAGCCTTTACAAAGAGTCACTAAGGTGTACATTTTCACTGAACCTTTATTTCAAGAACCAA
AATTAAGTTAAATAAAATTCTATGCTTGCAAGGATATCAAATACCATGCAGTCTACTATCTAAGAATAGAGTCAACTAAC
TTAAAAAGGAGAATTCATTTTTATTTTCCTATATACTCAATTAACTATAAGTTCATTAAAACCACTTGAAATTAAGCATT
TAACTTGAAACAGTTATCAAAATCCCAACATAAGTAAAAATATCTCTAACTAGCTTAGAACCCTGCACTCCCCCTGTGGC
AAGGACACTGTTCCAGGGAACATCATCCAGAGCTGATGCAGCGTGGCCGAGGGCAAGGCTCACACACTGCTTCCTGAGAA
GCAGTGGGAGGAAAAGGCTTCTCAGGTCTTTCTACACATCAGCAGCTGCTAAGCCAGTCAAAGTGGACTGTCAAACTGAA
ATATCCCGTACTTCCCTGTGGTCAGCCAGTTGGGCTCAGAAGCCGTGAGCTGCTCGGCTTGCCCGG
>Ccan_OSU1_lncRNA_contig15053.1
TTTTTTTATTTGGAAACTAACTTTATTAACTATGTAGACTAATAGAACAAAAATCTCAATTTGACATTTCACTAGTACAC
TAAAGACACGGATCATCAGATATCTAACTGGCAGGGAGACACCTTTCACCAGTGTCTAAGGGTCATGAGCTGAGTTTAAC
TGTGCGCAAACATCTGGAAAATTACCTAGATGGAGACTTCCTTTGGGATCTCCCTACCCTACCTGGAAATACTCGGAAAT
GCAAACGCATAGTATGTTATTTCAGTTGGAGAACAGGGACAACATTCATTGTTTATAATGACATTGCATTTCCATGCTTG
GCTTGCTGGCAGACTTTACTTTCCCATGATTGGCATGCATTTTGCATAATGCACAGCTCCCTGCTCCAGTCATTTGTCAA
CAAGAGTCAGCATGCAAAGTGAGTCCAGGGAAGATCCCTGAAATGCAAGCAGCCCTGTGTGCCAGGCCAGCATAGCAATC
AACAGAAAGTGACGGTCTAGGCCACACTAAGTTGAGATTAGAAATCTCAGGCCATCACCAGAGTATGCAGGAAGTTCCAG
GGCAGACCAGGTGCTCCCACACATTCCCATTGTGTTGCAACCCTCCAGGCTGAGCCTTTCACCTGATTTCATTGCTATAA
ACATATGGAGCAGCAAATGTGACAACAGGAAACATCCCAGTTCAATATTCTTCATAAACCAAGCCAACTGCCCATATGTT
CCAGGCTGCTGGAGAGAGAGTTTAGAGGTAAATAAGTTATGTTTGCATAATGAGGTTCTCTTTAT
>Ccan_OSU1_lncRNA_contig15079.1
GGAGTTCAGACGTGTGCTCTTCCGATCTTGAACTTCTAAGGATAGGCAGAAGAAGTGGGGGGAGTTTTACTAAATAAGTA
AAAAGAATAACTAACTTAGAATTACTAATGAATGCTTTAAAAACAAGTCACAAATGCAGATGCTACATTATGATGTAGCA
TCATATGATTTAATTCCTTAGAGTTTTATAAAACAAGTCTGAAAGGAACTCTTTCTAGCAACATTGCTTTCTGAAACTAT
AATATACATAGAGAGAAAACGGTGAATTTGTCCCAAATATATTATAATTCATGGTCATTATTAATCAATTGGTTTTCTCA
TTAAATATCTAGTTCTTGAAATCACTTTTGGCAGAACAGGCCTTGGAATTTTAAATAGTAAAGTCCCAAAGATTAATAAC
AGTCAACAAACAGAACAGCTCAGAAAGCCTAAGTGGGGTAAATTTCTACTCCTTATTCTCCTAGCCAGAGTGATTGATTC
AGGTGAGCTCCATTTCACTTGTGTGGCTTGTATCTGGTTCAAGTAACTCCAATACTTGAAAAATATATCCAATTTAAAAT
TTCATGGATGGTTCTTCCAGGAGTTTGCTTTGTATTTCTCTAAGCACTCTACTTATTTTTAGTTTCATAGTGATTTATAA
CAAAACAAAGTTATAAAGTAGGAAATAGTGGTGTAAAACCATACATAGTTAACAAAAAAACCCACACAAACCTACTTTGA
GAGACGCAGATTGGGAGAATGGCCAAAATAGTATTAAAATAATCTTTTCATTCTCTTTGGAAA
>Ccan_OSU1_lncRNA_contig15140.1
AGTGCCACAGGGACCTCATAAAATCTGTATGTCCACACAGGTTTCTTTGCTTTGAGACTAAAACATACAAGGATGTCTTC
ATAATTTCAGAAAGGTTTCAACAATGAAGGTAACTGGGCAAAACTATCATTCTTATAGAAACATATAAAAGTCATTGTTC
ATAGTCAAAATAATTTTAGGTCTCTACTTAAAAAGCAAAAAAGTTGAAATCAAACTTATGAGGTGGTTTTCACAGCATGA
CATGCCATATTCAAAATTTAAAAAAGGCAAAATATTTACATCTAATGCCTAAAAAATATTAACAGAAATATTAGAAAATT
TAACAGAAAATAAGGCAAATACTGAGTTCTCTTGAGACTGTAAATGAAGAGATATCAAACGTGGACAGCCCCACATCAAA
ATGAGAAAAACACGTTTCCTGAATAAAATTCAGAAACAGTGTTAACTTCTCCCACCACTAAAATATTGTGTTACTAGGTT
AATTATGCACCTATGCCCCTACTATCTTGTTAGTGGTTAACAAATGTTAACATTACCATTCTACTATCTTTCATTTCCCC
TAATTAAAACACTACATTAGCTGTGAGAGACAGAAAACAAAATGACCAGATAAATTAAGTAAAAACACTTAAATTTTCAG
AAGGTTTGATTTTTCACTATTTTAGTATCACAAAAAAATTGAAAGATAACTATTTTGGAAGTATAGAATTCTAAGAAATA
AATATGGAAAAATTCTGCCTGGTATCATGATAGAGAAATCATCCAGTATTCTCAAAGTATA
>Ccan_OSU1_lncRNA_contig15197.1
GCAGGAACCCTCTTTAGCAATAGCATTCTTACATAGACACTGCTGTACCGTGGTATGTGCCTACATATCCTCCCAAACTG
TACAAATTGGCCTCTCTGTCCAGTTTATCATTGTCATCTTGAATTTTTCTTGACATCAGAGTTCAGACAACCCATTAAAA
ATATAAAACAAGGGCTGGTGGAGTGCCTCAAGTGACAGAGCACCTGCCTAGCAAATGTGAAGCCCTGAGTTCAAACCCCA
GTGGATATGGCTTTAAGACCTATTGTCCTAAAGGCACAAGAGCACAGACTTCAGAGAAGGACCTGGGTCCCAAGTCGACT
GCTGACCCTGTGAAGGTAGCTTCTCTGAGCCTCAAGCTTCCTCAGATATAAAAATATCCTCTGCTCACAGACAATATAGC
AAGAATGAAATGATGTATACAGTACTTAGCGTACACAGTAAACAGCCATGGCAGTAGAAATGTTCTAGGCAAAATCACCA
CTGGTCTCCACAACATCAGTTTCAGAAAGCAATGATTATGTGCCAAACACTCCCAATCTACCGGCTCATTAACAACTGCA
GTTCTTGTAAACGTTTCTAAGTCCACAAGGCACCCATCACACTGAGTCGTGAGATGCAAGCCCGCCCTCCCTCCAGGCTC
TAATCTCAGCACTAACTCACACACAGCTTCCCGTCGGGTATGACCCTCAAGCCACTTACTCACTGCCAACAGAATACACA
TCTTTTTCAGTTTGGCAATGAAAATTATATAATACTTTTTTTTATGGTATCGGGTTTGA
>Ccan_OSU1_lncRNA_contig15311.1
ATTTAGTACCTTCTAAATTCTATTCACAGTACTACTAAATATTACTCTTTGTATTGAGTTACTTAGTGAAGTTTTTCATC
TTTGGTTTGTTGATATTCTGAATCTCAAGTTTAAAATTAGTTACATTTGAATTATTAAATTTAAGGATTGAAAAGAAAAT
CACCCACTTCCAACTATGTTACTTGTCTGATTTCTAAACAAAAAACTATTGAGGAAAGCCTTATAATTGAAGGCTTAATT
TATAAATTTGCATTAATTTTTCACAGCTTTCATATTTTACTATATTAGTGATTAGTTTTACATGTAATTGTTTTTACAAT
GTTACGTGTAAGAAACATTTGTCTCCCAAATTGTAAATTCCTAGAACTGGTTAATTCTCATTTCATAATCTTCCCCCCCA
TTCCTTGCACAGGACAACAGCTGAATTTGTAGTGTTTATTATGTATCAGTTACTTTTGTATGTACATTGAGCATATTAAC
TGGTTCAGTCCTTCCAACAGCTAGATGAGGTAGATACCATTATGCCTCTTTTATCAGAAACAAGGTTGAGTAACTTACAA
GCTGTGACAACTCATGATAGAGCCTAGGTTTAAACCCAGACATTGAAACTCAGCAACCATACTGTCACTATCTTGCCCCT
CTCATATATAGTAGTTTTTTTGTTTAACCCTTTTAGACTAATTATTCTCAGTATGAAGGTTGTCCTTTGCTGATTGTCAT
TGTTCCACAGCAAAATTGCCTTTATATTGTCTATATAAAAAATATCTCTTCAATA
>Ccan_OSU1_lncRNA_contig15343.1
GGAAAATGGTCTAATAAAAAATGACAAATTTCAAAAAGATAATTATTTAAAAGATTAAAGGATTATGCTACACTTCTGGA
TTAACCTTGAATAAAGTAGCAAGGAAGATATCATACCGCTACACTAACTTTGGAATTTCAGAGTAAATTTCCTGCCAAAA
TGACAGGTGGGAAGAATGCTGCTGGCAGTACAGTTCAGGAACTCAGTGCCTTAGATCCACTTACAATACCATGCAAGGTA
ATTTCTCTTCTGTAGCCAGCTTTCCAGGGGCCATGACAGTCCAGAACATGAATTCCTCATTTATTTTTTTTAGTAGTGGT
GTTTTTTGTTAACTATTAAGTTAAATCCTAAACGGACAGATTTGATGATTGGACATTTGATGACTCGAACTTAAGTGAAT
ATCCTAAGACTATCAAGTGTTCAAAGCTCTACACTTCTATCACAGGAATTAGATGTTTTAAGCCAGAGAAAATACAGAAA
ATCTCAGGCTTTGATTTCTCACTTCAACTTAGAAGAAATCCAGTTAGAAAGTACAAAATTTAGAGGAAATGCTAAATTTA
GACGCTTCATTGAAAGTAAGTTTAAGCAAAAGCAAAATTAGCAAATTATAGCAAGACAGATTTAACTAAAACAAACGTCA
TTACAGCACCAACATTTCTAATAGTACATTGTTTTTCAAAAAACTGGTGTCAGAATCTAAGTTGAACAAGTTTCTTGATT
GCTAAGTTTCTGTAAGACTACCCTTTCTATGAATATTTGAACGTGTACCATTTC
>Ccan_OSU1_lncRNA_contig15358.1
GTGAGGCCCTGGGTTCAAAAAAAAAAAAAGACTTACAAAGCTGATTATGTAAAACACAAAACAGCAAAAGACATAGGAAA
ACAAGAAATAAGAGACAGAGTACATAAAATGTTGACAATACCTAGGGCAAATACATAGCTGCTACCCTTGCATGTTAAAA
TCTATAAAAGTGAAAAATACGGTAGACAAACAGGCGAAGGACACAGTAAGGAGGTGCTCGTGAAAAATGTTCTAATTCAT
TCACAATTTTGAAAATGTAATTTTAAATGAGATGTTTTCACAAATCAAAATGGTCAGCAGCATTCCTTAGACTGGTGAGA
CTTATCTGACCCTCTCAGGACAGCTGTGCAACATCGCCAGAGAGTGACCTGCCCAGCGTCACAAGTGGCAGGAGGGAGCC
ACAGCCAGACCAGGGCTCTCCGTGTCTCTACAGGAATATCTGCATGCCCACGAATAAGGATGGCTTACATAAGTCACAGT
CCTTCTGTGCAATGCAATACTTCCATTAACAAATGAGGTAGGGGAGCACAGGCTGACATGTAAAGACATTCCAGAATATG
TCACCAAGTGACCTGCAAAGCAGTGTGTAGGGAACAATCTCGATGTCTGGGAATGATTCAGCATGCATGTGTAGATTCAA
GGGACATCTGTGTGTCTGTCTAGGGAGTGAAGGTACAGGACCCTCACTTTTTAACCTCTTGTTTTTGTTAAATTCCCTCT
AATCCTGTATTACATCTATCATCAAAACAGACACAAACTTTCAAAACTCACACT
>Ccan_OSU1_lncRNA_contig15430.1
AATGGGTGTTTCAGGCTCTGTTATCTTCTCTCCATCTCTCTCTCTCTCTCTCTCTCTCTCATACACACACACACACACCA
TGCCATGGCACGGCCTAGCAAGCTCACTGTGAGCGACACCTCTCTGACCTGTGTGTCTTCTCCCAATGAGAGACGAAAAT
GGGAAGCAGCACACCACACCAGCTCCAGCTGGAGCTATGAACAACCTGCTGGAATCCAGCTCCAGTCTGAAATACTGCAG
GGCCTAAGTCATCCAGCCTGACCTGAATTCTTTTGAAGAATTCATATTTCCATTGACTCTCATTTAAATGTCAGATAACC
TTGTTTCACTTGCATATGCTCAACCTACATGGCCTGTTTATTTTAGTCTTCTGGAAAGTTCATGAGGCTTTTTACTTTTT
AATAAGAAGATATACTTCAAGGAGACTTTTACTCTGTCCAGTTTATTATTCTCTTCTTAAAGACTGTGCCTCCCACTGCC
TTTGCTCTTCAGTGTATAAGATGAAATGGAAATGTATGAATATACACTTTAAAACCGTCATGTAACTATGACATATGCTG
GGATTGGATGCTTAATCTACATTTAAGACAACTGATCCTCTGTACCTTCTGTTGGTGGTAAACACATCGTGCACACCTAA
AGATGAAAGCCAGGTGTTGGGTGGGTAAGCACCTGATCACCCAGGCATGTTACTGATTTACGAAGTTGGACTCTGGATTG
TAGCACTGGACTTTTCGGTGACGTTACCATCATGATTACAGGATCATGATAG
>Ccan_OSU1_lncRNA_contig15483.1
GGGGATAAAAGCAAGTATTTCTTGAGTGGCTTTTGTGTTGCCTGGGGCCTTTTAAGATTCCCAGAAGACAGTTCCTACTC
AGATGTGCACTCCTACCCCTGGATGTAAGCACTGAGAGTCTGTCCCCTGAACTGGGTTGGTATAATAGTATAAACCCTGC
TGTCTACAAACCAAATGAGATCAGGCCAAATTCCCTTTCTTCCTCAACTGCTCTTTCTGAAACTCCATCCACTTTGTGTA
CATGCCCAGTAAGCAAAGTACTGTAGGCAAGAGCTACCACCAACTTCTTGCATCTGGTTCAGTCCAACCTGACAGGACAT
CCTAGGGGTCCTGTTGCGTGTTTTGTGTTAGGCGTTGTGATTTATTTTAAAGACTGTGATTGAGCAATTGGGTATGGCAT
GGAAGCCATAGACTGGGAAGTGATGCAAGAGAAAACATTCTGATCAGGGGTGTGGTCCTTGAGGCAACCTAGCAGGAACA
ATGTCTCTTTCCCCTCATCTAGACCTCAGAAATCTTACTACACCTACCTGTCCTATAAGCTTTCTTTTCTGGTGGGCCTG
GGGTTTGAACTTAGGATCTTAGTGCTTGTTAGGCCAACACTCTACCACATGAGCCACGTCCCCAGCCCTCTTTGTATTAG
TTATTTTTATAAGGTATTGAGTATATGCCTGGACCTCGATCCTCCTATTTAAGCTTCCCAGAGTAGCTGGGATGGCCTCA
AGCTGTGATCTTCCTGATCTCTGCCTCCCAAGTAGCTAGGGTTCCAGGGA
>Ccan_OSU1_lncRNA_contig15514.1
AGTACTTAACATCCACTGTATACAGGTACTGGGACACTGATGATACAACAGTTAACCAGATAAACAGTTTCTGCCTCATA
GAACTTTTAGTCTATGGGACAGACTAACAAAGTGACATACAATTGTATTAGATGATACAAAGGAAAAAGGCAGACTTCTG
TGAGAGGCTGAATGGATGAATGTATGAATTGCCAAGGTGATTCTTCTAAACTTTAGGAAGTTTAAAGAAGGCCTTTATAA
AGAAATTAACTTAAGCTGAGTCCTGAAGAATAAATGAGAAAAGAAAAATCTTGAGAAAGTGTTTGAGGCAAAGAGAACAC
CATTTGTAAAGCCCTAAAATAAGAAGAAATTGTTTCATTCAAAAAAATTGAAACAAATCACTGGTTCAAAGTTGGCAATA
AATATGCAGATAGATAAAAGCTTGGATATAACCAACTTAACCAGAGGTCAGAGAGTAAGATCTTTTGTTTGGAGATGACT
GTTGTATGTGTTTAAGTAATTGCTAGTTTTATTGTATTATAGCCGTGAATTCCAAAGAGGTTTTGAGGGGTTTGTGTCCA
TGTGTGTGTGTGTATAAAAATTTAGTTATTCTGAATCTTACTATCCAGTAAACTTTCTTCTTTTTCCCTCTTTATTGTGG
TTAAAAAAAAAAAAGAAAAAAAAATTAACATCTTTAAGTTGCCACAACAGTGTTAACTATATGTAACCTCTGTTTCTACC
TCTCAGACAAAAAACAAAATGTAGCCAGGCATTGGTGTCTCACCTGTAA
>Ccan_OSU1_lncRNA_contig15563.1
GCTTACATAATGTATTTTCTGATTATTCTAACAAAAGCTAGAATCTTAACCTAAACCTTCCTTCTACATCCACAAGAAAA
GGAAGAAAGAAGAAAATTTAGAAAACTCAAAACTGCCACAGTCCTCCTTATGCATATTTACATTTTTCCTTCTTTAATCC
TGGCTCAAGTTATAGAACTCATTTGAGCAAGCTAAAGACCTGGAATTCAAACCTCAGTACTGTCCTGTTCTCTGTCCCTC
CCCCCAAAAAAAGAATCTTAGCTTTTATATTGATGTCATTACTCAAAAACTAGTTGTGGCTTATAATTTATTCTCCTTTT
TAATATCTGTATATGAGTTACTGTTCCTTTTGATGTTTAACAATTTACAGTGTTATCTTCCTGTTACTCAACTTGTTTTA
AGGTTGTTGGTATATGTTTGAAAGAATGTGAAATAGACCTTATAAAAATGAGTTTTTTATAAAAAAAAAAAAAAAAAGAA
AGAAAAATCAGTGAAGTAAATATCCTCCTGAAGTTACAAGTTTTAATGGCACATAGAATTTTTTTTATTGACTTCTATTT
TAGGTTATCTGAAAATTCAAGAACTGAGAGAACAAGACAGCAAAAAACTTTGAGATTTAAGGAGGATTACAGTTTCTCAC
AGATAACTATTTTTGAATTGTGAGAGTGTTGAGTGGTAAATTTTCTGAAGTTTTTATGTTTGTGGATATAATGAATAAGA
AATATTTAGACATGTGTTTCTATTTTTAGACTGGGCTGGTTTAGATG
>Ccan_OSU1_lncRNA_contig15563.2
GCTTACATAATGTATTTTCTGATTATTCTAACAAAAGCTAGAATCTTAACCTAAACCTTCCTTCTACATCCACAAGAAAA
GGAAGAAAGAAGAAAATTTAGAAAACTCAAAACTGCCACAGTCCTCCTTATGCATATTTACATTTTTCCTTCTTTAATCC
TGGCTCAAGTTATAGAACTCATTTGAGCAAGCTAAAGACCTGGAATTCAAACCTCAGTACTGTCCTGTTCTCTGTCCCTC
CCCCCAAAAAAAGAATCTTAGCTTTTATATTGATGTCATTACTCAAAAACTAGTTGTGGCTTATAATTTATTCTCCTTTT
TAATATCTGTATATGAGTTACTGTTCCTTTTGATGTTTAACAATTTACAGTGTTATCTTCCTGTTACTCAACTTGTTTTA
AGGTTGTTGGTATATGTTTGAAAGAATGTGAAATAGACCTTATAAAAATGAGTTTTTTATAAAAAAAAAAAAAAAAAGAA
AGAAAAATCAGTGAAGTAAATATCCTCCTGAAGTTACAAGTTTTAATGGCACATAGAATTTTTTTTATTGACTTCTATTT
TAGGTTATCTGAAAATTCAAGAACTGAGAGAACAAGACAGCAAAACTTTGAGATTTAAGG
>Ccan_OSU1_lncRNA_contig15566.1
GTGGGTTCAGAAACCAGATTATACAGGGACTTTTTATTCCTATAGCTGCACTAAAATCCCGCTTGTCAAAGTCTTAACAT
TCATGTTTCCAAATCCAGTGGTCAATTTTTAGTCAACTCTTCAGTTTATTATTTATTTATTTTTAAATTTTCACATTCAG
CTTCTTAAGCAGGAACATTACAGCTTATAGTGCCTTCTTGATTTTTTTTTATTTACTTTATAAGACTCCTTACTCTCTTA
CTCTGCTTTTAAAAGTTCTTTTCTAACTACTACTTTTAAATAAATTTTTGCAGATTTATTAAAATCTGACCTCTACTAGT
TGGAATGCTTCAGGATTGAAGGTCTGTCTTTAGACTGCTTCTCTTCCACATTTGTGAGCTCGTTCCATCCCGTAACTACC
TATACCTAACTTAATGACTACCCAGTTTATACCTCCAGTTGACCCTTCTGTGAGCTCCAGACTTACATTTTTAATTGTTT
ATTCAAAAGCTTCATTTTGGAAATCTCCAGTTTTAACATGTCTAAAGTAGAACTGAATGTTTTTCCCCCAAACTTCTCCT
TTTCCTCCAAATGTTCTATCTCAATAAAAGGCATTATTATTAATTCAGTTATTCAAGACAATCTGTGACATCCTTGACTC
TGTCCTGTACTCGGTGTTCAGTCTATGAAGGAGTCACCTCTAGCCACTTTCAAAGTACATTCTGAGTCCAACCACTTCCT
ACCACTTCCATTGCAATATGAGCCTTGCAGGTCTTCTGCAGATCGGA
>Ccan_OSU1_lncRNA_contig15575.1
AAATCATAGAAATGGGCCAAACTATTTAAATTTTTAAACAATAAGACAAAATTAAATTTAATAGCCAACCAAATTCTAGG
CCAAGTTTTATGGCTTGTTTCAGTCAATGAATTCTCTATGTGTGCTAACTGTATGGGCATTGTAAATGCATTTCTAATAT
TTATGACTGTTAATAATGTGCCTGTATTGAATTCACAAGGTTGACATGACAGTTATTTTTCGGAAGGAGCATTGGGTGAT
TGTTTAAATAACCACTTATCTTTTTAGTAGTTTCATTATTCCTTAGTCAAAAAATATAGCCTCCCAGAGTTATTTTTAAT
AAATTATGTACAAAATTCTTGCGTATTATTAATTACTATAAAGTAAACTAGGCAGTTTTTGAAAATTATTGTGAGTTTGT
TAATCTTGGGTTTGATATGAATTTAAAGGATTGTGCTTTTCTGATGTAAAAAGGTGAGTCCCTTTTCTAAACAGTTTTTA
GAATTTAGAGTCCGATTTGGGGAGCTCTTTGGTGTATTGTTATTACACATTTGTATAATATTACTATTTTAAAGTCTAAT
GCTGAGGTATTGGGTAGTTTGTATACTTTCTCTGTGTCTGTTTTTTTCATCTTAAAATGGGGGATACTAATAGAAATCCT
TTCTTCAGGTGGTTGTAAGACACTTGAATAAAAACTAGTTTTTAAGCATGAAAGCCATACAGAGTGGTCTACCTAAAAGG
CACTCCTGATAATGATAAATAATTTTAAATAAGTCACATGCATAAT
>Ccan_OSU1_lncRNA_contig15633.1
TCTTTTAAGTTAAAATACGTTTGTTTGAACTTTTCGTTTGCAAAAATCTTAGAAACAAGAGGTAATTACTGTTGAATAGG
GTATAACAGAGTTTGTTAGTAGGTCAGAGAGAAATTGGGCATATAGAAAAATAGAGAATCTGTCATTCTTTGGGCTTGAA
AATATATTGGTTATTTGTTGCTAATTAGCATAGAGTTCATCATATTTAGTGTAAGAAAATTTAAAGAAGAATGAACAGAT
AATTCAACTGTATCTGTATCAAGTATCTAGAAAATAATACATGACATATCTTGTATTCATTTACATCCATAAGCATCTTT
TTAAAATGACTGTTATAGTTCACTGTCGGTTCTGAAAACGTATGAAGATGATGCCAATCAGAAAGTAAGAAAGTAGCTCC
TGCTTTTGGACTACAATGGAGCATAAAAAGGATGGATGACTATTTCTTTTAGAAACTTAATATATGACAGACCGTCTTCA
CACTCAGTGAACACTCAGTGTTCTCTAACTTTCAACTGATCTTTTGTTTTTAGTGGGACTTGGTTTTGATTTGGGGCTTT
GTACTTGCAAAGCAGGTACTCTGCTGTTTGAGGCACTCTTCCAGTTCATCATGCCCTGATTATTTCGAAGATAGGGTTTG
AGAACTATTTGCATGCTTGCCTTGAACTGCCATCCTGCCTTTCTCAGCCTCCAACGTAGCTAGGAGTACAGGCATGAGCC
ACTGGCACCCAGCTAGAAATCCTCGTTTCTTGTGTAATAAAAATA
>Ccan_OSU1_lncRNA_contig15659.1
GATGTCAGCCCTTGTTATTCTGGGAAGGTGGTGAAAGGTAGACCTTTTCTGGTTGTGATTTATAGAGTACTGTCAGTAAG
AAGTGTTTAAGTGAAGAGACATCTGATTCAAGGCCACTCTTGTCCTTTGTAATTTAAACTTTAACCTAGAAAATTCTGTC
TTGGTCACTTCTTTCCAATGTAAGTGAGTAAGTCATCTATATGCTGGGGCCCAGGGAGCAAAATCTTTGATTTAGGTGGC
TCGTACTAAGCTTGGGATGTAATAGGTCTGGCTTTGAATGTAAAATTCGAATCACACAAATACAAAGTTTTAAAACTCTT
TGGCCAAGTATAATTAGATCCTACTTTCTATTTTGAGTTTGCTCCTATGAGTATTAGAAGAGAGTACAGGGTACTGTTTG
ACATTAGATCTTTTGGTATATAACTTCTTAACCCATTTCTTCAGGAGCTGAGTCTTAAATTGTGCATTCCAATGATGTAT
ATATTAAATACTGTAGAGTTTTAAAATAAACTCTTGATTAACAGACATTATTGAGTACCTACTATATTCCAGGTGTGTGT
ACAAATGGAAGCTCTCTTTTGCATTGTACAACCACGGTGTATGTAGTCATATTTTCCCTGAGAAATCCTAGCACTGCATG
TTCTATATAAAACTACTAAATGACACTAGGAAATGTTTAATAGAATAGTGGAAAATTTTTAAAAGTTTTACTCAGTTGTT
TGAAGTCATATTTAGGATTGACTTATATCCCTTTGAAGATAAGT
>Ccan_OSU1_lncRNA_contig15760.1
GGAACAGAGAGGTCAGATCATCCATGGTTGTGCAACTGGAACTGGAATCAGACATGTTTAATGCAAAGGCCCAGACTGTT
ACACAGGTGAGGGGAGCGTGGAACTGAGCTACCCTAGTTGGAAGCCCAGCTCAGCACTTGCTGGTGGCTGTCCATGCCTT
GACTGCAGGTGCTAGGACCAACTTTGTAGGCATGATGTGAAGACACAAAGCAATTAGAACAGTGCTTGGGTATTGCCACA
GGATGACTATCCCTTACCCAAAATGCTTGGCATTTTGGATTTTTCAGATCTTGGAATATTTGCATGAATATAATGATATA
TCTTGAGAACAGGACCTGGCTTAAACACAAAATTCACTTATGTTTTCTATATAGCGTATACACAGCCTACAGGTAATTTT
ATGCAATATTTAAAATAGCTTTGTGCAAGAAAGAAAGTTTCATGATGTGGAACTTTCCACTTGTGATACTACATCAGCAC
GTAAAGTTTTGTGTTTGGAGCACTTCAGACTTTAAATTTTTTCAGATTAGGAGTGTTCAACCTATATTCTGTTTTTCAAT
TTATAAAATCTAGAAGCATCCACCTTGGGATGAACTGAATCGATATAAATTGGCAAACAATAGAATAATCAGGTCTGACC
ACAGTGGGGAGAGTGCAGAACAGGAGGCTACAAAATCAGAGGTTGACATAAGAAAGTTCAATAGATGCTATGCTCTTGTG
TCAGTATCTCTCCAGGAAATAAAGATTAAAATGCCTTGATTC
>Ccan_OSU1_lncRNA_contig15783.1
GAAAATCTAAACAACAACCTACAAGCTACGCTTCCTGTATGTATATCAAATATGCCCCCCATAGAGAATAACTCCTTTTG
AGCATACATCATGAAAGCTGACCACATATTAAGACAAAGACAGCCTCAATCAGTGACTTGAGGTTATAAGCTTTATGATC
AGATTTTCCTAACTGCAAAGTCTCAATCATTTCAATGAGATAAAGGATAAAGCAGCATGCCAAGCAAATATTACTAATGC
TGTAAATGCTATTATTGTTATCATTATTTACTGCTTCATCATCATTTTATTCTCACTGGTCCTCTGATGCATTTTAGAGA
CATCTGCCAATTATGTGGTGTATGAATCTGTAATCTTCCGGAACTGTTTCCAGAACACCTACTTCTTCAGTGTTTACCAT
GTGCTACAGAGTATGCTGTTTTCCTGTACTCTTTTATTAGAAACAGTTAAAAAATTTAAAAAATATAGCAAAACTCAGCT
TCTCTAACATCACTATCCAGGCCCAGTACAGTAATACACGTTTTGAGGGAGTCCTCAATGAAGCATACTGGTAAGGACCT
ACTTCAAAGTTAGATCTGGGCTTGAAACTTCACTCTAGTGCCTACTAGGCTGTGTGACAGTGGGCAAGTTAAATATACTT
TCTGAACTTCAATTATCTCATATTCAAACATAGATAATAGTGGTACCTATATTAATTAGGGTTAAGTTTAAATGCAATAA
CACCTATAAAAAGTCTAGCATGGTACTTAGCTCACAATAGA
>Ccan_OSU1_lncRNA_contig15833.2
AGTGTTCCACCTGAATAGTTTAATAAGTATTTGCAGTTATTATCTTCATCTTCTATGAATTTAAAATTCTCTGTCCTGCC
ATATCTGACAGATTTTTTTTTTCAGACTAGTTAGATAAATGAGCTTACCTTAGTTTAAGCTTTTTTCTAGGTAACAGTGA
CTTTCCTTGAGGTACGTATTTTTTCTACAGTGTGATTGTAGGTATCTTATGTTTACATGTTATTATCAAACAATTCATAC
ACAAGTTTTTTTAAGGCTGGAATCTAACTAGCTTAAGTTTAGTTTATCTCATTTGATTTTGAAATTTTAATGCTTTGGAA
AAGAGCCTTGCCATAGTCTTAACTCAAGTAATTTAATGGGAATAGACTCGTGTTTTATGTATATATAATTCACATTACTA
AATTAAATGGAAACTGAACTATTTGTGATGGTGACATAGTAAAGTACTAGTATCAGTGTGTCTCAAAAACTGTTAATCTC
TTAGGGTTTGTATTCACTCAGAACTTTTTTTTGAGCAGTCTTGCTATGTATCCCAGGTTGACCTTAAACTGGTGATTCTT
TTTTTTCAGCCTTCATAGTGCTAGAATTACAGACTTGTTCCTTGTGGCAGGAACATCTTAAGGCATGAAGGTGTTTTTCT
TAATGTGATAGTTTTGCATAGAAGGGAGTATTAAAGATTTTAAAAGTTTGTTTGTGGGGACCAGTTGACCTTTGATCCCA
CACAAGAATAAGGTTTTTAAAATATGAAGAACATATTT
>Ccan_OSU1_lncRNA_contig15900.1
ACCCTGTCTGTTGGGTAAGGATGACCTTCTCTGCCCCCACTAGCCACCTCACATAAAAGCCATGCCACACAGGAGGCAAA
ACCACACTGCACTTAAGCAGGGGAAGGGAGCCTTACTGCCAAAGTCATCCTGGAAATAGCTATGGATGGAGGTTGACCAT
CTACCTAGCAGCCACACAGCCTGGGAAGAGGGAACAGCGGAGAGCAGGTCATGAATTGCACTTAATGATTTGATAACTGG
GGTTTTAAATGCCCAGATTAACTAAATGTGATAGATTTCAGAAAAGATTTTGAAGTATGGTTCATGTTATACCTTTCATA
TTATAACTTACAAAATAATTAATGCTTTATATTCTTCTCCCACTTTCTCTTCTTCCCTCCCATGTACAGAAAGGGGAAGG
GACAGGTATTTCTCTCAGAAACAAGAATACAGAGACTTACAGAACTCAAAGGTCAAGTTCAAAATGCTTCTAGAACCTAG
AAAACTTGTGGCCCCTTCAAGCTGGCCAGAAGGCTCAGCCCTGGCAATGTGGGTGAGACTCCTGTGTCTGTTCTCCGATT
CAGAGAAGCAATAGACTGGCTGCTGGAATGAACATGAGCCAGGGAAGGAGTCCCTGTGAGGCAGCCAGTCTTCACATCTC
TGCTGTGCTTGAGAGACAACCAGCTGTGAAACTGGGGCAGAGGGGGCTGTAATTGAAACACAGTTGGCTGGGTTGCCAAC
ATATCCCAAAGTGACACCTGATAACCAGCTTTGCATT
>Ccan_OSU1_lncRNA_contig16177.1
GATTTTTTTTTTTTTTTATGTAACTTTAAGGTTTTCTTGATAACTGTAACTGGGTATTTTAGCCAAACAAAGATGATTAT
ATTTCATTTTTTAAAGATCACTGGGAACTTGAATTTATTTATAAAGTGCTGTGATTGTCATTATTTTGTGCCATTTATGG
TTTCTGATGTTTCATATGAAACGTGTACTGTGTAAATAGAAGCCACTGGGTCCCAGGAACTGGTATTTCTGAAATGGAAA
TTCCTTGTAGGGCATGAGGTTGTATATTCTCCGAAATACAACTGGTTGCTTCTTTCTTCTGTTAAAAACTCACATGCTCC
TTAGGCCAGCCATAGCTGAAGGACATCCTCAGTGCTGAGCTGTAGCACCTGTGCCCGGCACTGGGCTGGCACTGCCCTCC
TCTAGGTGGTGTCAGGGCTCTCTCCTCTAACAATGGAAGGCGACCACTTACACCTGCTTCTTGAGCGCTTCAGTCACAGC
CCTCACACGCTGGGAACCAGATCTGGGTGAATTAATTACTGTTGGGGAAAAGGCACCCTGTGGGATTAAGTCTCTTTCTG
ATGAGACCCTTGTCACTTTGGTCCTGAAACTCATTTTTGTTGAGGATACTGCCGGCAGTCTCATCAGCTCCTTCACCTGC
CACCTTGGTATCTTACCTGGAACTGGCAACTTGGGAATATAAAATGCGTGCATTTCACTTTTGATATGCTGTGGTATGAG
GGAATCTGAAATGCTTTATAAAATAAAGC
>Ccan_OSU1_lncRNA_contig16307.1
CTTAATTATTATTAATACCAAAACAGTTCTTATGAAATGGAACAGATTAAGGGGCAAGGTGTCTGTTGTTGCATTGGTAA
GCCACTCCCATTTTGTAGATATTTATTTACCTCCTTAAACTCAGTTGCATTAGTGGCAAAACTTCAGACTGATTTTCATG
TTTTCCCTGATCTCTTTTCATAACACACTCTCTGTCTGGATGCTGATACATGGTTTGTCCAGGGTGTTTTCCTGATGAGG
TGCATTCGTGTCAGAACACATTCACGCCTGCCTGTATATTCACAGCTCGATTGATCTATGATTGACTAATAGGAAGTACT
CGGGCCTTCACTTTGTTTTGATAACGTGTTTAGTATTCTGAGAGCGGTGATAATGACAGGCTAAGCATTAGATCCTTTGT
GCTGTCAGTTCTTCTGGTTGCTGGCTTTTACCTGGTAGTCACAGGCTGCAGGCTACACACTGCATCAGTCCCAGGTGTGC
CCTGTACAGCTAGGTACAGCTGCAGGCATCCAAACTCAGCAGGGAGAGGGAACTTCCAGTGGCCATTTTCCAGCTGGTTT
TTAGTCCAGCTCAGCCCACCTGGCCTGTGATAACATGCACTTCATCTCCACTCCTCAGCCCACTTTGTAACAGAGGCCGG
CCTATACTTTTAACAGTACCATCGAAAAACTCCATTGGACAGAGTCTGAAATGTCCCTTAAGCCTTCTGAAAGATGACTG
CTTTGCTTTTCCCATCTTTCAGATCG
>Ccan_OSU1_lncRNA_contig16344.1
TTTCACTACTGTGTTCTGTTTGTTTTTCCTGTATTGGAAATTAAGATTGAGAAATTCTAGGACTATTCACTAAAAAATAA
CTTATTACATTAATGTAAACAGCCTTTTTAAAACATAAAATAACTTTTCCAAAATAAAGTTTAATGACAAGATTTGCATT
ATATTTTTGAAATACTATTCAAAAAATATATTTTGAAATATATATGAAATGTTATATAACATATTATATATGAAATATAA
TATATTTCAAACATAACTTTGACTTTAACTTGGCCTAATATAACACCTAGATTCTTGTCAGATTTTGTGTTTAGAGTTGC
ATCTGTTTTGTTTAATGTAAATGAAGAAAATATGACCTCACACACGTGTAGATTGGAAAGGGGGAGTATTAGTCTCTTCA
GATGAGTGTGGATTGTTTGATCTGTCACTAAGACTGATCAAATGACTGTCTGAACACATCACTGCAGTGTGGAATCTGAG
ACCATACTGATGAACAGTATTCCAGTAGCAAAATCCTTTAATCTATTTTGCATGTGAAATGTGTCTTTTATCCTTGCATC
TATCATGCATCTATTACTTAGAAATTCTGGTTCATTAAGATGTAGATATCCAGATGTTGAAATGTGTTAGGAAACATCAA
CAGCACATTCATTAATATCACCACTGTTTTCATCAGAAGGATGTAAGTATAAGCTAATGAATGCAAGATAAGTTTTCTAA
ACTATGTCCAGCTAACTATTGCAGG
>Ccan_OSU1_lncRNA_contig16418.1
ATCTGTAGTCCCCAAAGCAAGCCTTCACGGTGGTGTGTCTATCTGCACCATTGTCACAATGGCCAAAGAGGCTGGAGAGT
AGGGGACACAGTAGGTCCTGTCTCCTGTGTTGCGGGGATGTGGTCAACAGTTTCTTACCTCAGACCTCATCTTCTCTCTG
CACCACACCCCTCCTGGTGAGGCCTCTGTAGCCCCAGAGCCAGGGCTGATGCTTGGCACACAGGGGCCCAGTAATGCTTG
AATGAGTAACTGACTGCCCAGCTCAGTGGGGACAGTGGGGCTAGGGGTACAGGAGAATAGGGGACACCAAGGGTGTGTCA
TTATTGTTCAAATTACATAGAGATCTTGATTACTGTAAAAACACAGTATTTTCTGATCATAAATGTAGCATGTGCTCCCT
ATGGAATTTTTAAAAACTTATTCAAGAAAAGAAAGCCAACATTCTCCACTCCTGGGAGCATTGCTCCTAGAGTAATCTGG
CAAGGTGTGGGCCTTCTGGTCTTTCTCTGTGCAGTTTTTGTATGGCTGAGACTCATCTTAAAGCCTGCACTATCATGAAG
GCTTTCTAATGAGCATAAAAGCTCAAGGAGACAACTTTAACGGCCGAGTAATATTAAGAGATAAAATTCTACCATGATGT
CACTAACCATCTTTCTCATGGGCATTTAAGATTGCTCTCAAGATTTTTGCTTTTGTAAACCCTGGGTAAAACAGCAGAAC
TCCCCTATGGTTCTCAGGGCAGT
>Ccan_OSU1_lncRNA_contig16431.1
AAAAAAAAAAAAAAAAAAAAAAAAATCACTTGAGAATGTGTGTTGTATGACAGTGACAGCCTTTTCTCTGTGGATGAATA
TTTTAGGTCAGAGCATTCCACCTCAGTTTCTCCCCTGTGGCAGGGAATATAAACATTTGGTTTACTATTTATGTAACCAA
CGAGGAGATAAAAATCTTAAACTTTCTTTTTTCTTCTAACTGTATTAAATCCTCGGAGAGTAAAACTTTTAAACAAATTG
AGCTAATTATCTGGAGGCTTTCTACAACTATCAAATTTTATTCCAGTTTTTTTTTTGTGTGTGTGACAACACCAAGTACT
TTCAATGCTGTGGTATCATAAATCAAAAATTGTTAGACCAGCTTCCATACTGTTGATAAACATTTACTTTGCAGTAAGTA
GTTCTGAAGAAATATTTTGAGATAAATTCTGTTACTCTATATTTTATTCAGAGATTTTCCAACTACTGAACTCAAAGCTC
TTCTGGTAGTTCTGGCACTTTGGGCTTCATCTCATCCTTTGATAATTGTTGAGGTTTCCCATTGAGAAGAGAAAGAAGCT
GCCTCTGGAACTTCCTCTTGCTCCAGCATTTCCCACTCTCCTCTCCAGGGGGAGTCTTTCCTATCCTCACTTTCTAGTTG
CTAAAAGTTTGAAGGAAATGAAGTGTTTCTGTCAAAAGGTAGGAACCTGTTTACATGGTATTAATAATACTTCATGTCAC
ATTATTAAAATATTTATCACTG
>Ccan_OSU1_lncRNA_contig16439.1
TGCATTACGTTTCTGCAGGTAGAGGACATAATGATATGTACTGAAAACTGTTGAATAATGGGGGATGGGAGGGAAGGGGT
AAGTAAGTAATGGGGTTGAACTGACCAAAGTTAAAGTATATTTACAGCTGGGATACATCAAGAAGCCCCTTTGAACATTG
ACTTATTCCACAGAATACAAAAGTCTTAAAAGAATGAAATGGAGCTTTATGTACTAACATTGAAAGCTTTCTACAGTATA
TTTTTAAGTGAATTTGATTGTGTAAGGGTAGGTATAACTAAAATCTGATATAACAAGTTTGGAATCTAGTGTATCTAGAA
TACAAGCCTTTTAACTTCCAACATTTTACATTTTGTATTTTTATTGTAAACATGGGTTTTAAAATGTATATTCATGATGT
ATATATTAGAAAATATAAATAAAATTAAAAATTTAATTGTGTAAGTGGGTTTTATGGACAGCTTGTCAATCTTGAGTCAA
AAAATCATGTGTTCAACTACTTGGGACTGAAGTGTTTGTACACTATATAAAATCTTAAGCATAATTTAAACTATTATTGG
TAACTCAGTCATCTTTATGAATATAGATTGATGCCTTTATATACTGCAATTATTTCTTCTTACTCTTTTCTTCAAATCTC
TGTGACTTAGAAACTAAATAAAAGAAATAATAACAGCAATGGCATCTAATAGCAGTTATTGAACTCTACATACCAAGTAC
TGTGCAAAGTGTTTTTACATCT
>Ccan_OSU1_lncRNA_contig16457.1
TATATATTTATATATGTATATATTATTTGCAGGAAGGCACAAAGGAAGAGTTTTAGGTGAAATATCCCTAGATAGAATGG
CTGTTAATGCAAAGAAAGTATTAAAAGAATACAGTTAAGAAAAGACTAGTTGGTGCTTTAGAAGAGAAAGTATGAGAAGC
AATCAAGCATTTTATGACAGGTCATTCAAGTAACAACCTTTCTATATTAGAGCCAGCATTTCTCTTCTCTGAATTCAACC
ATGTTTCATATTTTCCTAGCTTCCTGTACTGGTTCTGTCCTGTCTTGCTCTAATATTGTCAGCAGTGGTTTTCTTATCAT
AGCCAGAGAGGGTTCTTGGTAAATGAAAGCCACAGTGTTAATTGTTTTTGCTTTTAAAAACTCTCTTTGCAGAAACCCAT
TTGAGCAATAATGGGTATATATAACATTTTGGTGTATCAGATCAGTGCTGTTTAATAATAGAATGTGTTCACAAATATGA
TTTTAAAAGATGAGATTAAAAAGATAAAATGAATTCTAGCAATAAAAAGTATTTAACCCAATGCATCTAAAATATCATTT
CAACGTGTAATTGGTATTCAAAAAGTGTTAATAGGATATTTTATGGGTTTTTAAAACATTTTTATTAGTTGTGCAGGGGA
GTTACATTGTCTCATTTCCATATAGGCTTAAAATGTACGTTGGTTCTGTTCATCCCCTCCATCATTCTCCTCACCTCCTC
ACCCCTCCTACTTAAAATAGTT
>Ccan_OSU1_lncRNA_contig16472.1
GCAAGAGTTAAAGCAGCATGATAAGGTCTGCCTGATGGTTGTACTGGAGCAGACTGCACCTTATACTGTGTACTTCTTGA
AATTGATGAGACAAAACCCAGCACTGGGGAAAAACAGCTAGAATTAAAATGCAAATTGGACAAGATGAAAGAGGCAGGAT
AAATGAGGAAGGTCAGTAGACACAAATACAACATACATGATCATTTAAATCACTGTGACAATAAATGGGATCTCTAGGTC
CATGAATCTGGAAAAGTCACTTTAGAACATTCCTTCTAAAAGCACAAGAAAACTCATTTCACATTTTTTTAAAAAAATGA
AATTGAGCAGATTGCAGTTAGTATAAGAAGTAAGAAAATAAACAGGTAAGTGTCCCCACAGACAACAAAAACATACCAGT
GAGACATGACTAAGACAAAAACCAAATACTGGAGAACCTAAAAAAGCAATTATAATAGCATATGTGTATTTACTATGATG
CCAGTTGTCTTCAAAACTGGAGTAATAAAGGACCCTTTATCAGACATTTAAGATTAAATAATTTCAGAGACTAGAAAAAC
AAACCTTAAATTGCCAAAATAAAAAACTTCCAAATTTGTATTGATTAAAAAACCTGATAAAGGTTGTACCAAAATGAAAG
TTGTAGGCCAAATACCAATGCAAAAGTTATCATATAATAGCACTTTCTAAAGGTAGTAAATTATGGCTAAGTTGAGCTTA
TTATAGGAATGTAAGATAATT
>Ccan_OSU1_lncRNA_contig16487.1
CATATGTACATACAAGGCTTGGTTCATTTCTCCCCCCTGCCCCCATGAAAAAACATTTTGAAAAGACACATCCATTCTCT
TCCCTGAGTTCAGTCTAACATACATTATAATATCTTTTGATCTTACCTACAAGTCAATTTCATGTTCCTCTTTGGTTAGT
GAGCATACTGAGGAACGCTTTGATATGCCTTACTGCCTAAGAGGTTGAGTCTATCAGGAGCAATTACACCAAATAAAAGT
GGAGATGTGCCATGGCTTACATAGAAAAGACCTATTTGTGTATTTCCACTGTGGATTTTTCCTGGGCAGGTAAAAAGTAC
TCCCCCTTTTCTCTACCTTTTTGACATTTCAGAACCAGTGCTGTGATAACTAGGAAGTGTGTACATTTTGAGTAGGTATT
TTCATTAAATAGGAAGATAATTTTGTTTTAAATTGCTATAAAGAATGTGCCTTTCAGGAAATACCCCGAATGTTGTGTCA
CTAACATATAAAAGTGCTGTTTTTAGTCGTAACATTATAGTACTATTCTGGCACATTGGGAATGTCCATTGTTCGTTCCT
CTTACATTAAACCCTTTTCTACTGTAAAAATATTTTTCAAAGTTTATTTCTGTATTGGTATTACTGAGAACACACATTTT
TTGATTTGAGGATTTGTGACTTCCTATGCAAATAGTCTTGTATCCATGCATTTACAAATGAAATTTTAAGTACTCTTAAA
GCTTTGTCTTAAACACACAAG
>Ccan_OSU1_lncRNA_contig16648.1
CTGTGAGAACTTCTGTAAATTCCATAATGTACCCCCACCCAGCACAACAATAAAGGAAAAAAAAAATAAAAGGTTACCTC
CTGTTCTATTTTCTAGAAGTTTATTTAAGATTGATATTACTTCTCCTTTAAATATTTGATAGAATGTGCTAATGACTTTA
TTTGGCCCTGTTAGAATATTACATATTATATAATTTAAGCTTCCTTATTAGATATAGTGCTATTTGGGTTGTTGCTTCTT
GAGTGATATTTGGCAGTTTGTTCATATCTTTTAAGTTATAGAGTTTATGGACAGAGTTATTTATATACAATATTTCTTTA
TTATTCTTTCTTGTGTTTGTAAGGTCTTGGTGATGTTCTCTCTTCCCCATACCTGTAATTTGTGTTTTTAATTTTTTCTT
GATCTGTCTGTCTAGAGATTTGTATAACAAATTAGTCTAAAACTCAGTGGCCTAAGACAGAAAACACTTATTATCTCAGT
TTCTCTGGGTCAGTAGTCTGGGAATAGTTTAGTTAATTGGTTCTGATTCGGCATCTCTCATGAGGCTGTAGTCAAGTTAG
CTGGACCTGCAGTTGTCAAAGGCTTCACTGGAGCCAGAAGATCTGTTTTCAAGTTCACTCATGTGGCTGTTGACTGAATG
CTTCAGTTCCTCATTATACAGGTATAGCACAGGAGCTGGCTCCACCCAGAGTGACTGATCTCGACTTGAAAAAGCTCTCC
AGCTCCCTCACAGTCA
>Ccan_OSU1_lncRNA_contig16703.1
TTACATTTCTAACTTCTAACCACCGTTTATAGAGCTAATGTTTGTATATAAATGAGCTACATAGAAGTGTCATGACTAAA
AAAAAAGTTTAATGTGCTTTTGAAAGTTCAGGTGAGAAAAATGACACTCTAACTTAAGAATCAGGAAGAAAATTCCTTCA
AGGACTTCAGGAAATGGACAAAATTAGGCTAAGACTTTAGAATGAGCTTTCAACTGAGGGAGAAGTAAAGAGAGGAAAAG
TCAAGCTCATAGCCAAGTAAGATTTGGCTGGTGCTTAATCACCAAGGCTTCATAGGAAGTCAAGTTAGAAAGTTAGCCCT
GAACGCCGATCGCTTATTCCAGAAGCGGTGGAGGGTAGGTAGAGGTTTTTGATGTATTGAAACTGGTATCTGAGAAAGAG
TAACCTGGCATGATGTGTGAAATGAAGGGCAGGCTGACAGTGAGGAGAATGCTTAGGAGGCAGAGGTGAGATGAGGATGA
AGGACGCTAGTAAAAGTTACTACAGAGATAGAATCAGCTGTGAGCAGTCCTTAGCATAAGCACCAAAAAATAATGCTAAG
TTCCAAGGATGGTGACACCACTCATAGGAGGGAAGGGGGAATTTCAAGAGCTTTAGTATCAGTAAAGTAAATGGAAATGT
GTCTGTTGCCATAGAGAATAGTAGTAACTTTCCTCTGCATTGACTTCTGAAAATACTGATAAAGTGTTTTAAAAATTACT
AGTGCTTTTGTAATG
>Ccan_OSU1_lncRNA_contig16711.1
TATGCAGAGTACATTTCTAATGAGTTTTGCTATGGGCTACCCATGGATGGCAATTTATTTTAAGGCTACTTTCTGGTGGA
AAAAAAAAAAAGCATGCCTATTTTAACATAAAATACTTCCTTGGTATAGCAGAATATTTCCTTGTTCATTTGACCTATAT
GATTTAAGACCATGTTATGCATGCTAGATATTTTTGGTATCTGACATTCAAGCCAGTTTCTACCTTATTTATAATTATTA
CTCTTCTGATTCCACCAAAAGCCAAGCCTCCTATAAGTTAATCATAACTTAGTCTGAGAACATTTTCTGGGAAGAGGTGG
GGCGATAAATGGAACATTAGAAACGTATCTTTCTTGCTAAATTATTATTTTGACACTTTAGCTTTGGTATTAAAATATTA
TCTTTACATGCTTTATAAGTAAGTTAAAGAAGAACAGGCTAAATTAAATGTTCAATTTATTGCACCATGAGTCTGGGATA
TGAGACAGTTCAAATATTGCTACCACAGGAGGCCTCTGTGAATACAGCACAAGTGCTTCCTTCTGACTTTGAAAACGTGT
TTTAAATGGTCAAAATGGCAAAATGATAGGAAAAATTAATTCTTGAAATAGAAGACCATGTTATTTTAAGCCATTATTTT
CTTCATCTGGTTATACAGCAATGTACCTTGATGTACCCTGGCTCTGGGGTGGTCATGACAAAGCTTTGTGGTTGTTCTCC
TGGCTCATTTACTGT
>Ccan_OSU1_lncRNA_contig16719.1
CCTGAGAGGTTTTGATTTTATGATTTTAAAATACTAGTCAATAATTATTTCAAGCCAGGAACCAGTGGAATATTTTCATT
TCATATAATGCAAGTTATAATAATGCCCACATAATTTTGAAATTATCAGTAAAAATTCCAGATACCTTTACAGATTAACA
TATATACACTTTAATATATATAAAACCCTTTACATACTTTAAGGTGTGTCTACTTGGCTATTATAGGCAGTACATATTGT
GAAAGAATAATACCTATTCTATTGGTTGGTAAGAATCCAAATCTAGTACCTATTAACATGTATCAATAAAAATTATGTAA
TTACAAAAATATTGTATAAGAACTAAAACTTAACTGTAAAAGATGACATAACTATCTGAAAATATTGTTTTATTTACCCC
AGAAACTGCCATGAAGCAACTATCTTTCTCAGGTTCCTGACAATAACTGAGTCATCTCTTGTAACAATTCAATTCTCCCA
CTTCACAAATAAAGAAAACAATATTCAATGAAGTAAGAGCAATCATCAATACCTAACTCTAACTTCATACCTACTGAAGT
GAAATACCCAAGAGAAGTGCAAACCACAGGACTGCTTTAAGAAAAAAGCTGAACTCTTTGGAAGTAGAAATGACTTAAAA
CACCTGGCAGGAAAGCTGGGTGACTCACTTTTCACCCCATGGTTATTTTGAATGGGTAATAAAATATTTAAAGAAAGGAA
AAATATTCACTCTTT
>Ccan_OSU1_lncRNA_contig16788.1
CCACATTAATTCCACTGCCGATCATCAAAAAAGACTAGAAGGTATTAATGGTACCTTAAAGGGAATATACACCTGGCCCC
TAGTTTGTAAGCAAGTTGTTACAAAATTAATTTCTAAGTTTACTGCTTGGACTATAAAACAAATTTTACTTTCCTATAGA
GGAAACATATTTTAAGTTTGAAGAACAGCAATCTCACCCCTCATTTAAAAAAACAATCTACAAAACAGCTGAATGATACT
AACAGTACTATTACACTGTGGGCCCTGTGTTAAGAGGAGAAAGGGATTGGAACAATGGCAGAATATGCAGGATGGGTTGG
GGACATAGGGATAGTGGAGGAGAATGGCCAGTCACAGGTAGAGATCACCGTTTAAATAAATACTAAAAGATAAAGGCTGA
GATGACAAGCTGCCTAGTCTATTATTTAACTAAAAAAGGAGGTAGATTATAGAGCCCACAGGTTTTTTTTTTTACCACGT
TAAGAACCTTTCATTTTAGGAGAGTGGGAAGGACAGCTGGGAAAGTCCAGTCCTGGAAACTGCAAGACTGTCAATGAGGC
AGGCAATATAAAGCTCTCCAAAAAGACACAAGAAAAGTAGAAAACTGAGTTGAATAAACCAATCTAATGAATTTGAGAAA
AAGGAAACCATTAAAGTGGTTTTTATATCAACCATTTGTATTTAGGAGGGGGAAAAGGCATTGGTTTAGCAAAAAGAAAA
ATAAAGTGAGGGG
>Ccan_OSU1_lncRNA_contig16794.1
CCATAATAAATGCTTAAAAATACTGTTTTTGTACCAATTTTTTGTGATCTCTTTACTATTTACACTGTGGTAAAAACTTT
TTTGGTGTTTTAAAGCTAACTATATTTAGCCACTTTCCATTTATGAGGAAGAAAAATTCCAAATACCTCACCTTGCATTA
CCAACAACTTAAAAATTTATTTTAGCAGAATCAATTCCATTAATGTGGCTATCCAGATTCAATTACAATTAACATGGAAA
CAGGGCAAAGAATATTCATGCTGTTATCCCTGGCTTAAAGTCTTATCAATTAAAAAAGATGCTTTTGTTATCATTCTTTT
CATCTGACAATTTTGTCCCCACCAAAATTTAGAAGTTAAACACTTGTCTCTTTAAAAAAAAAAAGAAAAAGAAAATGTTT
TATAGTCATAAAAATAATTGAAAGCAGAAAATTAACATCATGAGCCTGTCTGTGTGAGTTCATTTATACATAAATGTATA
TAAATTATGAAAAAAAATGAAGACAAAGGGAAATTGTTTATGATATAGGATGTATCATGGGAGAAGATTAAACTTTTAAA
AAGTTGTTCCCACCATTGTAAAGTATGGTATTAATCCCTTGTTCTTTCTGAGTAATATAGTTCAACAATGTAAGTGATAT
GAAAACTGCCTCATGCAAGCAGATTTGTTCAAATACTTAAAACATCTTAGTCAATTACAATTACTTTTGTAATAGTAATA
TAAAATCTTTTA
>Ccan_OSU1_lncRNA_contig16814.1
AGAAGAGCAAGTGGACTGGAGGTGTGGCTCAAGTGGTAGAGAGCCTGCTTTGCAAGTACAAAGCTCTGCGTTCAAACCCC
AGTCCCAGCAAATCCTTTTTTCTTCAGTCCTGAGTTTAGGAGTTTATTCTTGAATGCCTGCATTCAAGATCTGATTGAGC
CAAGAAGTTTGAATAACTGGTTTTCTTAAAAGTGACAGCAGAAGAGAGAGGGTAAAAAGAGAGAAAAAGAGGAAACAGCT
CTTCTACTTAACTTTACAATAAGAACCAACCTAAAGATGTTCACACATACATACACAAAAAAGTTTTAAATTAGACATGC
CAAAAATGTCAATTTAAGCATGCATACAGTGAGCTCAAGATTTTTGCATCTTGCAAAAATATAGTGGCCACAAGTACATT
GGTTATTTTTAGGAATTCCAGGAGTAAACTGAGTTGTGCCCAATGCTGTTCTTTGAGGACTCATTTTGTTAGACGCTCAC
ATTTGTGACTGAAGCAAGAGTCAGTACCAGGAAAGTGTTTGGGTCAGTCTCCAAAAGGACTGTTGACATAGCCATCAGTT
TTTAGCCTCCATCATTATGGATACAAGCTAATAGACATACACAAAATGACACATAAAAACAATTACATTAATTCAATGCA
GTCTTAGACAAACCACTGTTTTGCCTTTTTTTTTTTTTTTAATACGCCACTCCCGGGCGCCTAATGCTTTTCCAGGGTAA
AAAGTTAAAGTT
>Ccan_OSU1_lncRNA_contig16844.1
AAATCACCTGTCCTCAGTGCGGAATGCGGAGAACCATGGAGACTTCAGGGGCAAGACTGGGAATGCTGACATCTCCACCC
AATCAGACTTCCTGACTCAGAGATTGGGGTGCAAGCACTTTTGCTTCACAGTTGAAGCAGAAGCAGCAGCTCAAACTGCT
TCCTTGGAGAGACGCTGACACTCATCAATTCATTCAAAAGAAGGAGGAACTCTTGCTGCACAGTGCCCCTGCAGTCAGCA
GCTAGTGGGAAAGGCACGGAGCATCACCTGATCCCTCCATAGGAAATTACCTGTCCTCAGGTAGGTTTTAGACCTCGATG
CAATTGAGAGATATCTGTCTAAGTCCCTCTTTCCTGAAAAAATATCAGAAGTTTGGTGACTCTCCTGGTTGCTCATGATG
ACAGAGGAAAGCCAGGATCCAGTGTGCTGGCAGGACTCTGATAGGCTGTTTGCCTTTCACTATTATTAACACTGATCCAC
CAGTAGCCTGTGCATCCTTCTTTCTGTATTTTTGTCAGCGTAGCTTGGACCAAATCCTAGAATTGGATTGGTGAGCAGAG
CAATGCATATGTAATTTTGGAACTACTTCTCTGTATGGCACTGCCTTCCCACTCCCAGTAATAATGTAAGGGATGACTCA
TTTCCCCTGTACCTTCACCACTGAATTATCCTGGTAAATTTTTAAACTTTTACTAAATCAATAACTGATTTACTTAAATC
AATAACTGAGA
>Ccan_OSU1_lncRNA_contig16861.1
AACTCCTACAAAGCTCAAACACTTATATTTCAAATGAAAACAGATTATTTTGAAGGTAGAGCACAGAAGAACCCAATGTG
TTTTGCCTCAGTATGCCAACACTGTGCTACTGTGTAACACTTTAGTTCCAGCAAGAATGGATATTTTAAAATATTTTACT
TATAATTGAGTTGGAGTCACTGGACAGTGTTTTTTTTATTTTTAAGAACTATGGCTCAGATGGCAGATTGTCACCTTGCC
TTAGTAGTCAGATGATCAGAAAAGTACTAAAACCATTTGTTTCCTCTCTACTGGATTATCTGGTTATGAATTTTATGTAG
AGTCAACTGCACTCTGGCCCTTCTCAATTTCTATTGGCCTAAGGCAGCCAGCAACCTATTATCTTGTATCTGAGCCACGA
AGAGATACTAAAGAGAGTAGAAATCTAAAATACATGTTAAGTACATTCGTCTTGAAACTTCCACTAATAAGTGATTTATC
AAGACATGTCAGGATTTATTCTCTTAGTTCACTGTTTACCACAGTGCCTTGAAAGAAAACCCACAAAATTACTCAGAAGT
GATGGGTGAGTATTGTCGGGTTTTTAGGTGTCCACAACTGTGCTACTTACTTCCACAACTAAAAACATGGCTAGAACCTA
AAAACAAATTGAAACCATTTTTCCCACACATAGATGCAAAACCAAGTTAGTTCACCAATGAACTTGTGTTGATTCAGTTT
TAATGGTGGTA
>Ccan_OSU1_lncRNA_contig16893.1
TACAGTCCGACGATCTCTGTCTCCGTTACAGAAGCAGGTTTGAACACAGTGGATTAGCAACTATAGGGCTCAAATTAAAG
TTTGTTACTTCCTTTTTCACAGTTTGTAAACAGTAATGTAGGCTTTCAGAATAGATACCACTATGTAGTGACTGCACTGA
ATACTGAAATCTGCTGGACAAGTAAATATCTGTACCTAGAATTTCTTCACAGCTCTAGAGTTTTAAAAAGTAAGGAGGCT
GCTTTTGGGTAGATTTCCTTCATATATCACATTACTGTTTGGATGTTTATGTGAGTGCTCAGGGAATTTGGATAAGTGAT
TTAATGCAGAAGTGGCTTGTTAGGTTTCTCTAGTTAATAATAATTAGTATTAGGATATATCTGGCAGAAAAGGCCAGTTT
CTTGATCTGTTTGGTAAGACTATATATGTAAGCCTTCTTTTTCCTGTGTGGTCAGTAGAAAATTGTCAACATAGTTTGAT
CAGATGGAAGGCAAAAAGAGGCTGACAGGTAGAGATGGCTACCCCATTGTATTTTGTTTTCATGCTTGTTTTTTCCCCAT
CCTATATGGATATTTAAGAAGTGGGTCACAAGCAAATCTTAGGAGGATGGAGTAAATAAGAGGAATTAATGTACTTATAA
GTTAGGCCTTTTGGTGTTGAAGAGTTCATCTTGTCATAGGGAATGAAAACTGTGTAGTTTAAGTTACAAGTAGAGGCAAG
AACTTAGATT
>Ccan_OSU1_lncRNA_contig16902.1
TCAAAAAAATTATTAATATTTTGATTTAATGTGTCTTTGACCCTGTAATTTTATCATCAAAGACTCATTCTTTTAATGCA
TAAAGGCGAAGATGTAGCCATTTCTTATCATCTTGTTGACATGTAAAATTTGGCATCAGGGTCTCTCAAGAGCAGTCTCT
AGCTCCTCAGCAAGGTGGATTTGAAGTCACAATATTTCTGTTTCACAGCACTTCTGAACAGCATATACTGTGCCACCAAC
TGTCATAGCCAACAAAATTAATATGAACAAATGCTTAACATTTATTCTGTAAACTTCATGAAGTCATTGTTTTCACATTA
AACATGGAAAAATCAACTTGTGGGATCACTTATTTTACATAAGAGACTATTTCTTCTGACCAAGACATAAGTTCAGTATG
TTTTTGAATTACTGGTAATTTTTTTATGAAGAGCTTTGGTGAACCTTGATTTGGTCCTTGCTTCATCTGTCCATAGTCGC
CTTCGTTTGGATGTTTTGATATCTAATCACTACCTTCTTAAAACTGATTGCTTGCAGCTGAAATACTGATATGAACTTCT
GTTCCCACTGGTTTTCTTGCTTTGTTTCTTATTTTTCTCTGGCATATCTATTTAAAGCTTCCTTTAGGAAAAGAAAGTAG
TTACTTAGGCAACTAAACTAAAAAGTACCGGTTTACGTAGGCAACTAAACTAAAAAGTACCGGGTATTTATTTAATACTA
TTCTTAATG
>Ccan_OSU1_lncRNA_contig16925.2
ATTAAATTTGTTAATTTTTCAGTCATTATTTCTGAATATTTTCCCTATTCCTTCTACCCTCTCCTATTTCAGAGACTCCA
ATTACATATATATTTAGACTGAAGTTCTCAATGGCTGACTGATACACTTCCTTTTTGTAAATTATTTTTATCTGTGTTTT
ATTTTGGAGAGTGCTTATTCTTATATCTTTAAGATGAGTTATTTTTTCTGCATTGACTAATGCACCATCAAATCCAGTAT
TTTTCTATTTCAAATATTCAAATGTTTTTCTTTCTCAGCTACGGAATTTTTTTTCTCTAGAAGTTCATACTCATCTTTTT
TTGTAAGTATCTTTCAAATCTCTAATTTTTCACCATACAGCATATAGTTATGATAACTTTCCAATCTCTTAATTTTAACA
CTAATGTAGTTTTGATTGGTTGTTCTCCTGATGGATCCTGTCTTTGTTTTTCTTTGCATGCCAGGTATATTTTTAGTTGG
ACACCAGACATGGAGAATTTAACCTTATTGGATATTTTTATATTCTTATAAATATCTTGAACTTTTCTTTCCCCTCTTTG
GAAACAGTGATTCCCTTTTGGCCTGCCTTTTCTATTGTTCTTGCATGATTACTCTTTAACTGCTTGCTGAATTAGTAAAC
AGTTTTTTTTTCTTTTGTTTAATTAATGCTAAGCATCTATCTTAGGTTTCATACGTAGCAAATCCTAAACATATTATAAA
TATATA
>Ccan_OSU1_lncRNA_contig16997.1
GATATCCTGCGCCTTTTCCCTGTCCTTAGACAGGAGGATGAAGAATTGCGGGCCAGCGCAGATAGTTAGCAAGACCCTAT
TTTAAAAACAAAATACAAACAAAAGGGGTAGGGGCATGGTCAAGTGGTAGAGTGCCTGCTTAGCCCTGGATTCAATCTGC
AGTACTGAAAAAAAAAAATTGTAGCATTAGATTTAATTAAAGCCCTGTCAGTTAATTTTGCTGGAAAGAAATAGATGATG
TAGTGACTGTCAGTCATATCCCCAAGGTACTGATTTTGTTCTACCTCACTTCACAAGCTCAATAGTGTTCAATCATAATG
TACTACATGTTATTAGTGTCTGTTATTATTGTTATTAATATTAATTAATAATGTTGTTATTAATCTGTCACTCAAGATCA
GTAACTTCTCTGGCCCTGTAACTCAAGGGTTTCATATCCCGTCCAGATTTCCAGTCCACTGAGAGACCCCATCATTACTG
CTTTGTGTTTTATTAGTCCTCCTGAACTTTGTACTTTATCCTTTATTCTCAAACTATTTTCTGGCAAGTGGTCATATGAT
CGATTCATATATTTACAATGTTGGGATCAATTGTAATTTATCAAATATTGTAACCTTATAGCACAGATCTCTCCCCACCG
TCTTTCCTTTCTATAAAAACAACAACAACAAAAATCTTCCCTCATATAAGTTCTGGATTTACTGTTTGAAGGCGCGAAAA
AGTATA
>Ccan_OSU1_lncRNA_contig17037.1
TGAAATTTCATTGAAAATACTTCTACAAGTTAATTTGAAGCTGGGATATTAATAAACCTACTGATATAATAGCTTTTCAT
TGTTTTAACTAGCATTATAAAATAGACTATTCATTATATGTATGTATTTTTATGAATATTTATTAAGAACATTAAAACAT
TCTACTTTATATTTAAGCCTTCCTTCTAGGCCTTCCTAAATTTTCCTTTAGTTATATATTAGAATTTATTGTAGTTTACT
GCTGATAGGTTATCTCATTCACAAGGAAAGTGGCAGTGAAAGATACTTTCCCCATCCATTTAGCCCTGAAGTTCACTGGC
TCATTAAATTAGATCCTGGACTTGTCAGTATGGGACAGAATGCCCCATCCCAAAAGGTAATGCCTATTGGACATACCAAA
CCTAAGGGATAAAAAACAAGAGAGCTAAAGCTAGCAGATAAACATCTTTCATGCAGCATATTTAAAGGTTTCCAAATTAA
GCTGTTTTTCTACTATCAGCTTGTGGGCAAGTTCATAAGCCATTGCTGGATCTGAACCAGGGTCCTCTAGTGTAACTGTA
GCCCCCAAAACATTAACTGTGTAACATTTTCTGGACTGGCTACAACTGGCTGGATATGGAGATTCAGTCTCAAAGTCTGG
CTTTAACTGTCTGTTTCTCATATCTGATGGAGTTCTTGTATTATACTGCTTGATACTGGTATGCATGTTATATTTTATTT
TCAGG
>Ccan_OSU1_lncRNA_contig17073.1
TCTAATAAAGACCTGCCCTCCTTTTATTAGAAGTCCTACTGAGCAGCGGGGCCAGCAACACAGCATTTGCTATGTTTTAA
CACGGCTCTACCTACTGGAATGTCCGATTCAAGAAGGCATGAGCTTTCAAATAAAGTCAAAGACTGTGAATAGAGGGGAT
GACATGATTACATCAATGGCATAGTCTCTGCTTCATTAGGAAATATAAAATACATTCACAAAGGCCTTTCTTGGATCAGG
GGTATGTATAGCAATTAGGAACCACTAGGGTAGTAAGACTTTATAATGCAAATTCATGACTTTCCCAATCCCCAAATTTA
ATTCTCAGTACTGATAAGCAGATCACATTTTTTTCAAGTAAAAGCCCATTGAGCCCTTTAGTACTGAAACTAGGTTTTAA
GACTGAGGACCGAGCAAGGTTACTTGAAACAGCAAAGTTAGATACACCGCAGAATTTGCCACTCTAGAGTCCAGTGGCTA
TCTCCGGAAACTTCTGGGGGCTAATACTTCAAAAGCAACAACTCAGTTTTTCTAAATTAAAGGCAGGGAAAATGAAGTTA
TACTTTGCCACTTCTACCTTAGATCTGGAATTTCAAACAGGACATATGACATGAACTTTTTTTTGTCTGTATTTTTTTAA
GGTAAACATGGTTCTTTTTTCTTTTCTACAAAGTATCTCCCCTCAACCCCCCCCCTCTCTCCACTCTCCCCTCCAACCCC
ACCCT
>Ccan_OSU1_lncRNA_contig17115.1
TTCTATTATTTTCCAACTGTGAAGGGCTGGAACGAATCTGCTTCAGCCTATAGCAGTTGAAGCACTGTCTGGAGCTTTAA
GATACCAGAGCATAAGAAGTTTTCCCAAGACCTCAGGGCAAAACCCACTGGACACATACAAAATCTTTCACTAAAATGAG
TCTATCCAAACAAATGCCTATTAGATCCTAACTAATGAAAAGAAAGGTTTCTTAGAGGTAACTTAATTTGAGCATGTTGT
TAAAACTTTTGAATATGGGCATTCACTATATAGTATAATATTCTATGATGTGAATTCTGGGCACCTCACCTTTCATGCCC
AGATGGACCTGCTACTCTAGAGATGTTCCTAGGATGGAAGACCGAACTAGTTATATACAATTTACAACATTAACAAAATA
AAAGCAAAGCTTAGAAATCTATTTATCCCAAAGATTGCCATACTAAGAACCATTAAGCAATATAAAAGATAGTATCCTAA
AGGATGCATCTACAGTAGACATAAATCACAGGCTCCACTAGTTACTGACTATGTAATTATCTTAAATTTTTCACAGCTCT
AGACCTCCATTTCCTCAATCTATAAAGTGGGTACATAAAAGTAAGTTTTTCTTTGGGCTGTTGTGCTTAAATTAATCCCT
GTAATCCCTGAGTGTCTTTTAACTATGAAATATTAGCTATTCTTTTTTCAGATGAGGAAATTGAAACCCAGAATGGTTAA
GAGA
>Ccan_OSU1_lncRNA_contig17129.1
TTTTGAGATGCTAAGGATGGAACTTCACTTTTAACGTCTAAAACACATTATTAATATCAGTTCTCAAAATGCTAGCTGTA
GGAATGAACCATAATGTAATTCCTTGAAGCACTAGAATAACTCCTTAACATCAAGTTCTTATAATCATTGCTCAATGATA
AAGGTCCTTTTTCTTTTATTGCCCTCCACATAATGTTCCCATGTGTGCAAGGGGGGAATAAGAACTGAAAGATTCAACTC
AAAGCAGAATGAAGTAGGGAAGTCTCATAGCATTTCAAATTGTTTAATATATACACACTACCCTTAAAATAATTTAACTT
TCCGGACATGATGAGTTCTCACAACTGTATGTGTAAGGCTTTTTATGGTTTTTAATAGCAGAAATTCAAAAATTTTCTAT
ATCCAACAATTTAAGATTGAAAAATTATGCAAGTATTAAAATTTTACAGATCTATACTCATTTGAGTGTGGATGCTGTGA
AGACAGGAAGGGCAGCAGCCCTGCGAAGGAACTGCTTACCCTACATCCTGTGTAACAACGGGCAAGATATATAACCTCTC
CTTGCTTCAGTTTAATGATCTGAAAACTTGTAAAAGTCATAAGTTTATTATGATTAAATTGTTTCTTCTATGTAAAGGTC
CATGTCTTATCTCTGAGTAAGTATCAACAAATACTAGCTGATCTTAGTAATCAGTGACAGTAATAGGAGGTGGCATTTGG
AAA
>Ccan_OSU1_lncRNA_contig17195.1
TCTGTATGTATAGCTATAAAAAGAGAGAGATAGATACATAGACAGCCAGGGAAGGAAGGGCAGGGCACAAGAAAGAAACT
AGTAACTACTAGGAAAGAAGTTTACAAGTCACAGGCTGTTGACAGTAGGTCAGAGACAGTTCTTCACAAAGTTAGGTCTG
CATTTTCTGCACGAGGTGTCAAATCACATCATCCTCATTACTCTAAGTGCTGTCCAGGACCTGTAACGTCAACCTCGCCC
GTGAGCTTACTAGAAATGCTCATCTGATGTCCCATCCGAGACTCACTGATTTCAGAATCTGCATTTTAAAAGGATTCTAG
AGAGATCCACAGACACGTTAAATCTGACATAAACCACTACACAGTGTAGGTTTCAGTGTTGCTGGTGGAAGTTTTACCTT
CAGTACAGATTTCACATCAGTTCAGCATTTAACAACCCTCTCGAAAAAGAAAACAAGCAGAAAAGATCAACCAAAACCCT
GTTTATACTTACCTTAATGTTTTTGATTATATCATATTGCTTTACTTTCTATTAAATCAATTCAGTAATAATTTTAAAAA
TGCAATAAATTACAATGTGTGCAAACCTCCTAGGAGTTCTGTTAAGCACACATCAGTGATCAATATAATCATAGCTCTTG
GGAAGCCTACATTCTAGAAGGCAAAGAAATTAAATTGCAAGGTAAAATGATACAAATAAACAGCTATTGAGAATTTACAG
A
>Ccan_OSU1_lncRNA_contig17222.1
GTCTTGCTCTTGTTTTATTCTTGTAATATGACCTTTCTTCATAATGTATGGGGAGATTTCTAACCAGATGTTAACTGTTA
TTGCAATCCCATTTTGGTGGAGTTTGCTTTTAGGTTTTATTCTATGTAGAGTCCTGCACTGAATGTACATTTTCTCTGTT
ACCTACATTGTCAGTGAAATTTAACTTTCAAAAAATGCTTTTAGCATGTATTTTTCCTCTCACTCCCTTTCTTTTTCCTT
CTAGTCTGTCTTTAACATTTCTACTTGGGTTGGAAAATCCAAATATTTTTAAAAGTTAGTTGGTTTCTCTTCTCTTATAA
CGTGAATTATTCTTTTGCTGTTGTATGTAAGCATATGTTTCCTTGACTTTTCTTAAAGTCATTGTAATGGTAACTTTATT
GTTTTGAGCATTTTGGTGATTGCTTCATTACCTCCTCTGCAAAAAAGCTTTAATTTTGCCATTTAAGCTATTTTATTAAA
AGCAACATTTTATGTTAACAAAAAAGAATGGCATAATTAGAATTGGGATGTGGATATTTAGTATGTGATAACACATTTAT
AGTTCCTATTTTTAATGCAAGGATATAGTTTGTAAATGCAAAATAGTGATAGTTCTCTAAGATAACAATTTTATAACTTT
TTTGATGAGAGGACTAGCCATATCTGTGTTTGTAAAATTATTTTTAATATTTCATGATTGTAGTTTTGACAAATCATAGA
>Ccan_OSU1_lncRNA_contig17263.1
GATAGATGTTAGGGGTTTTATCCTCTTTAAGGACTCCAATTCTCATTGAAACATATTTTATTCACAATTAAGTTATTAAA
TGATAAGGATGTTTAAGAACCCATCAATGTTGTGTTGAAAAGAGGGCTAGCAATGCAGCTGTAATGAGCAACAATTCAGA
ACCAAATTCAGAGAAATGTTGACTTAGTCGAGTATCCCGAAAATGTGTTTTATGATCATTTTTAAAAGTTTTTAATTTTG
GCCTTTGATAAAAGAAGGAAAACTATAACATATTACTGTACCTACATTCTAATAAATATAGCTCATTTGAAACTCAAATT
GTTATTTCAAACAAATAAAACTCTGGAAGTCTGATAAAGCACCACAGATTTTGTAGGTGTCTGATTTCTGAGTAACACAT
TGTACTTCAATATACAGGGCACATTTTGTAATCTTTTAAGGAGTACATTAACTTTTATCACAGATTTGAGAAACTGGTCT
GAGAGAAACTGTGATCAGCAGTTGCGGAGGGAACACAGAGCATTCCTAATAGCTGGGAGCTTTAAAATTATGCACTGCAA
AGAATAATTTGCTAATAATTGATGCAGTTGATTGACATTTTTAGCATAAATCCCCGTTCATTTAACCCAGCTGCAATCTG
CATAAGTTATGCTTTTCCCCTCCATGTTTCTGTTTCTTAGCTTTGTAAAGAAAGTTCCAATATATATCTTTTGTTTCTA
>Ccan_OSU1_lncRNA_contig17397.1
AAAGAATACTGCATTTTGATGTGATTTGTAAAATAAGATATTCTGTATCTTCCACAGTTTACTTATGGGCATAACTCATG
TAGTTTACATATGGAAAGATTAGGAAATCTTCAGAAAGGGATGTAACAGGGTAAAGAAAAACTTCAAGTTTTAAATTATT
TTTCATTCAAATATAAATTGATTAATGTATTAATTAGATATGAAAGTAGGCTAAATAACAATAAAGAAGTCATATTTTTA
ATTTTACAATATTCAGAATATTACAGGTCCAGTTTAAAAATATTTAAGTTTCCCCATTTTAAAAAGCGACCAAATATATA
ATTGTAAATTGCAGCACTTAGCCATTATGGTCATATAATTCAACAACACGTTTTGCATACAGAAATTCTAAAACATATTG
AACCTATTTTCACATTTTCCTACTTTTCTTTTTTTGTTGTTTTCTTTTGAATTATTCAAGATGCTTTATGGAATGACTGC
TTGGAGTAGACAACTGAGGAAAGCACTAACACACAGAAAATAACAATTCTGGTATTCACCAATGTTCTCTGTTACAGAGA
AACATTCTTTCAAATGTTCTAATATATTAATCCCAAACAATAGTAAGTTGTACTTAAATATCAGACAAACTACTTGATTG
AAAAATTTTTCAGAATAAAACTCAAAATGGTCTAACAATTCTAGGAGGTTTTATATGCCTAGAAATAGATGTTAG
>Ccan_OSU1_lncRNA_contig17400.1
TAAAGTAAAAGGAAGAAGCTGCAGGAAAAAGGATTGCATATCAGAGATTTAAAAAAAATAGAATTATTCAACTGAACAAG
TATTGTGTCATAAAATATCTGCTCTGGTTAAATGCTTTGTTAGCAGTGAGCTTCCCTGAAAGAAGCAAAGGATACTGAGA
ATCATTTAAATAAAGTCATTGGCAGGCATTCCATAATGGCTGCATCAAGGAAGAAGTTGGGGTTTCTCTGCCTCTTTAAA
GGACATACTCGTGGAGACAATCTCTATGTTAACTGACATGTTATTTTCCCAATTAGACTTGAGTTTCTACAGATAAGTGA
TGGAGCTGAACTAATAGTTTCTTCATATCCTTTCTAGTATTAGTTTTATGAGTTATTTTACAAAATATCTTTTGGTACCA
TTTTCGGTGATACTTCATTTCAATGTGACCCTTCATATATTCTTAGGAACCAAGAAATTTAAATCTTGAATATTGGAGAA
ACTAACTGGGTCATCATTTTCCTTTCCACGTCTCTACCCTTTTCCATCTGCCCAGATGCAGAAACACAGAAAACCCTGCA
ATCTTCTATTTTATAGTTGCCTTCAAAATACCACTTAAAAAGGAGGATCAAAGATGGAGCTGAAAACCAGTTGGCATATT
GCTCTAGAAGTTTCACTGGCATCACTCAGTGGTGTGAGTATAGAGAGTTGACAGGTTCCCAAATGGATGTTATGA
>Ccan_OSU1_lncRNA_contig17413.1
GGATGGAACCAAGAGAAATGGGTTACTCATTCAAAGCTCTTATCATTTCTGGCCTGGATCCTTTTGTACTTGAACCCATG
ACATAGTATGGTCCCTAATTTATACCGTTTAACCAAGGACTGATCAAGGGAACACTATCAGGGAAATACTGAAAGAGAAA
CCAGATCTGCAGAAGTCTTCCTGCTCATGACTTAGAGATATTTACCTACCCATTTGCCTAGCCCAGATAAATGTATGGGC
CATATACCACCTACATATTCAGAAAGAGAAAACAATGTATGATGGTATTAGATACTTCTTACTTACAGCTAAAGTGCACT
TAGAATCCAGAAATCAGGGAAAGTGAACACTTAGGCTCCCAAACCACCAATCCTATTGATTCTTCTCAGAATAAAAAAAT
CTTAAAAGAGTAGATTAGTAATGACTGAAAGAGCAAATACATTAGTTTTACACATCCTATTTATCTTTGTGGAATAACTA
ATGGAACATTGTACTCTGGACACACACACATGTATATGCATATATATAATCTTCCCTATCAGCAATCATACCTGTCTATC
AAGCAGTGAGGGACAGTCCAACCAGATGAAAGTAATCCTAGGGTCACTAGAATATTTTGAGAAATATTTGATACTTTGTT
GAATCATAACCTTTGAAAGGAGGCTTGGGAGGCTGTTAGATGTCTTTTGTGTGTGTGTGTGTGTGTGTGTGTGTG
>Ccan_OSU1_lncRNA_contig17416.1
CAGTAAAACATCTATAGAAAAGAAAAGCTTATTTCATAAATGATAATGAAGCATTTGATGTATGCCTGTCACAAATGGTA
AGTTCAGGAGTGAAGAAACTGCCATTTGAAATGCATTACCACCTTATTTCCTTGATCACAAAGACATAGTATTTACTATA
TCTCTCTTTAGCTATCCTCTTGCTTAAAATATATTCTAGCTTTCACAGTTTCTTTTGTCCATCAATAATCACATTTCAGA
AACTTACTATGGTAATGAAAGCTGGATTGTGGGGAAATGATATGTTTCCAAATTTGTTCATTCTCTTTTCTGCCACTGAA
TATAGCTACTTTTTCTAATTCAGAGCTTATGTGACCTATATAGCCAAATTTAAGGAGATTTCCTGCACCCATTCTAACAT
AATTGAATGTCTTATTCTCATAAAGTCTAGTTCCCAAGAAGCTAGATTCAAGTGCTGCTCTCATAAAAATTTAGTAAAAG
GTTTGAATTTGAAACCAGGTGAAAGAAAGATAAAGCCAAAGCTGGCTCCCCTGAGGAATTATTTGGGAATAAAGCTTTGA
GTCCTCCTATTCAATTCATATTCAGTAGGCTACTATCTCCTCTGTCTTCATCAGGAAAAGGTAGCAACAAAAATATAGTA
TTGGCCTATAACTGGTAGCATTTAATAACATGAGCTTTGATCGTCGGACTGTAGAACTCTGAACGTGTAGATCTC
>Ccan_OSU1_lncRNA_contig17447.1
GCTATGAGTAGAAGACTGTTGTGATCCAGATTCTTCCTGGCCATAGCTGGATGTTTGAGCTGAGCTATGTCTTTTCTGGC
CACAGTCTGAAGGCTGTACTGTTGAAGAGCACCGTTTTCCCTGACTAGAGTGTTTATTTTGGGCAGATCCATGCTGCCTA
AAGTCTGACAAGTTTCCTGAGCCTGAACGATGATGTTCAAATCCAGTAGAACAACTTGAAGCAGACCCATGTTGTCCATA
ATTGGAAGATTTTTCTGATTTGGATCCTTGTTGACCTTTTCTTGATGCCTGCTCTGAGCCTGTTCTCTTTTGTTCAGAAG
TAGTTGACTGATCTGATCCAGAGCTGTGTTGGTGATTGGTAGAAGATTGATTTGATGTAGACCCATGGTGGCCTAAGCTT
TTAGACTGACTAGATGAAGATTCATTCTTTTTACAGTTTGATGACTCTCCTGACTCATTTTGTTTATAATTACCTGTGCT
GGACTCATTGTATTTCTCACTAGAAGATTTGCTACAGCCAGAACTTTTTTTTCCAAGATTAGAGGATTGGTTTGACTCAG
AGCTATTGTTTTTGTTTCCACAACTGCCTGAATGGACACCTGAGGTGGATTCATGGTTTGTTTGCCTGGAAGAATTTCTT
GAGCCAGAACCATATTGTTCATAACCAGAAGAGTCTCTAGATCCAGATTTTTGGCGACCATGGGTAAAAGATT
>Ccan_OSU1_lncRNA_contig17477.1
CACTTTATTTTTTTAATGTTAAATTTTATTCTTGGTTGTATATGTGGTGTATGCTCATTATTGAAAATTTGGAAACATAG
GGCAGTGTGAAAAGACAGTACAAAGTGGGCTTTGTCCTTGTGTTCCGGGAGTTGACCTGCTTCAAAGTGCAGTGGTCTCT
CTCCCAGAGTTTTCATGCTCGTCCTGTTAACAAAAGTGTCTTCTCCTTAAGCATCCTTTGAAAATGTGATTCTCTTGGTG
CCGTGTTTCATCATGTGAGTGGACCATAAATTACCTAACTCCTTCCTTACTGTCGAGTACTTAGTTGCTTAGGATTTTCA
GTGCTATGACTTCCCTTGTGTTGAGCCTCACTGGACATAACCCTTTGACCACATGTTGATTTGTAGAGACCGAAAGAATT
CCCATTCGTTGTAATTTATAGTTTATCTGTCCGTAGCAAATCAAATGATGATATTTAAAGTGATTGTTTTCTATTCTTTA
TTTCTTTAAGCTGTGGGTGGATTCAGGATGACTTAGTGCTTTGTGTGTGCTCTAAAATGACATTCTCCTTTTTCCTTTGC
TAGCGAGTGAGCGTTGGTCTTTTTAAAGACCTGGGTGCTCTGTGTTGTCTCTGGATTTTTGGATGCCTTCATTCCATAAC
ATTTCACTTTTCTGTTTGTAGTCTCTTATGTGTGGCCCTTCATTTGACATAGCCTCCATTGTGCCATTCTTGG
>Ccan_OSU1_lncRNA_contig17488.1
GACGATCTAAATGAACTCAATTTAAAAGATCTAAATTAAAAAAAAAAAAAAAAAAGAAACTTGCATTACACTTGTAAAAC
TGAATGCATAATATTTTAACCTGTATTTTTTTCTCTTTTGTTAAAATGTAAATGAGTTCAATGAGTAACAGAGCTCAATA
TTATACCTTCAAAATTAATTCTTTGATTAATTTATTAGGAAATCCTTAAAAAATTCAAATTTACTTGTTCAAGCTACACT
GTATGCATGTATTATTATCACAACAAACTCCCCTATATTATTAATGTATGATAATTCAAAAATAAAATAATTTTTTAAAA
ATTCAAATCATCTGCAGTCAGGATTCTTTTACATGTTATGTTTAAACTTTTTCATTAAATCTTGAGATTACCTGTAAGCA
TTTATCATCTCATCAATTAAGCTAATATTACACAATAGTGATTCTTATAGTAAACCTTAATTATGACAAAACTGACATTT
AAATTATTTCAGAAGTGGTCCTTAAAATATAGATTTGTGTTTACATGTAGATTTGTGTTTTCATGAATTGGTATATTTTT
TAATATCCCAGATAAGTTTAAAAGTTAGATAAAAGTTTTCATGGTATGCAATCACAATTCCAAGGTACAGATTTTTTTTT
ACTCCAGTATCTTTTTAAAAAAACACTCAAAATTTAAAGTTATAAATGATATATGAAATAACTATATAATTT
>Ccan_OSU1_lncRNA_contig17499.1
AATGAAAACCCCTAAGAACTTTGGAGAGAGGTTTAGTGATGCACCATTATAATCCCCAATCTCAGAATTGAGAGTTCAAA
ACCAACTTGGATTAAATAGGGAACCCTATTTTAAAAAAAAAATGGCTGGGCTAGCAGAGTGGCTTAAGTGGTAGAACACC
TGCCTAGCAAGCATGAGGTCCTGAGTTCAAACACCAATACCACACATACACACACAAAAAATTGCAACTTGTCTTTTGGA
AGTAGGGGCAGACTGTGACCCTTCATTCTGGAGCAATTTAATGATTTATTAATGTGATAAAACAGCGTTGGTAGAAGATG
GACTTATATAGAAATGTAAGTATGCTTGTTCTCCATGGGGACTGGCTCTACAGGGCATCAGAAACAATCTGACCTAATGC
AGCTCCCTGTCCTCTGAGCCTGGGGAAAGCATGAACCTCAGAACTTTTTTGTTTAACTTTTAAAACAATCATAATTTCTG
ATGAAAAGGAACAAAAAACCTATTTTATAACTTTCTTTTTTTCCCAAGGGGGAAAATTGTACTTTTTGAACAGTAAAGGA
GACTTTTTTTTTGGTGGCCTGTGGTTTGAATTCAGGGCCTCACGCTTGCTAGGCATGTGCTCTTCCACTCCTGCCACTCT
GCCAGCCAACAAAATATACTTTTTAAAAGCTTTTGTTTGTTTTTTACAGTGCTAGGAATTGAACTCAGGGCC
>Ccan_OSU1_lncRNA_contig17599.1
AAACAACATCCTTTGCCTTTTTTCCATAGGTCTCTAAGGTTACACTCGTTCATCAGTGTTATTTCACAAAGCTATCTTGC
AGCTTCCCACACAGAAGACAGAGCAGGTTCTAAACTGTCCTAAGAATTCCTAAAGTCCTGAACCATTCTAATGTGGCTTT
CTCTTCCTGAAACCAAGTTTGCTCTAATGGGCTTAGCAGGCATTTTCTGAACCTTAGACAAAGTTGTTTGTTCTAGTGGG
GGAAGATGGGATGAACTGCTTTTTTCCATGAGTCTTCTCTATTCCCTATGGAAAGCTTGCTCTAAGAATTTTGGAGTTTT
TCTTTCCACTGTCTTGGAATCTTTGCTTTTTACAGATCTATAAAAGGCAGTGGTTGGGTGGTGGAGTTGGGAAGGTAATG
GGGTAAGAGCATATAAGAGCTTTTGAGATGGCCCACCTACCCAACAAAGATCCAATTCAGCAAACAATACTTAGTGACAG
TACTCTTCCTTTACGTGTTCCTAAACTAGATTAAGGTGAAATTGATCTTCAATGACCTGTGTGCAAATTTGAAAAGTCAT
TTTTTTTAAAAAGTTGGTTGGGAACTACAAACAAAAATAAACGGGATCTTTCTCACAGCTAGTGTGAAAAAGTATGTCTT
TTGTCCTTTTGCTGTTCATGTTCTTTGCCATTACAAAAAGAATAAATAAATACTTCTAAAAAAAAAAAT
>Ccan_OSU1_lncRNA_contig17602.1
CTGAAGCTTTGAGTTCAAACCCCAGTCCTACCAAAAAAAAAAAAAAAAACCAGAAAAGTAATATAGCATGTATATATCAA
TAGTTATAAAATATGGTGAAATGCACAGATACCATGTAGTTCTATCAGTCTAGAGAAAGGCTTAGATCAAGACAACCTGT
CTTAATCTATAACATATCCTGTAATCCACCAAGTTCTAGTGTCCCTTCCCAGTAAATCACCCAAACTTCAGCAAAATAGT
ACCATTGTTTCTATTGTTGGATATTTCTGCCACCTTTAATACTGAAGTATACTTGTGTAGCTGCTTTCAGCATGATTTTG
ATGTTACATAGTTGTGTGTTTCACTCGTTTTTCTTGCTGAGTAGACTTCTAGTATATGATACCAATTGCTATCTATATCT
GGGTTGTTAATACAGTTTGTAGCTATTGCTGTTAAGAATATTGTACAAGTCTTGGATGTGTATTGTCATTTCCTTTGTAT
AAATATCTTAAGTTGGAGTGATACAGCAGACGGTAATGTTTAATTTTTAAGGAACTGCCCAATTGTTTCCCAAAATTGTT
GTACCTATTAGCAACTTAAGAATTCTGGTGGTTCTACAATCCTTCCAACATTGCTGTGATATTGAGCACTTTTTTTAAAA
GAAAAAACTTTTCAATACTTTTAAAATTTTTAGAGAAGTTGCAAAGATAGTATAGAGTTTCCATATGTG
>Ccan_OSU1_lncRNA_contig17644.1
CAGGGTCAGACCCTGGGAGTAGAGAGCAAATCAACTTCCGCCAGTTGAGTAGAGCCTTGTATACTGTGTTATAGGAAAAA
AATCTAGATTGTTTCCCATGTAATTTGTTCATTACATCAAAATCTATTGTGCTGTCCTGGAATTCTAGTCTTATTTCTTC
AGACCTAACAAAGACTTTGCTGCCAGTACTCAGGCACCACAGGTGAAGTATTTGGACAGCAGAGATAAACAATGTATTGT
TGACAACTCTAAAGAGTAAATGCTGAGTATGGCTTTTGTCCCTGTTAGGAGCTTTAAACAACTAGCTCATCTGATCTCTT
CACATCCTTTATGCCTGGACTGGGTAACTGAATGTAGAACTTTAGGTCACTTCTAGTTAAGAGGATCCTGGTCAATAAAC
ATCCTCAAAAGAGTTTTTCCTCTTCAGAATCTTAGCGAGATCTTACACTGTCCTGGCCTTACATTACAATCTGTTGGCAT
TGCTTTCTGGAATGGAGCAGCTTTCCCAAAGGTCATTCTGACCATCAGTGTTTTAGTTTGCTATTGCTTTCTTCCTTCAC
CCAGGGAACCTACTTTATAGGTTTCTCATCACCTGTTTCACTCTTCCCTGTTCTCTTCATTGCCAAGAATAGAGGGACAC
CCAGCTGAACATCAAATTGTCTCAGCAGAGAAGAAACTGAAGAGTAAATGTTTCTGTTGGAGTTGAGG
>Ccan_OSU1_lncRNA_contig17652.1
AAAAAAAAAGGCACTATTAGGAGAAAGGAAGACAACAAATGATATATGGTTTGTAGAAGAAATAGCATTAGATATAGCTA
AGTTATTCATTATGGCTAATCACTTGAAATAAAAAGTTTAAAATTATACTTTAAAATACAAATACAGAAGGAACTACAGC
TTCAAGGAAAAAAAATATTATGTTGCCTCTTAGAGACTCACTTTAAATCCAAAACACCAATGTGTCAAATGTGAAAAAGT
ATCAAATGAAGTCCTACAAGTAGTACCATAAGAGAGCTAGGATGCCTACAGTATTAGAGAAATCAATACTTAATAAAATT
TGTTTAAAAAAGGAAATTAAGATGTTCCATGTTGTATAAAAGGTTGAGATCATCAGAGGAAAAAACTGTATTCATGTATA
TGCCTTAAGTAGAGATCCCTAAAATATATGATGCAAAAAATGACACTGCAGGCACAAATACTCAGTTCTATAATAACAGA
GGGAGAGATCAATATGTAAGTTTAAGTGATTCATAGAAAATACAGTCAAAAGGTAAATCAGAATATAAAGACTTTAACAA
CTAGATACCTAACAGACCCATACAGAAATCCTCACCCATGAAAAGGATATACCTTTTCTCAAGTGCGTACTGGACATTCC
CCATGAAATAGCATACATCTAAACATATAAAATCCTCGGCACAAGATAAGGGGAGAGCACATACGGGA
>Ccan_OSU1_lncRNA_contig17678.1
TTAGGCATAATTGGTGATTGTTCCTACGATAACACCTCTGAAAAATGAACACGTTTTCACTGCATTTGGTCTAAGGACTG
GCTCGTTTACCTTTGTATCACAGTGGTACCTAACATGTTCGCCATACAAGCTGACTTAACACTTTGCAGTTTCTTACATT
TATGTTACTATGTGTTAATGAAAGAACAAAGATAAACTCTCACTTTGAATTTTTGATATGTATTTCTTACGCATTCCAAA
TAAAACTGAACTCTGAAAAACTTAACAGAAGGATCTAGAAAACTGTCTGGCCTTTCTTTCTCCATTGTGCCATGGTTCCC
CTTTCTTCACAACTGCTACACAAGTACTGAGAAAAAAATTGTTTTCAACCCTTTACAGGAGGTATCCTCAGAAACATTAC
CCCTTCTTCAACCTCTTTTGGGATAGGAAATTGGAGAAGTCCTTCTAAGAGTTCCTCTTTGTGTACAAAGTCAAATTAAG
ATAGGCATGTATACCAAGTTGGTAATTAGACACTCACTCCCCACAGATAAGATTGTGGATAAGTATCATATCTGAAAAAA
AATTAAGCAGCATCTTCCTTAATTGGCCGTTAGTAATTTACTATCTTTTAAAAATTGTCACTTCAGTCAGACACAGGGCA
CATGTGTATTCTCCATCTACTTGGAAGACTGAAGTAAGAGGACCACTTGAGCCCACAATTTCAAGGA
>Ccan_OSU1_lncRNA_contig17683.1
TGGCCTGTTCTTTCCCAGCTCCGATCAGCAGCATTTGGCATAGTCTGCAGGATCAAAGAAGCAGAGAGACAGCTTCATCA
GAAACGAAAGGGAAGACGGCCGCTCAGAGGAGGCCGATCAATACCACAAACAGACTCATACAAATTGGAGACATTTAAAA
CAATGATTTAATTTTACTCAACGACAAGCTAAAAAAATAACATCAACTTGTCATCAGTGTCAACAAGTACCTGGAATTCC
TTTTCCACCAGGAATAAATCCAAGAGGAGATAAAACATATCATATCTGACAGATGGATGTCACCTATGTTTCTAAATTTG
ACAAACAAAAATGTGTACATAATTCCATAGATAATTACTCTAAATTTCAATGGGCTGCAGCTCTATAAAGAAAAGGCTGA
TGCTGTAATTCTCCACTTATTAAAAGCTTTTAATGTTATAGAAATTCCACACACTATAAAAACAGATAATACATCTGCCT
ATACAAGTCAAAAACTAAAAAGTTTTTTTTTCTCAGTGACAAATTACACATATTACTGGCATTCCATAAAATTCACAAGG
ACAGACAATTGTTGAAAGCTCTAATAAGACATTAAAAGATATGTTATTTAAACAAAAAGGGGGAATAAAGACCCCAAGAG
TAAGAATATTAAGAGCTTTATATACATTACAGTTTTGTGGGGGGGGGCAGTGGGAGGACCCAGAGGG
>Ccan_OSU1_lncRNA_contig17809.1
AAGGACAAAAGAAGCTACTTCTGTGTCACTTCTGGCACTACTTAAAAAGCCATTTGATTGAAAAGTTTTATAATGGATCT
TGAAAATTCTACCAAACGGGTAGTGTATTGTTAACATTACACTTTGAGCAAAATTCTAAAAGCCAAGTTCTTTTTCTCTG
GATTACTTTCTTTAAACATGGCCTAGTATTAATGCTGAATTGTATACTAAATTTCATTTCTAAAAAGTGCCACATCATTT
TTTTCTTATGTAAATTAGTAGCATGTGGTTAATTAGCTGATTTCAAAACAGGCATTTCAGTATTTGCTGGTATTCAGTTC
AGTTTCCTTTTGCCTTCTCACTGCCTCACAACAGAACTTTGTTAATTAGCCTCTTAGAATTGAAAAGTATTTCTCATAAA
TCTTTTATACATTAGAAAAGTCAAATAAGGATTCTAACTTTGAAAATGAAGATATCATTGAGTTTTACATGATTCAAGAT
TTAAATGTGAACAGAAACCTCTGTTTTTGAAGACAGGTTTATTTCAAGATATGAAAGCACAGCTGTGAGTCTCAGCGTTT
ACCCACCTGGATTTCCCCCCACTCTTCCCCCAGGGCCTTGCCCATAATGTGTTTCTCTTAGGAAAATTTGATTAATTGAA
TTTCTTGTTCTAAATCTGAAATGGATAGAAACTACTCCTGGTTGTATGCCTGTATATAAGCTAG
>Ccan_OSU1_lncRNA_contig17813.1
AAAAATACATAGTGAGGACAAGTTGAAAGCACAGAAAAGTAAGAGGAAAATCAATAGATAAGGCAAGGATCCCTGGAAAT
TTCACCTTAACGAAAGTAACTGTTATGATAAAAATTCATTCAGTATAAAAGAAAAGGCAGAGGAAAATGTGGTTATAGTT
GTAGGTATGTTTATAGCACCTGGGTTGGGAAGTAAACAGTCTGGATCTTTGCAAAGACAATATAGATCACAGATTTTTCT
CAGTTTTCTTTCATGATCCATGCAGACTCAAGTATTTTAAACTCAAGTTATGCAATGTGGATAATCCTACATATACTCAA
AACACTTTATTAATATTATCTGCTATTAACTTTCATATGACAGAACATCTAAAATCTCTTTGGCTTTGTGACTTCTGTGT
CTCTTCCCTATCCTCTACAGTGTCCCTCTTTCCTGTTTTATCATGGGGTCTTCCATGAATTGTAAATCATTCCATATTAA
GTATTCTCTACCTGAGTCACATTCTTCTTTCTCCAAATTTACCTTTCTCACATGATGATATGAAATATTTGTTTCTGTAG
AAGTCACCACTCATAGTAAATGAGGAAGAACACTTTTAAACAGTAGAATTATTTTGAGGATATACTTATATGGATTGTAA
TAAAGACAAGTCCTTTATAAATAATTTTGCCCTTTTTCTATTGATTTGTTAAAATATCAGTGAT
>Ccan_OSU1_lncRNA_contig17814.1
TTTAAAGCATGTCTTCATTCTCAGAAAGCTAAATGTAAAAGTATATTCTGCATTCTTTATGAAGTAGTATAATTAAGATA
GTACTAAAATTACACTTACATGGTAGCAGACAATTTTACAGCTATAAAGCTCTTTTTTTTTTTTTTGACTGTAAAATTAC
AATCTGAAAAGTCATTGAGCTAAAAATGTGACTTGGCCCCACTTATTTACTAAAAAGCTGTAGATAAACCACTTTGAATT
TTCCTACATAAACAAGTAAAACCTGTAAGTGACTCTTTGTGATGTTATCCCATATTAAAGCTTCCCATTTTAAAATAATA
ACTAATGTCACAGAATAGAAAAGAAATATAAGAAGGATCCAGTAATTGGTTATTTTTACCTAAAATTTAAAAAAGTAGAT
CCAGAAATTGAGACTAATTTGCCAATATTATCATTTTATAGGCCATGTATTTACAAAGTAGTCACTTGGAGTGAAAGATT
TTAAGGCAAAACTTTACTACTGCACTAAAAAGATAATACGATATTTTCAACATAATTTATCGTATTTGTTTCCTTTTATG
ATATCTTGCTAAAATTATAACATACTAGCCTCTGAAAACATCTTTTTAAAAGTATAGACCTTTGTATGATAAATTAAGGA
GACATGTTGCTTCTCTACCCATGAATTTTCAGTTATGCTACTTCATTCAAAAATTATGTTTTGA
>Ccan_OSU1_lncRNA_contig17899.1
TTGCTTTTGTTGTTTTTGAATAGGGTCTTGGGTTTTTTTTTTTTTTTAGATTTGGATGGCAATATAGTGGTTAACTTTGA
TGCTAGAGCTCTGAGTTTGAATTCCAGCTTTGCCATTACCAGTGTTTAACCCAAGTTTGTTTTCTTTGAGGATAAGGCCA
TTGTTCTTCCACCATGCAGGTGAGGAGCAAGTGAGAGCATGTCTATAAAAGACCTGGTCCTAGCTCTTAGTGTGCTATGG
CCTGCTTAATCAAATGGTGAGCTCCTGAAAGGCAGCACCAGAACCGCGTTCCTGTAGAAGTGTGATGCAGACATTGAAGT
GTCTGAATCCATGCCTGCTTCCCTGCTGTGTGCTGGATCAGTTCACCTTGAGCTACTTGTGGCTCAGAGGGCTCTGGGGA
AGCAGGTTCTGTGACCACCTTTGATGAGCCATTCCTGGAAGTTTTCACAAAGCCCCAATTACTGCTTTTAAATTTTTATA
GTTTGCACGTGTAGAAAATGATCCTTAAATCTCACTTCATAGATGGTCGCTGAGCCCTGTGAGGCTGTCATGTCTGTTGT
TTTTCCTTATATGTACACATGCCTATGTGTGTGTTCTACCCAACCGTGTCCTGCTATGTGTATGGTTTTTATTCAGCTCT
TTCCATTTATATGTGGACTTCTGTGTCATTAAAGATTTTTGAGAACCTGAAAAAAAAAAAA
>Ccan_OSU1_lncRNA_contig17900.1
TGCCAAGAGTATACAACAAAAATAACATCTTGCCAGCATTTGACTACTCATACGAAGTAGGGTCAATATTAAAATAGCTT
TCTAATAACATTCCTTACGAAGTAGAGGTATTTACTATTTAACAAGGATCTCATCGTGCAAATACTATATTACCTCAGCA
TGTAAGCCAGCTAATATCCAGCTTCTATGGCTAAAAATTCAAGTCAATCATTTGCAATCTCAAGATTTCCCATCAAAAGG
GTTGAGAGCCTTCGTTAAAACTGCATTTATGGTAGTGCTAATCTGAGCCAGATTGTGTGGGTTTAAAACAACAAAAGCAC
ACTTTAAAACCTGAAATCCAGACTGTACAGGAAGCTCTCAGATTTATGAGTTCATTCCTATTGTAATTCTCTCATGTTCA
TCTTGTTAAATATGCAGTATAAATCAGTGATAAATCTTTTGCTATCCAGACTCCCAGTATGAGATAGTCCAGGTTTGAGC
AAAACTGAGAAATCTGCAGTGGGAAAGGCACGCACTGGCCCTCCCCTGCATGGATCACTGTGAATGTGCATCCATCCACA
GGTCTCTATTCCAAGGTTTGCTGCCTTCCCTCATCCTTTAATTTTAACTTGGATCAAAGGGGATGGAAAATGTGTTACTT
GACACAGCCTGTTCCAAAGTAAACTACAGCCCCACAAATGATTTTGCTTTGAGAGTACATA
>Ccan_OSU1_lncRNA_contig17951.1
CAGGGCCTCAGGCTTGCTAGGTAGGTGCTCTACCACTTGAGCCACTCCACCAGCCCATCATGTCAGGGCTTTTGTTTTTT
TCCATCATGTCAGTTTTATAGCATGATTTGGTGTGTCTGTCTTGGAAACTTAGCCTGGAGTTTTCTTCTACAGTGGCATA
ATGATAGGTGGAAATATTAAAAAGTAAATCTGTAGAAACAGGTTGTGCCTCAACTACCTTATGGACATACTGTCTTCAAA
GTAATATTTTAAATTAGCCAGAGACTAATGTCAACATGCTTACGTTTTGAGTCCAGAAATTGAGTGCATTGGGTTTTGAA
ACAAAATTAAACAATTGTGAGAGTATAATTGGGTAAGTTACATGAATTCTTTCCAAAATTCCTGTCATTCACGCTTATTT
CTGAATGTAGTTTGAACCAGCCTAGGATTATAGTTTCAGCATGCCTTCAGTTATCTGCCACTCCTGTGTCAAACCTGTGT
CAGGTCTTAGCCATTGGCCTGAGACAAGCTGGCTCATTTCGTTCTCAGTGCCAGCTCTGCAACCATAGGCTGTCGCATCT
TGTTGAACCCTGTGTTCTAATGCTGAAGTGGAGCGGGATAGGAAAGACAGTTAAGTGATGCTGAGCCCGAAACTGTGACT
CTGTGAATGAGGCTGGGCCAACTCAGTCTGGAGCAGTCTTAACACTGGAGAACAGGTTTC
>Ccan_OSU1_lncRNA_contig17985.1
TTTTGTCCCTCATCTTCATTTTTTTTTTTTTTTTTTTTTTTTTGATGGTTGACAGATTTTTTTATTAACAAACAAAAAAC
TTCACACTTACAATAAGAAAATGTTTCTTTCGTGAATAATGAAATGAAAGCTCTTCAGGACCCTTTCAGGACTTTCAGCG
AACACTAGATTTGGTGCATCTTAGCGGACAGGACTGGCATTCGCTCTCTGGGATCAGCAGGGTATTTTACAAAACATTTA
CCTAACAGCTTTCCCCCAAAGCAATACCTATGAAATTAGAATAGCAAATAAAACTTATGTCTATACCTAGTTTTAGGTAT
GACCCACAACATACATCAATCTTAATTTCATGGTTTATAATTGTATACTTTTTCAAAGGTGCACAAAGAAATTCAAATCT
TACCAAAGACCATAGGTTTCAGGTGTACAATAAAGTAATTTCTCAACATGAAATTTAATCATCACACAATAGTTCAAGCA
ACAGACACTATTTTGAAGAAAACACTGTCCTTCCTTGTCTCCCTCCAGCAATAATCACACTAACATTTTTCAAGCACAAC
TATACCGAGAGCAGGCACTGCTGGTCTGGTCACAAAAAGTCCTCCCTGGATGAACAACGCTTTTTCTTTTCAGAAGAAAT
GATGGTTTCACTTGTTTCTGTTTCTTTTGCATTATGGAAAGCAAGGCTAAACAATCTTAG
>Ccan_OSU1_lncRNA_contig17985.2
TTTTGTCCCTCATCTTCATTTTTTTTTTTTTTTTTTTTTTTTGATGGTTGACAGATTTTTTTATTAACAAACAAAAAACT
TCACACTTACAATAAGAAAATGTTTCTTTCGTGAATAATGAAATGAAAGCTCTTCAGGACCCTTTCAGGACTTTCAGCGA
ACACTAGATTTGGTGCATCTTAGCGGACAGGACTGGCATTCGCTCTCTGGGATCAGCAGGGTATTTTACAAAACATTTAC
CTAACAGCTTTCCCCCAAAGCAATACCTATGAAATTAGAATAGCAAATAAAACTTATGTCTATACCTAGTTTTAGGTATG
ACCCACAACATACATCAATCTTAATTTCATGGTTTATAATTGTATACTTTTTCAAAGGTGCACAAAGAAATTCAAATCTT
ACCAAAGACCATAGGTTTCAGGTGTACAATAAAGTAATTTCTCAACATGAAATTTAATCATCACACAATAGTTCAAGCAA
CAGACACTATTTTGAAGAAAACACTGTCCTTCCTTGTCTCCCTCCAGCAATAATCACACTAACATTTTTCAAGCACAACT
ATACCGAGAGCAGGCACTGCTGGTCTGGTCACAAAAAGTCCTCCCTGGATGAACAACGCTTTTTCTTTTCAGAAGAAATG
ATGGTTTCACTTGTTTCTGTTTCTTTTGCATTATGGAAAGCAAGGCTAAACAATCTTAG
>Ccan_OSU1_lncRNA_contig17992.1
AGCAGAAAATTTTATCTTTTTATAGCATCTTTAGCACAAAAAAAAATTTCTGGTTAAAAAATGATAGTTTATGAAAATGA
AGATTTTTCTATTTGTGAAACAAAAGTGTTTCAGTACAGGGCACATTTTCAAAAGAGCAGTTTTACCCATTTATGGTAAT
ATTTGCAGTATTAGAATATAATTAGGTCATGTATGATTAACTCAATCAAACAGTCCCAAAGAAACTGGTCCTCTTGAGTT
AAGCACAACACACACTGGAAATTTTGACAAAGGAGAACACACATGACCAAAAAAGAACAATGGCAAGTTAAAATCCAAGC
ATATATGGTGTTTTTACATGCTTATTAGAGCACAGCTTTCTCTTATTCACATTACAAATGCATGTGTCTGTGTACAGCAA
TTAGAACCTGAATAAACATATGATTTCAGGAATTTTCCTATTTAGAAACATACTCCAGGGGATTTGTCAATTTTATCTTT
AGGGTACGGTTATAGTACTTAAGAGTTGAATAAAAGGACACAATCTTTCACAGTACTAACAACTTCAAAACAAGTAACGG
TGTTTCTCATCTATTTTTTATGTTGGAATATCATTAATTGACCTAGGTTGGTTTCCTTCAGCAAGGGCTTTGTCAGACGG
GCATTAAGCTTAAGCTTCAAATTGGCTGACAATTCACTGATGAGATTCATAACCTTTGG
>Ccan_OSU1_lncRNA_contig18115.1
TCTGAACTTCCATTCGCTCATCTCTTCTTTTTTCATAATCATTCTCTACCCCAACTTGCACAAACATGCTCAGGAAAATT
TTTTGCACTGGGAACGGTCTACACTGGCACTATACAACACAGAACATGTGACTGCTGAATAACTGAAATGCTACTATCAA
AGTTGAGAAATTGTATTTTACATTTTACTTTAAAACAAACAAAAAAACCCAAACCCCAACTGTTTCTTTAGCCTTGTTTG
TTCCAGTTACTGGCTTACTGAATTTACTTCAAAGCAAGCGTTTTCAAAGACTATTAGACAGAGGTCCACAATCCCTTATC
CAAACCCTCAGAGTTAAGCATATCTCACAATTCAGTTTCTCAGATTTTAGAAAAATAATACAGTATATATATTGTTTTTT
TAGCCATCCAATTAGAGGCTCAGGGCAGGAATGCATAGTAAGTAGACATATTAAATGGTTCTACAACAAAATATGGGGAA
ATTATTTTAAGTACAGTAAATAAAGGTCATGTTAGATAACTTGTTAGTTTAGGTCAGGGTTTGCTACCAAATGAGTTCAG
GCCACAATTAAAGTTTCTGGTTTTCAAGACCTTCGGGGTTTGAGGATTTTAAATAAGTTGTTATAGACCTATACATCTTT
TCTTAAAACTCCCCACCTTTCACTACGGCCTAGACTGGAAAAAGAAAGGAAGCTAA
>Ccan_OSU1_lncRNA_contig18144.1
CACCTGATCCCTCCATAGGAAATCACCTGTCCTCAGCTCCACCCAATCAGACTTCCTGACTCAGAGATTGGGGTGCAAGC
ACTTTTGCTTCACAGTTGAAGCAGAAGCAGCAGCTCAAACTGCTTCCTTGGAGAGACGCTGACACTCATCAATTCATTCA
AAAGAAGGAGGAACTCTTGCTGCACAGTGCCCCTGCAGTCAGCAGCTAGTGGGAAAGGCACGGAGCATCACCTGATCCCT
CCATAGGAAATTACCTGTCCTCAGGTAGGTTTTAGACCTCGATGCAATTGAGAGATATCTGTCTAAGTCCCTCTTTCCTG
AAAAAATATCAGAAGTTTGGTGACTCTCCTGGTTGCTCATGATGACAGAGGAAAGCCAGGATCCAGTGTGCTGGCAGGAC
TCTGATAGGCTGTTTGCCTTTCACTATTATTAACACTGATCCACCAGTAGCCTGTGCATCCTTCTTTCTGTATTTTTGTC
AGCGTAGCTTGGACCAAATCCTAGAATTGGATTGGTGAGCAGAGCAATGCATATGTAATTTTGGAACTACTTCTCTGTAT
GGCACTGCCTTCCCACTCCCAGTAATAATGTAAGGGATGACTCATTTCCCCTGTACCTTCACCACTGAATTATCCTGGTA
AATTTTTAAACTTTTACTAAATCAATAACTGATTTACTTAAATCAATAACTGAGA
>Ccan_OSU1_lncRNA_contig18158.1
TGTGTGTGTGTGTGTGTGTGTGTATGCGTGATTGAAACTTTCATTTGACAAATTTATAAAGTAAAGGAATATACAGTGAA
TATTTTAAAGCCTTATCACCAAAACTGGACTCTGCTTGAATTAGACAGGAATATGCTCTTTTCCTGTGGTATTTCTGGTA
GAGGTTGCTAGACTAGCTAAATGTTCCATTATACCTTCAGAATTGGCATACTCAGGTGATTGTCCGTAGCTCTTTGCCAT
GATGCACAACTCTCATTTGGCTTTATTATTTCTTCTTTGTTTTCTTGTTTTGCAGTGATTGGCAGATTTATTGTATAACA
ATAAATAACTGTGGTTTAGCATTGTGTCTGTGTTGTAGCAAACTGTCCTTTTTGTCTCTTTTTTTCTTTCTGATTAACTA
GTTTGGCTTCTAGGGATTCTGAGTTAGAAGCTAGGAGTAGCAGAGAGCAACCTATGGACCTGATTGATGATGTCTGCATG
GACTTGGTAATAGGGTGTAGGGAATGGTGGTAAAGATACCTGTTATCAAGAACATAGGGTAGTGATTATGGTCTGACTTT
GCATAACTTTAGTGGATTTTAGTTTTTTAACCACTCACAATAAATAAAATTGAACAGTCATAATAGATTGATTGCCTACT
TGCAGTATCCACTGTCCAACTAGGATGAACTTAAATCTATATATTAATATATAGA
>Ccan_OSU1_lncRNA_contig18206.1
GTTCTACAGTCCGACGATCTATATGTGGTGTATGCTCATTATTGAAAATTTGGAAACATAGGGCAGTGTGAAAAGACAGT
ACAAAGTGGGCTTTGTCCTTGTGTTCCGGGAGTTGACCTGCTTCAAAGTGCAGTGGTCTCTCTCCCAGAGTTTTCATGCT
CGTCCTGTTAACAAAAGTGTCTTCTCCTTAAGCATCCTTTGAAAATGTGATTCTCTTGGTGCCGTGTTTCATCATGTGAG
TGGACCATAAATTACCTAACTCCTTCCTTACTGTCGAGTACTTAGTTGCTTAGGATTTTCAGTGCTATGACTTCCCTTGT
GTTGAGCCTCACTGGACATAACCCTTTGACCACATGTTGATTTGTAGAGACCGAAAGAATTCCCATTCGTTGTAATTTAT
AGTTTATCTGTCCGTAGCAAATCAAATGATGATATTTAAAGTGATTGTTTTCTATTCTTTATTTCTTTAAGCTGTGGGTG
GATTCAGGATGACTTAGTGCTTTGTGTGTGCTCTAAAATGACATTCTCCTTTTTCCTTTGCTAGCGAGTGAGCGTTGGTC
TTTTTAAAGACCTGGGTGCTCTGTGTTGTCTCTGGATTTTTGGATGCCTTCATTCCATAACATTTCACTTTTCTGTTTGT
AGTCTCTTATGTGTGGCCCTTCATTTGACATAGCCTCCATTGTGCCATTCTTGG
>Ccan_OSU1_lncRNA_contig18215.1
TAGGAATATTATTTTATTCCATTCTATTTTATTTAGGTGTTTTGTTCCTTTTGCATTGTACTCTAGATAGTATGTCGATT
TGAATTTGATTGTTTAAGGCACTATTACATCAGTAATACTTCCAGTTTTATCTATGTAACCGTGCACTGGGCTGTTTAAA
CTCCAAAGTTGTGCCTTTATGCCCAAAAATGTATTTGCCATAATTGTAGACCAACAGGAAAGTACGCTCTCTTTCAAAAT
ACTTTTGACTTCTGTCATTTCAGTTTCAGTTACTACTGTTACTTAGTAACTCTCTGAAGTTGGACCTTAGTAGAGTTATA
ATGGTGAGGATGGTATTTTATAAATAGATGATTTAAATGGGAGTCTTATCTCTTAAATTCCATCTATTTTATTTAGATAT
TATATTTTATTTTCAATTTTGGTCCAGATTCTATGACCGTCTTGACTATTTAATCCACAAATACATAAATAATAATTGCA
GTTTTATGTATATCATCTTGCAGTGTCTGTATTTTAAACTCCAATGAATGTGTCTTTATGCCAAAAAATGTATTTAGTAT
AATTTTAGAACATTGTGAAAGTAAGGCCTCTTTTCAAAGTAATTTTGACTTCTCATTTTCTGTTTAAATTAACTATTGTT
ATTTAATTATTATACTTTACATCATATTGAAGTTTAATAACATTTCATTCTCAG
>Ccan_OSU1_lncRNA_contig18221.1
TTGGAAAACCTCATTTTCTTCTCTTTCGTCGCTGACAGTTCTTTTGGCAGTGTTGGTGCTTTTTTGATCCCTGCCAGATG
CTATGTCATGATCGTTTTACTTGGAATTTTTCATATCCCACCTCTCCTTTTTCTCGTTTCAACAAGAAACGGCGTTGGAT
TCTCTTCAAGGTGGTGCAAACAGGAATACCTGGGGAAATGTTAATTTAATGTTATTAATTTCTTGAATATTTTCCAATTG
TGTATTTAGGATTCATGTGAGAGAAGGCTTAGAATAGTGAACATCTTTGTTTTGTAGGATTTCCTTTGGGTAATAGAGTA
GTAATAGATTCATCATAAAGTTGTCTAAATTAGATTTAAATCCATTTGAACTAAATGATTGTTTTATATCTAATATTTCA
TGGTGTCTGATGAGTAAAATTGTTAATGTCATTTACCTGATTAGGGTTCTACTGCTGCTGTACTTTGTGCTAGATATGAG
ATCCTAATTTTGTGATGTGGTCTCTAAGATTACTTATTGCACTAACGCAGTTTTATGCAGTGCTGTTCAAACTTGACAGT
TATTCAGATTGTCACCTTCTGTTTTTCTCACACTTTTCATGCCCATCTTTAAAAATTCAGACTTTGAGAGATTAGTTCTA
AGTCATCAAGCATTGGATACTTACTTACTAGTTGTCTTAAGTTGGGTTATAGA
>Ccan_OSU1_lncRNA_contig18253.1
GAAAAAAAAGCTTGTTTCTATTTGGGCTGGATATTCCGCCATTCATTTATAAGTAAATAAATGACTGAAAGTATTTATTG
CTCTAAGTTCTGAGGGTGTAGTTGAATATGGAGATCCCGCCCCCAATCTACCATGGCTCCTTGGTATGAGGCCAGGTGTT
TGGGTTATTTTTTAATTATTCTGAGAGTCTGACAAAATTGATCTCACTCACACACACAAATAAGCAAACAGACCCAGAAG
TGAACATCATAGCTGTTGGAAACATTGCTGCTTAGCCTTCTCATCTCTTAAAAATAAACAGAAATAAGAAGGCCTCTATA
GTAAAATCTAGTGGAACTTTTTTTAATACTAGTGTTTAGGTTCAAAATGAAGATCTGTATTGTAGACTATTAGCAATATA
TCAAGAATTACTGTTGCAATTGCATTTCTGGGCAATTTGTGGTATAAATTTGCTTTCATGGGGTTCTGTATCATAACTCT
ATAAGATGTTATTTGTTATAGTATGTAAAAATGTCAATCATAGGGGTGCGTGCGTGTGTGTGTGTGTGTGTGTGTAGGCA
AGTGGGAAGATGTAAGGAGGGAGTTTTCACATTCCGTATTTGTTATCAAAAACAATAGAGTGAAGTTGTCCTTGTCATAT
GATAGACATAGAAAGTTTTCCCAAATTATGCTCCTCTCTGATAAACAAAAACA
>Ccan_OSU1_lncRNA_contig18310.1
ATTAAAATCACAAAAACTTAACTTTACCTTATAGAAATAACTAATATATTTGAGTATCAACTTATTAAAGTAAAATTGAA
ATAGATCTTTATTTGAGGATATTCTACTCCTAATCATTTGTTAGCCATGGCAGTAGATAGAACCATACTTTTATTTTCTA
CACTTTTTTTTTTTTATGTACTAGACTTTTTTTAAATATAGGGCTTTTCTTAACTTATTTTACTGACAGCTTATAAACAG
TTGGTGCATGAGCTTTAAGTGAGCCTGGCACCAAGTACTCCTTCAGTAAAAGTTATGTGATCTTGATGGAGTTATTTAAG
CCTTCTAATCTAGTCTCTTCATTTTTTAAAATGAGTTCAATAACAAAGTACCAACAGTCAAATGTATGTATTTAAAATGC
TCAGCACAGAGTCTAAACATTAAGTTCTCAAGTAAAGGTAGTTATTATTGTCATTATTATTTGTGATCATAATTTTTATC
ACTTGATTCTTAAGTCTCTTTATTACGAGCTTTTCAGCCTTCAGTAGCAAAGTTCTACTTTGTGCCTCAAATAAAAGGCT
GTCTTCCTATGGAATTTTACCCTGAGGATTTCTCCACAAGACTCAAAATTAACTTGGGACTTAGGTTTCTTGAAGTGGCT
ATTTAGGAAATAGTTTCTAATGAATACTTGACTTATTTTTAAGGTATAAAA
>Ccan_OSU1_lncRNA_contig18370.1
GAGTTGCTGCTACTTTGGCAGTGCTGTCTGTTTGGCTTTCACAGGGAAAGAGGGGAAACTTGCCCTTTGGGGGCGGTTAA
AGTGTGCCAGCATAGCTCTGGCATCTCAGTAGCAGGTAGACCAATTAGGCAAAAGAACATCTTCACCATGTGATCACAAG
CTCAGTAATGAGAGCCCACTGTTTCCTTGGCCCACACAGGGATGCCTCAGGTTTCTTTCTCACACACACACACCTCCACA
GCAACTTGATAGAGAGTTTGTTTTAACCCCATCAGAGTAAGGAATCTTTGTTTCATTTCTTAGTCTAAAAATACACAGTT
TTTTCAATTCTTTATAGCATGAGCTCAGACACCATACTTCAAAAGGAAATGCCCAGAGTATTTTTTTTAGAGACAAACTT
GTAGGCCACTGACTTTATCTGCCCCACTACACCACAGCACACAGTAAACTGGAGCTGACTCTTTGTTTCCCAAAAACATT
CCAGCTCAGACCTGCAAGCTGTTTGAATGGGGGACAATTCACAGCACCCAGGAAAAAATGGCCCAAGGTCCTGACCTGCA
GCAATTAGATGTGAACACAGGGATTGCTACACACAAAGCTGGCTAGGAATGCTGGGTGGCTCTCTTCTTCTCTAACCTAG
GTACATCACACAGACCTCTTAGATTCATTTCACCCCGATTCCTAAAACAA
>Ccan_OSU1_lncRNA_contig18370.2
GAGTTGCTGCTACTTTGGCAGTGCTGTCTGTTTGGCTTTCACAGGGAAAGAGGGGAAACTTGCCCTTTGGGGGCGGTTAA
AGTGTGCCAGCATAGCTCTGGCATCTCAGTAGCAGGTAGACCAATTAGGCAAAAGAACATCTTCACCATGTGATCACAAG
CTCAGTAATGAGAGCCCACTGTTTCCTTGGCCCACACAGGGATGCCTCAGGTTTCTTTCTCACACACACACACCTCCACA
GCAACTTGATAGAGAGTTTGTTTTAACCCCATCAGAGTAAGGAATCTTTGTTTCATTTCTTAGTCTAAAAATACACAGTT
TTTTCAATTCTTTATAGCATGAGCTCAGACACCATACTTCAAAAGGAAATGCCCAGAGTATTTTTTTAGAGACAAACTTG
TAGGCCACTGACTTTATCTGCCCCACTACACCACAGCACACAGTAAACTGGAGCTGACTCTTTGTTTCCCAAAAACATTC
CAGCTCAGACCTGCAAGCTGTTTGAATGGGGGACAATTCACAGCACCCAGGAAAAAATGGCCCAAGGTCCTGACCTGCAG
CAATTAGATGTGAACACAGGGATTGCTACACACAAAGCTGGCTAGGAATGCTGGGTGGCTCTCTTCTTCTCTAACCTAGG
TACATCACACAGACCTCTTAGATTCATTTCACCCCGATTCCTAAAACAA
>Ccan_OSU1_lncRNA_contig18372.1
TATGAAACTTCATTTTTTCAGTCTTCAGTGAAGGCCATCCTGAAAGTATATTCCCTATCCTTTTCCAGATAATTTATTAA
TAAATTTTTAATTGTGATACAAACCACATCTTCATTATTCTTTGGGCATATGATCATGTAGATTTGCAAAAATATCCCAC
CCAGTCTGTATCACTCACACACATAGATGAGCTCACAGACGAGGGTGAAAAGGGGGCAGTGAATGAGGCTATGAGCACTG
ACAATATTGATCTGCATATTCTGACCTAGGGGGTGGGGCATTGAGAATTACAGCATAGGCTCAAAACAAATCATTTTTTA
TTTGTTAGTGTGAAAAAGTGTGCTAATTTTGTAAATTAATGTGAGTTTCTTCAAAGATACTGCTTAGGAAAAAAGATCAC
ATGATGCAAATGGTTGGTGAAGGATAATTGCATGTCCTTATGCCGTGATGAAAAATATATTTAGTGTTATGAATGTATTT
GGAATGTAATACTGAACATTATACAGCTTAAATGTGTACATCTTGTGTTTGTGATTGTATTAAAAGCTGATACTAGCTCT
CTAATGTGTATATCCAATCTTTAGCAGTAAAAAGTCATTCTGAGGTATATAGGCATAAACTGAGACAAAAATACATGGCT
TATGCTTGATTAATACTAACAAATAAATTAAAAAATATTTTCACTAAAAG
>Ccan_OSU1_lncRNA_contig18421.1
AAAGAAAGCACTCTTCTGCCAGCCTCTTTCTGCCTAAATGTGGTTGCTCTTTTGACTGTTTTATCTCTTGATTATTGCAT
CCTTTCCCTTGCTTGGTACATCTAGTGATTTTAGTTTTATTTCAGAAATCATTGAATGATGCATTATTGAAACATCCTCT
AAAATTCAAATTGTGCAAATCATCTCAATTCTGTTAAGACTTAGATTTAGGCTTTGTTAGAGGTGGCCCACTTCAATTTC
ACTGTGATTCCTCGAGTTCCTCATTCCTATCTCTTATTCCTAAAGTGCCGTTCATAATCTTAGGCATTTTCCCCCTGTGG
TCTTGATGACAAGGGTGACCATCAAGGGTATCTCTACTCCAGCTGAACTCAAACTGTGTGACCTCTGAAGTCTCTTCGTA
GCTCTTCTCTTCCAGCCTGGAGTTTTCCGCTAAATGTATACAGTTTAGGATTCAGCCAGAAATTCAAACGACTTCTCCAC
AATTCTGACACCTCAGCAGCCCCAAACTCTGATCTTTATTTTCTCCATTTAATATGACTACCACTTTCTGCTTTGGCCTT
ATTTCCCTGTGCCATGTCTTAGAAAATGTCATCAGGTAAAATCCAGTGTGAAAGTGGGGCTCCCTTCACGTGTTTTCCTT
CTTTCAAAGTGTATAGACTACATTGTTGCATAGTGAATGTAAACTGTGG
>Ccan_OSU1_lncRNA_contig18434.1
GCTTACTTAGGGTTTTATTTACAGTGACAGTTGATACGAACCACACATTTCCTCACCTGATGTCTTAGAGCTGAGCCACA
GGTGTATATATTTCCAGTATAAATAGAAACTTTCCAGAGTCCACCATTGGCCATACTGCCATTGTTACTGTCAAGTGTAT
GGGATGAAATGTCACTTTTCTTGCCAGCCTGTGGAGAGTGGGTGAACAAATGCCACAATGACCTCTATTTGCAGTCCCAG
AAGTGACAAAGGTTTCTTTTTTGAGAATGACTTATTATTGGCTCAAGAGGATTATTGAGAAATGTCCTGGTCCTCACAAA
GTTTGCAGAAACCAGAATAAAATTTAAGTCAAAGTGAGATGTTTTCATCTGCAGTACATTACAGACAGTTCTTTGAATGG
TGATTCAAGTTAGAAGTTTTTTGACTTTACAATGATTTGAAAGTAATATGAGTTCAGAGGAAAGTGTAATGTGAATTTTG
ACCTTTTTCAGGCTAGTGATATTCTATGGAGTACTTTCTGGGGCTGTGGCAGCCCTCAGCCCGCCATGTGATCATCAAGT
AAGCATCTGCACTATACGGTGGACAGAGCTGCTGACCTCTGATGTTCAACAAGTTAGGTGTGATAAATGCATTCACTATC
TATAATTCCTTTCAATTTGTAATGGGTTTATTGGAATGTAACTGATTG
>Ccan_OSU1_lncRNA_contig18440.1
AAGGCTTTTAAACTGCCTTGAATCTATGAGCAAGGCTGAAGTGACTAGAAATAATCAAACCCTAAACATGTTATAGACAA
TAACATCTGAACATTCACATTAGGTTATTGCCCTTGAAGAAGCCAAGAAAAAAAACAAAGGTATCAAATTAGTGCCAGAA
ATCCACCATTAATTAAACCACTAAAGCATTTTTAAAATGCAAATCTGAAAAAATCCAAAAGGTTGTTTTAACTATATAAT
GAAGCCCTGGAAAGGAGTACAAAACAAAGTATCTACTTGTCATGAATGGACAATCCAAATCACTTGAGTCAAAACAGATT
TAATGCTTGCTTTTACATATCTACAAAAAAACTTCAGTTGCTTGTCTTAGTCAACTCTAAAACTTAAGAGTACACACTCA
AAAGAATTCCACAGCAAATAGTTCACAAAAAGGAAAGGTGTTTTTTTTTTTTTTTTTGTGGGCAAACCCCTCCAATTTTG
TTTTTGCACACCAGATTTCTTTTATGGTTATCTATAAGGTATACTGTGCATCTTACTTAATTCATAACCTAAGAGTGGAC
TTGGGTTCACTAAGTTTCATTCTTCCGTAACTAACAATTTTATACTTGAGGTATATAACCTCTGCTTTTTGTCACTTAAG
GAGGGACTTCCCAATATGGGTTTTGTTTCACCCTTTGAGAATTCAAAA
>Ccan_OSU1_lncRNA_contig18445.1
GGTAGAGGGCTTGGCTGGTAAGCATAAGGCCCTGTGTTCAAACCCCATTACTGCAAAAAAAAAAAAAAAATAGGGGGAGG
AGAAAGAGGAGAATAATGAAGGGAGCATACTAAACTGGAGTACACTATATGCATATGTGGAAAGGTCACAATGAAACCCC
CATACAACTATTATATACTAATAAAAACATTTAGAAAAAGCCAGAAGCCAAGACTAACCCAAATAAAAACAATGATATGA
ATAAATTATGGTATGTTCAAACAGTAGACTATCACACAGAAATAAAAAAGAATGAATCGGAGCTATACACAAGAACATGA
ATGACTCTCATAGATTTAAGTTCAACTGAAATAAGATAAACATGAAAGAGCATACATTTCTCAATTTAAATGAGGTTCCA
AAACAGGCATGAGTGGTTTATGATAGATTTCAGAAAAAAAATATTAGCTTTGAGGAAAAGTATTGACTGAAGAGAGCTTT
CTGGGATGCTTAAATGTGCTTTATGTTCTATGGGTGGTATTATACAAGTATATATGCAAAACTTTATTCAGATGACCTAT
ACATATATGGTATGTATACTTATCTGTTGATTGTAAGTTATACCTCAATAAATATATAAAAAACTGAAAAAAGAAGGTAA
CAGGAGTGGAGTCAAGGATTCCCTTCTCTGTCTCTCCCTCATTTTTTT
>Ccan_OSU1_lncRNA_contig18496.1
AAACCAAGTTGTCATTGTGATTTGAAACCAAACTTCATCTTTCCTGCACCCATATCACATCCTCAACTTCATTCTTTCTT
ATTACTGGAATCATTTGTAAACTTCTTAGTCTTTTTTCCTTTGGCATCACTGAAATCATTTGGCAAAATCCCACATTGTT
CCACATGAATGTCCTCAATTTTTCATCAACGTTTATGCAAACTCAGGTTCCTATAAAATATCTTGATATATTTTTTAAAT
TGTCTTTTCCAATATTAAGTTTATCTTTCCATTATTTAGTAGGTTTTTGTGAATGTTTTCACACAGAATCTTAATTTGGG
TTCCCTTGAAGCAGCTCCCACAAAGCTGTGTAGGTCAGAGTTTTTGATCATAAAATTTGCATTCTGTACTCAGAATATCT
TCAGCTTCTGCGTCCTCCCTGTGGGTTCCTTCTTCAAGACATGGAGGCTCAGCATGTCCTGCACATCTTCATCCACAGGA
AACCATGGAAACTGAGACACGTTTGAATACTTCCCATGTCTCTAAAATTTCAGCACAGGTTCTTGTCCCAGTCAAGGCCT
CTGGGTTCATTTCTCAACATCACTCAGGATCTTAGCACAGCATTTCACTGCCTCATGTTGGCATCTGGAAATGTTCACTC
TGCTTAGTAGTGAGGAAGCCTTGACAGCCAGAGTCTGTTTCTGCTTT
>Ccan_OSU1_lncRNA_contig18509.1
AAAAGACACCTACTTTAAAAAAAGGACATAGTGATATTTATTGGCTTAAAGGATTAAGCTACCCATTAAAATGAATAAAA
CTAACACCTATGCAATAAAATGTTTAGACCAATTAGAATATTGTTCAGAAAGTAAGTTGTTAAAAAGGTCAAATTTTAAT
TATTATTTCCATAAATGGTAATTAGGCAGTTTAATAAATTATGTTATATATGACTCTGTATTTTATAATCAAAGCTTGTT
AAAGAACAGAGTTTTTAATCTAAGCACAACTAATAAAATTCCATCTACAATTTTACTTTAAAGCACGTTTTAAAATTGTA
TAATACATAGTCACATTATCAACTTCTTACATTCCCTATGTCATAACTACACATGAAGTCCTGCAATCACTAATTAATTC
AGGCCATATTTATAACACTAACTCACTATGTAAGTAAAGGATCCAAGTCCAAACTAACTGTAAACCTTGCCCATAATGAT
GAAATCAAAGAGACTAATCACAGCCTCTGGTACACAGACATGCCTATATGATTTAACCTATGTGGTTTTGCTGTGTAGAA
TCTAGTTCAAAACTGACTGCAATACAGAGTCAAACAACGAAATGGAAACCAAAGGGTTAAACTGAATTAGTTTGTGGGTC
TTACTTCTCCCCGAGTCTAAATTTGTACATTTCCAATTAGAATAAT
>Ccan_OSU1_lncRNA_contig18548.1
GCCAGAAAATGCAAAGAAGTTTATTAACTGTGATAGAATAAATATACCATTAGTTACATTGTCTATGCATGTAGCCCAAC
AGTGCACATCCTCCTACAAAACAACAAACAAACAAAGGAAAAGGCATATAGTAGTTAACAGTGGAGTGAGTCAAAGGAAT
AGAGCTGCCTCTTCTGGCAGCAAAGTTTTGTAGTAGTGCAATCAAACAGTCTTGTCCACTCTGATGGGTCTTCTTATAGC
TCCCCTTTAGGACCATAACTGAATGACACAGTAGAACGTTCAGGTTCATGATTTGGCCTCCAGAAGTTTGTTACTTTTTT
TTTTTAAGTACATGCAACCTTCCTTCTTGAAGCACAAGTGATAGATTCAGGAGCTGCAGAGGACTCTAATGTTCCCCCAA
GTGACCTGAAATAACAGGTCATGAAAGAAACACAAAATACTTTACAAGTTCAAGTCCTATAACAGAATGAAGAACCTAGT
GCATAAAACTCATTGGGCAATGTAACCATGAGAAAAGACTTGCATAGTCAAAGCAAAATTCTGAAGAGCCCCTTCTGAAT
CACATTCTCTTTCTAGACAAGGCTGGTCTACATATGGGCTGACAACAGTCCATTGAGCAGCAAAAAGTAAAAAGGGTAGG
GGAGTAGCACCTTAGAAGATATTAAACCTCTTCCACAACTCAATG
>Ccan_OSU1_lncRNA_contig18554.1
ACTATTTTACATTCACTCATAAAGACACATTTTCTAACAAGCTATTTGTGCTTTAATAGTAAAATGAGTCATAATAAAAT
AATCAAGTGACTTAAATGTTTTGTTAATGACTACACCATCACTGGTTCTTAAACACCTATACAACTACTGTAGTAATCAG
AAGAGCTACAAGTCTTCATAAAAATGACACACTCAAGTTTGATATGCATGCTAAACATTAATGAGATGCATTTTCCCCAA
GTTGAAACATTAGAACTTTCTTTTTTCTTTAAAATCTAGATAATAACCTGCTTTTTATATCAAATTTAGCTGTCAACTTA
AGAACAGAAGGAAGCATCATTTTAGAATATTTCTGGTAACTTCTATACTAAAAAAAAGTGGAGGTTTTTCAAATTGTGAT
AATAGAATTTCTATTTTAGAAATTCTAGATTTTAAGATGTTCAGAAATATAATGTTAGTTACATCTAGAGGGGAATTTTT
AATGAGCTAATCTAGTGACTCTCAGATCTACAGACTTTTCTCTAGGGTAGGTGACACTGCTTTACACTCATTTGGTACTT
TTGCAAATAGTCCATCTTTGACATGATCCAAGACAAACCCTAACTTCTTCTAAATTCTAATCAATAACAAGCAACCAAGG
CAAATCATCTTACACAAAATTTAGAAAAAGAGATGCTAACTAAAA
>Ccan_OSU1_lncRNA_contig18565.1
TACAAACTCAATACTCCAAAAGAAGCAACACACTGGATCACGAGATAAAGTGACACTATCACTTCCACATACATTAACTG
TGCCCTCTGTCCTAAACTGAGCTCACAATTTTAAGTAAGAGTTGAGAGAATAATCAAATATGTATAAAGTTCTCTCTTAC
TCTCTACAGCTTACACTTTAAAAACCAAATATGTATTGGTTTTGATATCTTACACTTACCCTTGACAGCTTACACTTCCA
AAACAAGGCAAGTGGATTGTTCTTTATGTTTATATTAGAGGACTGCATGGATTTCCATTTCAGAAACTGAGCCATTAGCT
CTATTAAAAAATCCCCAAAATCACCTCAAAACCAATATTTACTCTTTCTACATTCTAGCACTTTTAATCCTACTGAAAAT
ATCATGGCAAATTACCAAAGCATGTCTAGAAACTGATGAAAGCTGAGAGGAAGCACCTGGTAAATACTGCATGACACCCC
TTCCTGATCAAGGGTGCTCCAGAGCACTGGCCTTGGTAAACAGATAATTATAAGTTGATCATTTATTATCTGACAAATTA
ATAACAATAAAAACAGAACTAGAACAAATGCAAAAGAATATGTAAGAGAGGTGGTTTAATGTTTTCAGAACAGTTTTACT
GGGACATCTATACTAACCTCATTCGCTTTGTATGACGAAGGACTG
>Ccan_OSU1_lncRNA_contig18607.1
ACACACACACATATATACATATACAAAATGGTCTTTGGGAATATTTCATTTTTATCTTTTTATTTCTTAAATTTTGTATA
TTACAACTGTATGACTCCAGCTCAAGATTCAAAATTATAGTCTTTGGAGGCAGGGCAAAGAACTCTTTTTAATTGGGACA
AAAACACATCCATAAATTTTACCATCATAACTGTTTTTAAGAATACCATTGAGAAAGTTAAGTATATTCACATTTTAGTA
AAATAGATATCCAGAAGTTCTTCATCTTACAAATATGAAGCTCTTACCCATCAAATAGCGACTCCCCCTTTAACTTTCCC
GCAGTCGCTGGCCTTTACTTTGTTCATTCCTGAAGTTTCATCCATATGATAGCATATGATAGAATTTTCTTCTTTAAGCC
TGAATAATCTACATATTTGCCTCACTTTGTTATGTTTGTCTTCTATGGACATTTGGATTGCTTCCAAACCTCTTGACTCT
TACGACTAATGCTGCTGTGAATGTGGTTGTGCAAATATCTTTTTTAACACAGTACTTTATTAATCACTTTTTGTATTTTA
TCACATCATAGTCAACTTTATTATTAAAGGATTTTACAAGAACCCAGCTGTAGATTTGTATATGTCTGTATTGTTCCTCC
TATGCTTAAAAGTCTCCAATAAAATCTATACATCCTCAAAAAA
>Ccan_OSU1_lncRNA_contig18636.1
AAAAAATCTTTTAAGACAACTTTTTACCTTTTGTCTTGCTGTCCTTGTTCCTACTTCCCCAGGAAGCCCTGGCAACTTTT
GACATTAATTCCAGTCTGTGGTTTGAGGTGTGCCTGATCTGAGTCTCAAGCTCTGGGAAGCAGGGTTGGGCTACTAAAAA
CAGGGGGATATGGGAGAAAGGTAAGTAGGTCCTGTCCTTCCTCTCCAACTTGTACTTTTAACTCATCTTCTACCTCAATA
AATTTCTGCCTTTTAACTTTTCTTTTAAGAAATGTCTACCTTGCTTAGGTATAATGGTTTTTCTTGAAATGCTAAGAAAA
TTCCCTAGCTCCTTCCAGTTTTAGACACCTTTATTAGATCTTTGGGGAACCCATATAATGGAGTCACTTTAGAAAAGCAC
TCTAATTAGATAATGGCCTTTTGACTGACTCATGAACATGTCCAGTGAGACCTTCTGGTTGATCCCAGAGGACCCAAGTG
ATGGAGAGTAAAGTGTTTCACAGTGCATGCTGCATTTTAAATAGATACAGCAGTTGTTGGAGAGAGAACTCATTTCTCTA
ATAAAAATGATTCGTTCTCCTCCTTCCCTTTCTTCCTCTTCCCTTCCATCATCCCTTCTTCTCACATGCTCAGATCCCTA
ATCTGCCAGCCTAAGATTCTCCGATAATCAGTGTCTCTATTTT
>Ccan_OSU1_lncRNA_contig18695.1
GAAACACAAGAAGTAATGATTATAAGAAAGAGGGCTTGGATAATTCTCAATGAAGTTTTATAAAACAGGGAAGAGAAAGA
CAATATAAAAGTACAAGATGAACAGAGATTAGGAAAAAAGTTAAGGAAGATGAAAAGTTTGTGCTTTATAGTAAGAAAAG
CAAATTCTCACCCTCATTTTAATTTCTGTAGTAGGCTTAACCTATTCTCCCTACGTCCAAACTTTCCTTATCATTTTGTT
AAGTACAAAATAATAATATACTTAACATATGCAAGGTTCTACACCAAGTACTTTATTTACATTGTTCACTAAATCTTCAC
AGAAACCCAATGAAGCAAGATCCAATATTGTCCCAGTTTTATTAATGTCACAACTGGGCACATAGAGTGTAAATAGCTTG
TCCAAGGTCACATATATTATAAGTGGTAAAATCAGATTTTAGCTTGACAGAAAGGCTCATGCTTTTGAACCCTTCTAATC
ATTGATCCTTGAAGCACATAGCACTAATTTTACAGAAAATGTTAACTACCTCATAGATATGTAGTACCATGTATATTAGA
CTTTCAAAGATTACTACAATGTGGTCCTCAACTCTAGGGACACTGATATCTATTTCCTGTCCTACCTACACTGTAGCACT
TTCAGTCCTATTCTTCTGGTCATAAAACTTCCTACTGCCTA
>Ccan_OSU1_lncRNA_contig18702.1
GTTCAAAGTTACTTTGAGGTGGCTATAACTCAGGCAGCTTCCTAGTCTGGAAAATGAGAGGTTTAGGTTAAATTTCAAAG
GTCTCTTCCATTCTGACCTTCTGTGGTTCTTATGTCTGCCTTCTGCTTTCTGCTAATTAACTCTTGTTCTAAGAAATTGC
TTGTGAAAACAGCCATCTTATAAGAGTTCTCTGTATAGAGTAATACCCTATATGTGTGCTTATTGTATTAAAAATAGGGA
GAATCAATGTTTTCATTTCATTTTTGAAAAATTTAAAGAAATACAGATTATAAACTACATGGACTCACAACCCAAAAATA
ACAGGTGATAATTTTTTGTCTTATGTGTTTTATATTGTTTTGAAATAAAGCCTAGTATTTATAGTTAATACTATATATGC
ACACACATAAAATCTCAGTCTTCACAACAATCATTTAACATATAACCAGTCTCATTTTATAGATAAGAAAACCAATAATT
TGATGCCTTAACTGGCCCATTGTTACACACTAGCAAGTCATAAAATACAAATGGAATGTTGCTCAGTTGGATTGCTAAAT
TCTATGCTGTCATTCTGGATTGACTTTGTTAATTAATGGATTGGCTAATGTAGCATTTCTGTGTCTGATGTTAATAAAGC
ATCCTATTTTGAATGTACCTGAACTCCTTTTAACTAACATA
>Ccan_OSU1_lncRNA_contig18706.1
TACAGGCTGAGGGTGTAGCTCAGTGATGAGGATGTATGCTTAGCATATGCTGAGGGCCCCAAATTCAATTCCTAGCACCC
AATAAGGTAAAATAAAAAGTAAATTAGTCTTAGTGTATGTATTTTGAGAGGCAGTAAGTATATAAACCACCCTAATTGTA
ATTGGGAGCTGGAGAGATTATTGGTTGTTATTAAAAAATAATGACTTTTTAAAAGTCTATCCTTTTCTCCTAAATAAGAA
CTTCTTCAGTTTGAATGTGAACAAATACTTCTGCAAATACCTCATTATGGGGAGCCAAAATGAGGGAGATTTTAAAACAG
AACATTTACTTAATATTGTTGTGCTTTGCTGTTCATAATTGCTTATTAAATACAAAATAAAAAGTAAATTAGTCTTAGTG
TATGTATTTTGAGAGGCAGTAAGTATATAAACCACCCTAATTGTAATTGGGAGCTGGAGAGATTATTGGTTGTTATTAAA
AAATAATGACTTTTTAAAAGTCTATCCTTTTCTCCTAAATAAGAACTTCTTCAGTTTGAATGTGAACAAATACTTCTGCA
AATACCTCATTATGGGAAGCCAAAATGAGGGAGATTTTAAAACAGAACATTTACTTAATATTGTTGTGCTTTGCTGTTCA
TAATTGCTTATTAAATACAAAATAAAAAGTAAATTAGTCTT
>Ccan_OSU1_lncRNA_contig18723.1
CTCTGTAACTCTATACTGGTAAATACACTGTCTTCTGCCCTCCCCTCCCCCACCGCCCCTAAAAAATAATGTAATTCAAG
AGTAACTTGTTGAGGAATTTTTTTTCTTGCTGGGTTTTCCAACAAATTTCCTCCAGTACTCATTTCTACTGACTTAAAAA
TGCAAGGACTGAAATGAAACCAATTATCTTTGCTTTTAAGTCGCATCTGAACTGAAGGAATTTAAAATGCTTAGAGTATT
AAACTTCTCAGTGAGTACTTAAAAAGAGTCAGATATCTTACTTTAGCATAACAGTATCATCTGTCAGTAAATGAGCTGGC
AAAAGTCAGAAAAAATACCACTAAAAGAACTTTACACTGTACCATTAAGTTTTCATGTATACCTACTTTTATGACTACTA
ACCCAGACCTAACAAGCTATACAAATAATTTAATCTTTACAAATTCCCACTGACCTTTAGAGCATATACTTTTTGTGGTA
CATTTCACAGTGCTAATAATGAAAGATTTCCTCTAAAATGAAAAATAAAACCCAAGCCAGTAAACATTAGTACAAATAAA
TTAAAAAAACTTAAAAAATCAGCAAACATTGAGTAACAAGCCTCAACAATGTAAACACCAAGGTAAATAATACATAAACA
AAAGAAAGCACTTTAAACCATTTTCAATGTGATAAAACATA
>Ccan_OSU1_lncRNA_contig18758.1
TATATTTTCCTCCTTGGTACTCCTTTCAAAATCAACCTGCTTTCTTAAATTTAATTTCCCCATCCTTCATTCAATCTCTT
TCTTGCAAAAGAAAAAAATTGTTAAGTTTTGGTTTTTTGCATGGAGGGAGGCAAGTCCTTCAGTGGAAAGGTCAACATAA
TAGTCACAACACAAATCACTTGCATATATTCTTTTTTTCTTTCTCTCATTCACTTCCATATATGGCATCACAAACTTCTT
TAGACCCTGTTCTAAGAGCCTATAAGAGTGTGTGCATACAGTAAGTGTTCAAAAAATATTTGTGGGTCGAATGCAAACAC
GGAGAAGTTACTGAAGAAAGGAATATTAGGTGATCTTGATTTTAACAACCTGTGCCTAACAGAGACTTTGTAATTAAGAG
GATATTTTTTTCACAAATCAGAATGAAACTCCAAGTAGTGAAGATGACCAAGTATTTCAGAAATTAGAATATAAATGGTT
GTGTCTTCTCCTCCCCCCCCTTTTTTTTGAAGGTTATAGAGTTTGAATTCAGGGCTTCACACTTGCTAGCTAGGTGCTCT
ACTTAGCACTTGAGCCACTCCTATGTCCCTGAGTCTTTCTTTACCCCATTTTAAGGTGGAAGTAGTAGAGGAAAATTAAT
AATTAAGTATTAATCACTACATCATTTTTGTTGTTTCTGA
>Ccan_OSU1_lncRNA_contig18780.1
TTTTTTGTTTAATTTTCATAATGTAAAACAATGAGTATGGAATATCAGTAGGCTTGTTCCACCCCTGAAATGTGTTGATG
TAATATTCTGGTTTCTTTTAATAATCTAGAAGTACCTTTCATGAGATCTTCATTGAGGAATTAGAGCATTGCTAAAGGCT
ATACAGTGTTAGTTGAAATTTTATAGAATTGGGATAGAGGTAGCAGAATCACTCTGGTGTAGAGCAAGAATTGTGATGAA
TTTGATACATATTTCCTATCTGTGCTCCAGCCAGCCTTTTCAATTCCATGATTTTGTGGCGAGAAGGAAGAACAAAGCTT
TTGATTAGAGAAACAAATAACACCCTTCCTCTCCCCAATTCTTTAGCAAATTGTCCTTTTTTAAAAAAATGAATATTTTA
TGTGTCTTTCAGCTTCAAGTTATCTGTAGGTCTGTAGGCGATAAATTTGCCTTTGATATATAATAAGCCACACACTATTT
CCTTTTAGATATGATGGAAACAATTGTTAAAAGTGATCAATTGATCATAGATTTGTCTGGGATTCCCTTCCCAAGGGAGG
AGGGAACAGAAATTAGGAGGTAGCCTTGGGATGGTGCTGCAGCACAGAATGCATCAGAGCTCAGGCGGGTGTTTTTCTCT
TCAATGCTTCAATTTTAAAAGATCCAACACCCATTCTTGG
>Ccan_OSU1_lncRNA_contig18890.1
AAAAAGATCAGAGTTAAAAGTACAGTTTGTACTGGTGGATACCACTTTTATACTACCCTAAAGTCAAAAATTGTAAGTTG
AACTGTCAAAAAGTTGGAGACTGCATTTGTAAGTCTGCCATTCATCAGATTGTATAACAGGTAAAGATTAAGCTAGCTGC
CGCATAGTTAGCAGGTATAAGCATTATTCCAGAGGCCACAACTGCTTACTTTGAGACACTCCTGCTTTCTTATGAGAAAA
CGTGGCCCCTAAAAACATAGACTGTCAGAAACTTGGTATCCTTGTGTGAGACCATTTCATTAAGAAGGGAGCAGCCTGAT
CTTGACTGGGAGGACTTAAGTCACTTTGACACAGAGAAGGGATTCCTGTATACAATATTCCACTGCTATATTAATTTGAA
GTTTTTAAAGAATTAGGATTCTGTCTACTTTGCAGTCCAGACCTAATATTGACCTGTTTTACACATACCTTTTCTTGCTT
TGCTTTGAGCATATTAAAACACTGTTACAGAAATTTCAACTTGAAATTATCCCCTTTCCCCAAAACCTGTAATATCCTCC
TCCTCTATCTCTTTCTCCTGCAAGATAACCCCTCTGTTCCTCTGCTGTGTGGGTTCCTAAGTTGTAATGAATCAGTGAAC
CTGTCAGACTACAGTTACTGGTAGTGTTTGGCTAACA
>Ccan_OSU1_lncRNA_contig18901.1
AGTATTTAGGACATCTTTGATAATTAAAATAGACTAACCATGTTGAAATTAATAAATAAACTTATTGACTTTAATGGACT
AATGACTAAGAAAAGTTAGCTAAAGGCTTTAACAATGGATTAGCTTCATAAAAACATGATGGTATTTTTCAGAAATCTGT
CATTATACTATAAAAAAAAATCACTAAAATATTTTAATAATAATCCAAAGTCAACTACTTTCCCTTTACTTTATAAACAA
AATTTACATATAATTTGATATTTTGACAACCATGGTTTTAGCCTGTCTATATATTCTGGGGTAAAAGTTATTAAGGATCC
TTTATCTTTCTTTCAATATTCTGTGATGAATTCATAAGACGACATTTTCAACAAACTAATAGATCTATTGCTTTGAAGTA
AAAACAGTGACCTAAACCCTCATGTTACGTTGGTAAAAATAGAACATAAATGAATTTCTGAATACAGAATTAGGTATTTG
TTAGAGTGAAAGCTGAGAAGAATGGGTAAAATTAACCCTTGTTAGTCTTAAAAGCATTAACTAGAGGACAAAATGTCTCC
ATTAATCCAATCTATTAACCAAAAATGTCACAGAAAAATAAACAAAGATATGAAAAAAGTAATGTCCACTTGAATAATCT
GTAATCTAATTCTATAAGAATTGCTGTAATTCAAATA
>Ccan_OSU1_lncRNA_contig18902.1
ACAATAAACAAAACTGGCAATTTTAAAAACTAATATGTGCCCAAATGAAGTGCTTAATTTTCAAAGTCATTTCTATTCTC
TACTGAAACATGCAAAATATTATTGAAGGTAACTAAACAGCTATTTATTATACAAAGAGAAGAATAAATTGTAATTATAA
CTAAAGGAGACGATAGGATATGAGAATTGTAATAATTTTCTTTCTAAAGATGGCATAGTTTCACATTTTTTCCCAAAATA
AGCATCTCAGCCACTTCGATCCCTTTAATCCCTATTCTCCATGGTCCTTAAATATCCTTTTATATAATTTATAGTTAAAA
AGTTCGCTAAATATGAACTGTGGAATGAATGGTTAAATGTAAGCGTTACAGCGCATAATTAACCTTAAGGCATTTTACAG
GTACAAATCTCTACATCAAAAGAAGAATTTCACAAAGAGATACTAAACTTAGGAGAATAAAATATGTTAAGGCGAGACTG
ATAAAAATAATACAGCATATAAACAATTCAAACAGCCACTGAGGCAAAGTCCAACCTGACACTATAAACAAAGTCAAAAA
ATCCTGCTTCTGCAAAACATGTATACTATGTATTTCCAATCAGCAGTAGCAAGTTAACTAGAAATTGAGTTCTAAAATGA
TACACTGCTTGTAACAAAAAAGAAGTTAGAATCTTCA
>Ccan_OSU1_lncRNA_contig19024.1
GGCAGTTTCATCACAAATGATCCCAAGTCAGTGAGTTGTGCTAATGGAAGGCTCCAGAGCACTTGGGAATGCAGTAAGCT
ACAGCTGCCTTTTGTATTTACTGGAAACTTATGTAAGTTTTCTACCTTGGGTCACTGGATTCATGTCTTCCCAATAAACA
GACCTGTTCAGTTCACTACTGACAACTTAGCATCAGTCTTCAGCCATTATTTTACAACATTACCCTTTTAATTTTGTGGC
TTTTAAGGCATTAAATCCTTAAATATTTGAAGAGTACTTATTATATTCTGATAACTCATGAAAAAATGATGTGAAACAGC
TTGAAAAATTATAAGGCCTTTAAAATGACTCATTTTTAAGGTTATTCGGTAACAGAAATTGAGGGTATAAAGTGAACAAA
ACCACTAATTTTAGAATTCCACACATGGTCCCCTTCACAAAATGAATCTAATCTTGCTGCCTTGTCAAGAGTGGAGGGGA
AGATTACAAACAAACAAGCAAACTCTGCTGAAGTTTGGGTACATTGGTAACCAATGTTTTTTATTTTCAAACGACCCAGT
TTTAAGTACTGGGGTTTAAACAAATGTGATGTGAAAGACCCCTTTAAAATAGCCCAGCCAGTTCAGTACACAGACTCAGG
GTACAGTAGCATTTGAAGACTTATGTTATATGA
>Ccan_OSU1_lncRNA_contig19069.1
CAGGACTGCCTTGATAGTCTGATATATCTGTGGTGGGGTGAACTAAGAAAAGAGTGGAGTTGGGCTAGAGAAGAGTCCTG
TTCCTACTCTAATAAGGGATGCAACTTTCAAAAGAAAGTTTACTAGTCTACAGACTTATAAAGAGCTATTCCTGAAATGC
TGGTGTAGATGACAGAGTAAAACTGCAATCACACAAGTACCAAGTAAGCAAACACCATATGACTCCTTAGGATGTAAATG
GTAGCAACCAGAACTCAGGCTGCTGAGATGGAGCTGGGTACCCAGTGGTTACCGCAGGAACTCAGTTTCCTAACACATAA
TTCATAGTTACCTTAAGAATTCCCAGGGAAATTACACTCTGGTTTAGAAATAGAAATTAACGTAATTTTATATTCATGAG
AAATTGTGTTTGTCCAGTCAAATCATGTTAATCTTTTTTTTAAAAAGGAAAAAGGTTGCTAATTGAGGAGAACAGTGAAT
GTTTTACTGGAATTATAATTTACCAGATATTACTTGGAAAGTGTGGAATCTGCAGGCAGGCGGAACATTAAAAAGCACTA
ATACAGTTTTCTGGTGTTACTAAAGCTTGTTGACAATAAGAACTCCACTTTCTTCCACTTAATAAGTTGCCTTAAATTCT
AAATTAACAGAAAACAAAAAAGCAAAAACCAT
>Ccan_OSU1_lncRNA_contig19131.1
TGGGGCCTCAAATCAGGTTGGAAGAGCTACTGTGGAAATAAACCCCCTGACCGCAGAGTGGATGGGCAGAGGGGACAAGG
TTGGGTGATCACTGCAGTGGGCGTGGGCAGGGAAACCAGACCTTCAGCTGTGGTTTACCAGTCACTGGGTCCCAGGAAGA
AGAAAGCCAGACAGCCTCCGAGGTCACCTAGGAATTACAGCAGCCAAAGAGCTCTGGTTGGGCCAACAGGTCTGTCCCAA
GATGCCAAGGTAAAGTGGTCGTGTCATACCTGGCTTCCAGACCTTAGCTGGAGAGGACGTGAAATACCCTCCTATCTGTT
TGAAGGAAAACCTTACGTGGACACTCGGAAGCGCAGTGACCCTTTCCTTCCGGCCTTCCCAAAGAGGCCTGTGTCCATTT
ATCTGTTTGCTAGAGAAAGGTCGGGTAAGGCACGTGTGAGTCGGAGGCTGGTGGCACAGGACTTGAAAATGCAAATGTCC
TCTTGAGAAGGCTCTGGGGGGTGGAGCGGGGTGTTGAGGTCAGAGCATTTCCTTCACAAGGTGGGCTGAACTCCTCACCG
CTAAGGTCCAATTCCGATTTGGACATCTCACTCCAAACTGATTACTGAGTGACTTAGGACGCTGCCAGGTTTGGAGTGGG
CCTACAGCGAGGGAAAGCCTTTGTACCACTG
>Ccan_OSU1_lncRNA_contig19178.1
TAGTGAATAGATTCCCTATGGAAAAGTCATAAAATTTAAAATATTTTTGATTCATTAAGCGCATTGATGAACACACATGA
TTGATGATGACAGAGGAACAAGGTGCCTCTAAATAAAGGGGGAGGGAGAGAATCTAGATTAGCTCGGCAGCAACTCGAGT
CTTCGTATATTTCCTTGTATCTAATAAAAGCTTCCATGAAAGTTTGGCCATTTTACAGATTTACCTGTGAATTTTTTACC
TTTACAGAATTTACAAGTCCACAGGATAGATAGTCACTTAGTTTAAAGGAATGCTGTGTTTTTAGGACTATGTAGTCTGA
CCTTCATGACACAATTTTTCAAGATTAAAATGTTTGATCTTCCATAACATACTTAAGCTAAGAAAGCTTATGATAGAGAA
AAACACCTAAACATTTTTGTAAGAGAATTATCAAAATAACCCTGAACTTTTTTTTTTTTTTAGGATTGTTAATGGAAAGC
AACTGAGGAAAGGATCTTCCTTCTGTTAAAATTTTCTTTTCAAATATAACAGCTAGAAGCAGTGATGATTTCCCATCAGA
CTACATGTGTATGACCTATCTAGTTTCTCCGTCAGCCCTCAATCTAATTTCAGGATAAAATTTGAAAAACTCGTATATTA
CCCAATTCAAATAAAACTTACTTTGCATGA
>Ccan_OSU1_lncRNA_contig19211.1
TTATCAATCCACACTATCTACAGAGGATTTCTGGAAGATAATCACACTTATACTATATTTTTAGAAATGTAATTTTAATG
CTTTGAAATTTGCATTAAAGCATTGCAGTTGCTTAACTCTGACTTCTTAAATGAATCTTAGTGTCACTCATGTTGTATCC
AATAAGTAGGATATAGAATACTTCATCCTATAATTTGTCTGTTTTCACTTTTGGATGCTTTGTGGTGAGGATTAGGACTT
GGGGAAAGAATCTAGACTTGCATTTCAATTTCTTTTACATGAAAGAAATACACCCTCTTCTGTGGTGCTTGTTGTAGCAA
TGTCCCTGTAGGTCTCAGTAAACATTTTCATATTGGTTTAAGGGATGAAGGTAGATTGTCAAATAAGGCTGAATTCTGAA
TTTAATCCAGAATATCATACCAATTTTGCATGTGTTCAAACTACTTTCTGAATTTTTAATATAAAAAACGTGGCCAAATA
CTACTAAAAATGTTAAGCAATTACCAAATACTAAAATAAATGAATATAATGTGAAATATCAGAGTCCTTAGAAATGAAAA
CATTTCATTTAACATTTTAGATTTTAGAATATTATTCCTTATTAGGGATTTAGTTAGATTGTGCTATTTAATTTGAGTAT
ATTTAGTCTCAAGGAGAGAGTTACCTGGA
>Ccan_OSU1_lncRNA_contig19214.1
GTGGAAAACATTAAACAATGGGAAGTGAAAATGGTTTGGTTGTAAAAATTATGTTATCTATTTTTTTTCTAAAACCATAT
CATTATACACATTTTATTATTTTAAGATATGTAAATATTGGATGTGGGCATTTGATTATTTCATCCAAACTCCCAAAAGG
TGATTTGAACCCATTGGGGTAAATAGGGGAGTATCTTATAGTTGGGGTCGTCTTACATTAGGGCATATATTAAAAAAAAA
AATCACTGGCCAAAACTTTTTACCTCCATTTATTTTGAGTGACGATTTTTCTTGGGAAAGGACCCAGCTCAATTAAACAC
TTTTTGAACCCAGTAGAAACAAAATGGAAATTTTATGGAAAAACGAGTCCTTATCCTGAGTCTACCACTGACTCTGTGGT
CGTAGATTACTTTGCTTCTAGGTCTCAGGCCTCTCTGTTAAACGGGGACATTGGGCTTGGCAGTCCTTATGTCCCCATGG
ATAGCTATGGTTCTGTGAACTATAAACTGATGATGAGGCCCGGGACTGAGGTGTTGTGATCGGGTTAGTCCAGATGTCCT
AATGGAGAGGAAAACATGAGGTCAGGTTACAGGAAAAGGCTGGTCAGACAAAAGTGGAGCTAGAGTCCACTTCTTGAATA
AACAGTGTATTTTAGTTTTCTTTAGAAAA
>Ccan_OSU1_lncRNA_contig19229.1
CTGACACCCAAGAAAATAAAAACAAACTATATATAAATATATTCACATTCTTCAGTAAATTTCTACAAACATTTTGTTTC
TACCTTATAGAAAATAAACTCATACATTTTAATAATGTTCCAAGTTTAGAAATATTTAAAAAGTTAAATGTTTTAACTAT
CATAAAAAGTATATACAAAATCCATTACAACACAAAAGGAAGTTAAGTATAGTAGGTTATGTTTAAGTTCTTAATAATTT
GAAAAGTAAGCTTAATAATTTTGGCTGTGTTCTTTGTTCTAGAAGTTTCATTGGGTGTATAAATTAATGATACGTGTTTC
TCTCTGTGTGATGAAGAAATGCGTATGTAGGGAACTGTAATTAAGGCACAGTAACATAAAAAGCAGAAATTGCACCAAAA
ATAGAAAAATACTAACTGGCCTAAGTATTCATAAAATAACCAGAAAGAAAGATGTATATTGTGAGATGATGCCTCAATCC
AATGTCATAAAAACAGCAGGCAGAGTATGGTAGTACACATCTGTAATCCTAGCATCTGGAGGTGAAGGGAAGAGGATCCT
GAGTTGAAGGACAGCCTGAGCTACACAGTACTTTCAGGTTACTCTAGTATACATAGTGACACCCTGTCTCAAAATACAAA
TCTGATCTGACACCACTGCCTTTTAATT
>Ccan_OSU1_lncRNA_contig19247.1
ATACAAAAAAAATAGAACCACCTTCAGCCCACATTTCTGGCTGAGAATTTCACAATCATTGACCATACAGATTTTGCGAA
AACAGTTTATAACAACTTGGTAGCATATACAACATATATAAAGTACTCTGGATAATCCAATAACTAATCAAGACATTGCA
CTATTCTGTTCATAGTTCACAATCATACATTCATCCCCTTTCACTTTAAATAGTCCATTAATATTAAGGTGCAGAGATCT
TGGACAAAAACCAAGAGGAAGAAAAACCCAGAAGCTGTTTTTGATTAATGTACAGCCCATAATGGATGAGCCTATACATT
TAAATAGGTGATTTTCATGTGAATAATTATAGAGAAAGCAAACCAGAAATTCTTAATCTATGGCCAACAGAACAGGTTAT
TAGGATACATACATTTATTTATGAGAAGGGCTACCTGTTCTGATGCATAACTCACTGTATCTAAGATGCAGGAAATTTTA
CTTCTTGTTACCAGAGAATAGAAAGTATGTATTATTAAGGCTTTAGGAATTTTCCTTTGAACTCAACAGTTCTTTAAAAA
ACATGAACTGGGTAAGCCAAATAGATCTCACAAAGTTGGTTTGAGGAAGTATTTTTAAGGCTCTAAAGTTCTAGGAGGGA
CTTTCCCTTTTCGGGTATAATATTTTTT
>Ccan_OSU1_lncRNA_contig19308.1
TATTTTTTTTTTTGATCTTTGAAAATTTTATTAAGAAAAAGAAGACAGTCAGTAAAGGTTATTTAACATATGGTTATATA
CATATGAAAGTTCAGAATAAGGAAATACATTGCATCTCTTCAATATCACAAAAATTTAATAAAGTCCTGTGATGGTAAAA
TATATCTGTGCATATACTAAAATATGCTATGGTATTATACTAACCACCACTTTATATGGGTGAGTCATATGGTATGTGAA
CGATACCTAAATATGAAGATGTTAAAATGTTGTATGTTTCTAGATTTTGTGAAATAAACTTAAGGATGCTATATCATAAA
TTAACACTTGCACATCTCTGTAAGTAATGCTGACAACTCTTATGAGATTAGCAGTATTTTTAATTGAGAATATTATTCTT
TTGAGTTATAATGCTATATATGTATTATTCTACTATCTCATTATGTATGAAAAAATATATGGATGACATATTAGCTATTA
GAGTGTTCTTTCTAGTGCTTTCTCACTTGCCTTCTTGAACTGTCTCTATCTTTCATCGTTTTGAGATATTTTACCTACAT
GTTATTGTAGAAAACTGATAATGTATATTGCTCTTTTTTTGGCACTACGGGGGTTTGAGCTCAGGGTTTCACAGTTTGCA
GGAAGGCTTCTACCACTTAAGCCATG
>Ccan_OSU1_lncRNA_contig19311.1
ATTTAAATTAAGTATACCAACCACCCGCATTTTTCACCACTACTTCTAATTACTTCCAAATAATCTATACAATATCTCAA
GTACCAAATGCCACTCATAATCTAAATATAATATATATTATATACACTGACTTTAAATAACTTAATTATAAAAGGCATTT
TTAAAAAGTCACAGTACCTACTTTTCTCTAATGAAAGTTACAACATCCATGCTATGTTGTCACCTACTCAATGGATTATA
TCTAGGAAAATTACTCTGTGAATACTGCTTACACTGGAGTGTAAATTCACATAAAAGCAATTTCTTTAAAACATGTCCTA
CTTTAGAAAAAAAAACTAAATGTAAGCTAACTTAAAATTACAAGTTTTTTTTTTTTTTAAAGTCAAGGTAATTCAATTTT
AAGTGTTTAGATCATTATGTCTTATTGAACTTCCCCTTACATAGCTTTCATCACTAACAATTTATTTGTTAATGTGTTTA
ACCCAGTCTTATAAAAATCTGTTCATAACATTTTACATTTAAGAGAGGGATTTTAGTGCCCAAGTAACAAGACATATTTT
TACAGGTTTAATTATATCAATTCTGCCCTTTTTTGTGTGCAATGGTTTTATTAACTAAAAAATCCTTAAAAGTGTTGACT
TCAGAAAAATCTTTAGAAGATCGATA
>Ccan_OSU1_lncRNA_contig19313.1
AAAAATAAATAATAATCCATAGAACAAAGTCTATATGTGTTGTGTGTGGTTTATAACTTCTGTTGTATTTTTATTATTTT
TATTCCTATATTATAATAGCTATGTAAACATACACCAATTAAATTTTGATTCCTTTCTGTAATTAGTTGCATTGTTAAAT
GTTCTAGATTGATGTATTTTAGAAGTTCATGCATGTCATATTTTTATAGTTATTTACTAATAAGTAATTAGTTTACTGAT
AATGTAAGATTTGACTTTGTTTTTTTACATATTGATGAGTGATATACTTCTAAAATGGAAGTTATAGCTTTTACATTTAT
TGTGTAACAAATAATTCAGAGAGCCTCAGAAACTACATAGAAAGCTAAGAGAGATTTGATAGAGTCATGGGTATAGACAA
ATACTGAAGTAATTACATCAAATATCTTGCCTTAGAGGTTTTAACATGTGACATAGCATTTTGGTTTACAAGTTTGAATG
CACTGATTATTAAAGTGTGGCATTGGTATCTCAGATGCAAAATTAATCACCAAATATCAACCCAAATGCTGTTTTTTATG
AAAAAATTCAAAAATAAAATTGGGACCTGGATTAATAATGAAAAATTCTATACAAAGGGACACAAATTAATTAGAGTAAA
ACTTTTAGCCCTAACTTCTGCACGTG
>Ccan_OSU1_lncRNA_contig19314.1
TGTGGTGAAGGATTAAGCTCAGTTTCTCCCCAGATGACATCTAATTATGCTTTAAGTAGAGTCAAACTCTGAGGCCATTA
ATTTAAATCTCCCACTACCCAGATGAGTTACTATAGGTTTTAGAGTCTAAAAAACATAAAACTTTAATCTTATTGGATTT
CTTTACTTGTGTAATAACAGGTGAAAGTTGTGTTTCTTCATCATAAGTGGTTGTTCATTCTAGGAACAGTGATAAGTTTG
GAACAGTACTGCATGTTGTTAAGACTACTTGATTCCTTTTCCTCTAAAACCACACCCTTCCTCCAATCATGGTGTAAGTC
TTATTTGATAAGAATAGTAATTCTATATGTAGGTCACGTGTCTGGTCGACATAAGAAGTTCACTAATTTCTTTAGCAGTT
ATGTGTCAAAAGAAATTTCAAAATAAAAAGCCAAGTAGTTTTACCTTTTAAAAACACATGCTCCCAAATGAATCCATTAA
GAACTTAATTGTATGCCTTTTTTTCATCATCAGTTAATATTTATCAAATGTTCAACAGATCACTTTCTCCCTACTGGTGG
ATTTAAAAAATTTTTATTAACATATAATAGTTGTATAGGGAGCTAACTGTGATATTTACATATGTACGTACAATGCATCT
TAAATTTACCCCTCCCCATCATTCTG
>Ccan_OSU1_lncRNA_contig19318.1
AGGGCTGGTGAAATGGCTCAAGTGGTAGAGCACCTGCCAGGAAGTGTGAGGCCCTGAGTTCAAACCCCGGTACTGTCAAG
GAAAAAGAAAAAAAAAAAGGATATATTTGTTTAATAAAAAGTTTTTTCCCTGGGGTCTTTTCTCTTCTTCCTTTCTTTTT
GTTAGCAACTGTACCACAAATTTCATATCGTGGTTTTTGTAGAAAGCAAAGCCTTCTGTCCTTTTTGTATTAATAACCTT
GAGAAGCCTGTTTATTATAGTCCGTTGTTCTCATTGTAATGGTCACTACATATAAATGTTATAGCTTTGTCTTAATTAAA
CTGTCAGTCTCTAGAGAATTATGTTTCTCTGAGTACAGCTTCTGGAACTTACTAATTAATCCTTCTTGTATTCTATACCA
GCAGGCTCCTGTTCATAGCATAAGTTTATTTTCAGAAAGCAAGCAGTCTCTCTAATGTTAGAACATTCCGAAGCATTTGC
TTCCTGAACCTTTCGTATTTTTCAAGGAGCTTTTATTTCATTAAGGGTAATAAAATCAAGACAATTCTTTATAAGAAAAA
TGTACATATTTATATTCTTGGTCCCTTAAAAATGAATCTGTGGTCCTCTGGCAAAGGGGTCAATGAGAGAAATGGGAATG
AATTTAAGCCTCACGCTTGTGTTTGT
>Ccan_OSU1_lncRNA_contig19351.1
TCATCACTAAGGGGTGTGAGACTAACCTGGCGGGGTTGTCACGGGATTTGGTGAGATCCTGTATGTAGCACACCCAGCAC
AAGGGTGGCCACTTGTCACCGTCATCATCAACATCACGATCACCTTCATCATCATTTGTAGAACTTTCTGGTGTCACCGA
CCTGGCACTCGTTTTCTGTGGACAGGAGCCCCGCTGCTGGTCAGGATTCTTCATTTTCCCTCTGGCCATCCCCATTGGAT
TCAAGTGTGTTTTAACTTTTCATCCAGTTTCCGTTTGTCACTGTGTGCGTGATAAATCAGCCCTGGGGCTGTCAGCGTCA
TCTCTAAGACTTTCTAAGAGACCTTTTAGTGTATGATAAGGTTTTATATGTAAAATAGTCATCATTTTCCTCCCTTGAAC
CAAGGCTGCTTCTGGACTGTGTTGCCCGTGTCAGTCTGCGTGTCCCCTGCTCGTTAGTCTTTGGTCCCCAGTCCCCATCA
GCACCGTCCTGCCCCCTCCAGGAGGCTGCTCCTCTCCTCACTGTGACCTGGAACCTCAATATTTCTTACTGGCTGAGCTG
AGCTCGTGAGTTAGGGGGTAGGAGCTGGCATTCACCCAAAGGACACTGTATTTCCTGGCTCTGTTCAAGTCTGTGTTCTT
TGTTCAGAATAAACTATTTCTTGGA
>Ccan_OSU1_lncRNA_contig19387.1
CTTCTAATCCATAGAAGAAAACGGTATTAAATTTAAAAAAAGGTAATATGCCAGAAAGCATGCAATTACATTAAGAAACA
TTAAAAAAAGGATTATTTTCAGAATGACTAAAGAAGCTGAGTTTTACTTTCAAGTACTTAATTATTTCAATTTAAAATAC
AGGAGTTCCTTCATCTTAAAATTTACTAGTTTGGCAGACTTGTAATTTAACTTAGCGATGCTGAGGGTTTTTTTTTTGGG
TGGGGGAGACGGACATCCATAGGAACAGAAATGTTTCAAGGAATGTCTAATGAAAAATAAAGCCAGCATTACTTTGTATG
GTTTATTTCTGTACTATATGCCTGACCATTTAAAATAAACCATGTCTGACTCAAAGTAACATCCAAAATTTCACAAATTT
GGAGACACTAGGCAATAAAAAGCAGCTTAAATGTTACAGCTTTGGCCCATATCAAATTACATTAAATCACAAAATATAAA
CAATTTGGTCCTCCATATTCTTTGAAAGATGAAAAGGAATTTAAGCCAGTGCAGCTGTTACACTAAAACTGGTTGTCTCC
CAACTATTAGAAACTGTAAAGGAAACAGGAAATTGGAAAGATAAGATATCAACACATGACATACCTTTTCCATGCCCAAG
AGCAAGCCGTACTTCTTACCTTTT
>Ccan_OSU1_lncRNA_contig19404.1
CGATCACAAAAAAGTCAGAAGAATTTTACCAGCTTTGTTGTTCGCTCTTGTATACTTTGTCAAAATTATATTTTCAAGTG
GTGTGTAATTTTAAGCATATTTCCTCAAAACATTGTACCAAGAAATATTTCTGCTTCACCAGCAAGATGATCATCTTGCT
AGTTCACGACAAGTTTATGCATACTGATTGTGTTGTTGGTGTGCTCTCTGATGCAGTGCCAGTTCATAATTGAAATGACT
TTATTTCTTTGCCATCCAGCTCATAGGTCATAGGTCTGTGTGTCTGTACTTTGGGGAATAATTGGGCCATTTTTGCTTTG
GTCAGCTGTTGAGAAAACCTATGTAGTAAATTTTAAATTATAGTATTTTTGATTTGGATGTTGATTTTAATTTTAGATAA
GCTGGCAAATATGATTTAAGAAATATCAGATCTCTGCTTTTACATTAAATAATACAAATAATGAGTTTGATGTGTTAGGT
TGTTTTTGCACAAGAGAGTTACTAAGGTAGAAATTCTAATGTTTAACTTATGTAATGAGACATAATTTCTTTTTCTCTCT
CTTGACTTCCCCTCTCCCTCCCTCTCTCCCTCCCCACCCCTTTCCTTCTTCTGTCCTCGCATAATTAAGTTAACTTCTCT
AGGTTGATTTCAACAGAAGGCCGG
>Ccan_OSU1_lncRNA_contig19416.1
TGATTTCTCAAATTGCTTTTCATTATTTTAAAAATATTGTTCTGCTCTGGTCTAAAAGGGGAGAAAGGTCTGGACAGTTA
TATTTTTATAACATCCCCATCACCACCACTACCTAGAATTCAGTTTTTAACTACCTCATACTATCTCTATCCCCCAAATA
AAAATTGAGGCAATAATCTGCAAATGAAGACAAAATATCAATGTAGATATTCAGAGTAAAGAATACGGCTGCCTAAATTA
TGAATTGGATTTCATATATTATTGTACATTTCTAACTTGTGTTGTTTCAGGATGTCTTGCTTTATGGGAAATTTTAGTCA
ATGTTCAAAGAACAGAATAGTCCACTCAAACTAACTATTAAGACTTGTACTTCTCTTAGACCAGCCATACAACTTTAACA
TATGGCTTCAGATTTGGTAACCATGCTCCTCACTTTTTTGCTTTGAATTGAATGGCCTGCTATTTAATTAATAACTCACT
TGTATTATGTTAGTCTGATTATCTGGCTATTCTGGTATGAATCTGTATCAAGGCCACTGGAGTAGTTAGTATCTGTCTCT
CTTTCTAATATGTAATTTGACATATTTGAAGAAAATCCAGCGATGAATGCTACCAAATGTGTAGTGCACAAAACACATGT
GTAGGTCTATATGTGTAAAGGTCA
>Ccan_OSU1_lncRNA_contig19460.1
AATACCTAAAGGTGTCGATTTTGAATCATGTGAGGATGATGATGATGATGATCCTTTTATGGCCATTGGCTCTTTAAGAA
GAAATAGAAGATAACATATTTAATCAAACCTAGAAATTTTCAAGATGCAGGAAAAAATTCAAAAACTTGCAAGCTGAGTT
TACAGTTGAAGGTGTTTTAGGTATTGCTGTTAACTAAGGGATTTGAACAGAAAAATCTAATGTATAGTAGTTTATATTTT
TAAGTATTATTTCCTGAACATGACTGTATTACTTATTTCCTAGCTTAATGCTATAAGAATAGCATTGGTTCTCCTTATTA
TTAATCTGGTTGTTACCATTAGCTTGGGATGCTCTATAAAATTTAGAATCTTTGGTTTGTGATATTAGTGTGTAACCTGC
TAAATATGAGCTTTGCATAAATACTGTTCTCAAATGACAATTAAAATAAATATAACGTTACACATTTCTGCTTCCTGATC
AGAAACTGTCAGTATCTAAATTTACATTTAACCAAAGTTGAAGGGAAAAGCATACACATTTTAATCTCTTCACAATTTTA
ATAATTTCCTAGAGACTCTGGATTTCCTGTAAGTATAACATTCTGTATGAAACTGCCTAGGCTCACTGTTACTAAGTATG
TGTATGTTTTCCAATCTTTTTTA
>Ccan_OSU1_lncRNA_contig19512.1
CCAATTTAGCTTTTCCATGTAATGTGCCAAGTGTGACTTTCTGTGCTGGCTATGCCTGTGATCGCAGTACTGTGACATTC
CCTACCCCCAAACCTGAGGGTACCTAGTCCCCTCCACAACCACCATTCCACATCACTATCTGAAAGTGGGGCTTCCTTGG
GGCCCCATGCGGATGGTGCTGGGTGGGTTCTGCCTTCTGACAGGTGAGTCTCCCTAGCCAAGGGCAGCTGCCTTAACCTT
GGAGAGTCTGCACTTGTATTAGTTCAGGAAACCTCAGGCATCCATGGACTGAACCACACTGATGTAGAGAGCCAAAGCTG
TCACCTTGGAACTGGCAATCAAGGGGCTCCTTCTGGGTAACAGAAGTAGGTGAGCCCCCTAAGACAGTTGATAGCAATTA
ATTATCTACCCCAGTTTGCCTCCAGACAAGAGCCGTTTGTCTATAAGTTACTGAGAAGACATGAGTTATCCCAGTCTGGT
GTCAGACTTGAAAATGAAAGTTGACATCAGTTGTCAGTAGCATTTCACGTTAGATTTAGCCTGATACTATTTCCATATGC
TTTGTACAATTGGACAAAAGAAAGTAAGAAACTGTCCCCCATCTCAATACCATCACTCCTTCCCATCTTCGTAGGACCTG
CCTCACCTACTGGGCCCTGAGG
>Ccan_OSU1_lncRNA_contig19523.1
CATATCTATTTTGAGTAGAAAGGTTATGTTTATAAGAAGACAAATTTCACATTTCAGGAAATACTCAGGAACAAAAATTT
TCAGCAGATGTCTTAACAAATATAATACAACAAAGCAGATTTCACCTCTTTAATATACCTACAGTCTACTATAACTAAAG
GTTTTTAATTTAAAAAATCTTAATACCTTATCTAAGGAGAGGAAAAAGAAAAAAGCAACATCTCAACTAATTCAAGGCAA
GAAAACCTGAGATCAAACAATATATCGTTCTAACCAGAATTATTTATATGCATAATATCATCACTAATAAACATTTATTG
TATGTAAAACTCAATAGTTTAAGTGTTTACCCTCTATAGTCAGAGCCTGGACATTAAATATTAGTGCTGTTAGGTTACCT
TTATTCTTTTCATACACATTGATGAAAACTGACAGGTGAAATAAATTTTCAAATACACCAAATTTTATCTTCTTGCTAGC
TTACATTAGTTTCTAGCCAATGGCTCCTGACACATCAGCTTTAAGTTTCTTAGTTCTTCCTTTATAAATACACCACAAGG
TGCCTACTCACATAAAAAAAATCTTCTGGCAAATCCTTTGATAATGAGACAAATTACTTTGCAATATAACCAATTGCTTT
CAGTCTTATATGTTTGGATTA
>Ccan_OSU1_lncRNA_contig19528.1
TGAATTAAAACTTCCAGTGAAAGATTTCCAGATGCCCTTGCTTTCTGTTTTGATTATGCTTTTATTTCCATAATACCTTG
GTGAAAATAATCACTTACTTTATGTAGTTTTACAAACAATGACTTGAAAGCTTACACTTAACGACATCTTTGCATGTAAT
ATACACATTATAATTCAGGATGATGGCAACTTTAAACTAAGATAGTTTGGGATGAAATAGAAGTAATCAATCATTAATAG
TTAAGTTTATTGCAGCAATACATTGGGAACTTAAGTTAGTGACATTTGAGATATTTCAGACCATCTTGCTTATGCATCTC
ACCTTGCTGTGTTGAGTTACAATGAAGCTAGTGAACTCTCTATTACTGTAATGGACAGTTGAAAGCAGTCTTGTGCTTTG
GCTATAAAATTTGGCAAAAAGCACTGTAGCTCTTTCTGGTTCATATTTACTTTAAAGTCAATTTCACTTATCAATAAAAA
TGAATCATTTATCCAGGAATAGAAAGTTCTTTAGTATGCTATGACATTGATATAGAAGCCCAAATACTCCTGGTTTGATA
TTTCTGCATGCCTTTTGTGTGTAACTGAATCAACTGATATTTTTTCATTATGTTTTCAATTGCACTATTTCATACCTGTA
ACAACACTGGGTTTCCTTTGA
>Ccan_OSU1_lncRNA_contig19528.2
TGAATTAAAACTTCCAGTGAAAGATTTCCAGATGCCCTTGCTTTCTGTTTTGATTATGCTTTTATTTCCATAATACCTTG
GTGAAAATAATCACTTACTTTATGTAGTTTTACAAACAATGACTTGAAAGCTTACACTTAACGACATCTTTGCATGTAAT
ATACACATATAATTCAGGATGATGGCAACTTTAAACTAAGATAGTTTGGGATGAAATAGAAGTAATCAATCATTAATAGT
TAAGTTTATTGCAGCAATACATTGGGAACTTAAGTTAGTGACATTTGAGATATTTCAGACCATCTTGCTTATGCATCTCA
CCTTGCTGTGTTGAGTTACAATGAAGCTAGTGAACTCTCTATTACTGTAATGGACAGTTGAAAGCAGTCTTGTGCTTTGG
CTATAAAATTTGGCAAAAAGCACTGTAGCTCTTTCTGGTTCATATTTACTTTAAAGTCAATTTCACTTATCAATAAAAAT
GAATCATTTATCCAGGAATAGAAAGTTCTTTAGTATGCTATGACATTGATATAGAAGCCCAAATACTCCTGGTTTGATAT
TTCTGCATGCCTTTTGTGTGTAACTGAATCAACTGATATTTTTTCATTATGTTTTCAATTGCACTATTTCATACCTGTAA
CAACACTGGGTTTCCTTTGA
>Ccan_OSU1_lncRNA_contig19569.1
ACAAAGTACAGCATTCTTGAGAAGCACCACATCGAAACTGAGAAAACCTAAGAATTTTAGAGCATAAGTGAGAGATTTTG
TCCTCTGAGTGAATAATCAATATAGACAAAGGTAGTAGAACTCTGACACTTAAACCAATTTTATAAAGTTTCTAAACAAT
GAATTGGATAAATCAATCAAATAAAGAAAATAGGATTCACTGGGAAGAATGTAGAACTTACATAACTGTAAGAAAAGGAA
ATAATAGAAATGATCATAATTAACTCTAAAAAATAAACAAATTCATAGGTCCACAAAAAAGACACTAAACCCAGATTATT
TGTAGGGGTGAATTCAGGTAATTTTGAATGCATGTAAATTCTTCTATACTATAGAAAAATGTAATGTTTCTAAGTTTTTA
TCCAGTGATTGCAAAACTGAAACTGAAAGGGGATCAAGGGAGGAAAACTACAGACTTTTATTCATTATGTGGATATTGAG
TAGCTACTGTTTGATAGACACTATTTGAGGCATGAGAATACAACAATGAGCAATACCAAGCCCACATTTGTGGTTTCCGT
TAAATGAATACCTAGGTGTAAAACAGTAGATTTTCTAAACCCAGAAACCTGAAGAGTAGCAAGAAAATTCAGGAGCATTG
GCTTCAGAGACTCAATAAAG
>Ccan_OSU1_lncRNA_contig19619.1
AGAAATCATGATGTTGCACAGAAGCAGCAGGATATATAGCATATGATTGCATTTGTACAAAGTCCATGCACAGCAAAATT
AGCTAATGCATTTTTATGGGTATATACATAGATGTAGAACTTTTTACGATTCACACAAGATAAAATTCAGAAGTCATCTC
TGGATTTGTGGAGGAATGGGAATGCAAGGTGGGAGAGAATGATTTCTAATGCTCTATTTCTTAATCTGGGTGGTGGAAAT
ATGGTTCTTTCATGCATTGAATGATTTGTGCATATGTGATTAACATGAACTATTTTAAGACATAAACTTATAAGCACCTT
AATTCACTCTTCCTAACACAACTATCTAGTTAACACTACAGTTTTCTTATTCAAAGTATCATGAATTTGTCTTTCATAAA
AGTTATACTTTGCAAGTATATATTTATTTGGGTGTTTCCATGTTTATCATCTGTTCCTTCTTTATGCTACATGTTCCTTG
AAAACTAAAATCCCTTCTATTTTCTCCATCACTGGGAGATTCAAAAACAATCTCTTCCACGTAAGGCCACATACAGAGGA
GTTTTAACATTTGAGAGCTCTTGTATCTGCAAAGTTGAGCTTCAACAAATGAAGTTTTGTTAATTCAACTATGTAGTCAA
TTAAGTCAGATAGCATAAA
>Ccan_OSU1_lncRNA_contig19627.1
GAAGTTCCCGATCTAAACTTACGCTTAACAATATTCCATTCTATCTTTTTTTTTGGTGCTGCTAAGGACCAAATCCAGGA
CCCTATATATCCTACGCAAACAATCTACCACTGAGGGTTAGACATATCCGCAGCCCTCCATTTCACCCTTAAACAAACAA
ACAAACAAACAAACAAAAACTACAAAAACTCTTGGCTTCAAGGAGTTTATAATCTAAAGAAAAAACTAGGAGAAAAAACG
GCAAGCAGTTTTCAATTTTATTGCAATATCCTATATACAAAGAAGGCTTCATATTATAGATTCTGGTAGTTTTGTTCAAA
GAGCTAAATTTGGACTAACGCCAATGTCTTATATTTTACTGAAATGCACAAAGCCACCAAAACAGAGTCATATTCTGATC
TTAAGTCAGATATCTATGTATTTAGGAACTACTGCCGTGTGTCATTTCATTTTACCTGGAGTCAATAACTTGGGTTCAAA
TCTATACCATTTCCTAGCTTTGCAATCCTAACCAAGTTACTAACTTCCCTATGCTTCAGTTTCCTCAATGTTTAAATACA
AATTCCATCAACCTAATTTATAAGAACAGGTAAGAAAATAAATTGCTTGCAATACTGTTTAGTGTATACAAAATGCCTAA
TAAACGCCAGCTATCAGCT
>Ccan_OSU1_lncRNA_contig19632.1
GCTTTATAGTAATAGATAGTAGTATTTAAGTAAGTCAAAATACATGTGGGGTTTGCTGTGTTGAAAAGAAGAAATGCTTG
GGGGAGTGTAACTTATTGAGACTGTTATAAGACGAAGATAAAGCTAGAAGAGAAATAATAGTTTTGCACTCTAGTAAATA
GCATGTATAAACCTGAATTGATTCCAAACTAATAGCAAAAGCCAGCGTTTCCTAGATTAAATTCTCTGAGAAATTTTCTG
ATTTTTCTAGGGAGTTTTAATTCACTGTTCCTGGCAGGTTTAGACCTCTATATGTACAGTTGTATATGTAGATGAAAGAA
AGTCCATACATTTTTGAAATTAGTTAAGTGAGATAATAACTTATTAAATGTTTCAGGTGGCATAGGCAAGACATTCAAAC
TTTTTGTGTTCTGTACATATTGACATTAAACTGTCTAGTTTAAAGTGAGATTAAAAAATCATATTAGATAAGAACTTAAA
ATACTTTTATATCAATTAAGTTATTCTGAGCATGTACAAAAGTTTATTATCACATTATAAAGTAGAATTTGAAATACTAA
AATCTTTTTTGGGTTATATCCCCAGATTAACTATTGAATTATTAGAGCAACTTCTTTCTAATTGCGGTCTCATTATATAA
CTTCATTTTATATATGCAT
>Ccan_OSU1_lncRNA_contig19664.1
GGCAGCGTCCCCAGCTGCGACTCTCCACAGGAAGACCAGCGGCCCTGTGGGAAGCCCACTGTGCAGGGCAGGATTGCAGG
CTGCCACACACATCCAGCTAATGCCCCAGCATGAGCCTGTGCAGCTGTCCCTAGAGCCTTGACCGAGAGCAGTTCCCCCA
CCATGGTGGGTTTTTGACAGAGACCACCAAGGGCAAGGAGTGGGGGTGACTAGAAATAAGTAAGGCAACTGTGACAATCC
TCACTCTGTTCCTGGCCTCTGTCTCACAGCCTCCTCGGGATCCCACTCCTGGCTGACACCCACTTCCAGCCAAGTTCACA
CCAAGCTAGGGCCAGAGATCGCTGGCTATTGGAGCTCTGCATGCAGAGACCCTGCTTACTGTGACATGTTGCTCAACATT
TTGTGTGTTTTATTCTCTTGCACTCAACAGAACAGAGTTTTGCATTTCAGAGCAGGTCTGAGATAGCTATCCCACCCACC
TCTGCCTGGCACCTGGACAGCAGGCCTCTCTGAGAGAGGCTGCCTCTGGACTGCCCTCAGCCAGGGGTCCAGGAGGTAAG
CATTTGGCAAGGACGCACCAGGGACAGGGAGAGGGACATCTGGACCATGTGTGGCCTCCGAACGCGGATCTTCTTTGGCT
CCCTTTGGTATCTCAGGA
>Ccan_OSU1_lncRNA_contig19673.1
AAAGATTGGTTTATATTGACATTATTACTGATGAAATTGATTTAGATCACACCTTAAGTCTAAAACCTCCCTCATAAAAA
CGGTACTGATTGTGTCTTATTTTTTCTTTTTTGACGTTACTGTTGTTTGCACTCAGTTTGTGCTTATGAGGCAGACACTC
TTACCTACCACTTGAACCATGCCTCCATTCCTGATTGTCTTTTAAAATATTTGCCTCAGTATTGTGGCAATTAAAATATG
ATAGTTAGCTCTCTTTGCCCACAGATTGTATATCTGAGGATTCTTTTTACAGATTGAAATTTTTGGGTTGAAATATTGCA
TGTGTTCCAGACATATACATACAATTTTCCCACTTTATTATTATTTAAACAAGATACAAACTTATCTACGTAGTGTTTAC
ATTGTCTTAGGTATTGTAAATACTTGAGAGATGATTTTTTTAATAGTCAGTTTGCTTAACAACAGTGTAGTACTGTGAAA
ATAGTGAGGTAATTATTGAACCTTAGTATTAAAGAAGGTAAATTTGTGAAGTGCGTGACTCCCCCTAAACACTAGGGTGG
CTTTTTTGTTTGTTCGTTTTGTCAGGGATACTCTGTATTTTCCATGAAACTAACTTTTCTCTCTTATTTTTTTTCAGCTT
CAGCTTTAGCTGCAGCTG
>Ccan_OSU1_lncRNA_contig19675.1
TTACACTATAATGACCATTTTTCTACTTATGTACCTTATAACTTCATTTTATAAACCTCATATACACACAAAATTTACTT
TAAAAAAGAAAATAACACATATCTAAAAGCACCAAGTACATGAATACAAAGTCTCTTTAATCTTGTCTCATAGAAACTGT
TTGGCATATAGCCATCTAGAATTCTTTTTTTGTTGTTGTTGTTTTCCCGTTTATTCATATGTGCATACAATGTTTGGGTC
ATTTCTCCTCCCTACCTCCAAGAATTGTATTTCATTGTTGTCAAAAAAGTATCTCTTCATGAAAAGAAACTACTAGGATC
ACCTTTAACAAACCCTCCTTTATAGGGGTTTCTCTCTTATTACCCTCAAGATGGAGAGTATCAACTACAGAAATAAGAGT
TCTACCTATATCCCTTTTCTAAATTACTAAATATTTAATGTTAGAAGGTGATATGTTCCAGTCTCTATTGTAGGGTGCCT
GGAACGTTACCCAGTTCGATTGGGAAAATACTAACTGTTCTGAATTTGTCATCTTTGACAACTGTCTTCATGTCACCTTG
CAAGTGGATCTCGTTTTGTGTCTTCTTAATATTTTGATGCAGTAATAAAAAAAATTTCTACCAGGAGGTATCATTTCTTA
AAAATGGCTAAAATTAAG
>Ccan_OSU1_lncRNA_contig19683.1
ACTACAATATTATTTATTATGAGAATATTATACTGCTGCCATTTTCAACTTAGACATTTATCAATGGCATTTAACCATAC
AAAAGATAACTGCAAGCAAAACAATTGTATTTTATTAAAAACTGAAAAGTTACAGTACAGACTTTTTCATATTCTTTTAC
AAAGAAAAATGAAAGAACTGACTCAAGCTCAATGATATTTAGTTTTCAGTCAAACTAACAAAACCATTTTTGAAAACCAT
GAAAATCTATAACCTGATTTATTCAGGGTATAAACACATATTTTTCTCTCAGCAAGAAAACTCCAATGCAGTAGTTTTAG
AGTGATCTGTTCAGTACAGCTGGGTTAGTTTAAATAGCAAATTACTATTTCTATTTCATGTGTGTGTATGCACATGTGCA
AGTACAAAGTAGCCAATTTTAATAATAAACATGAAGGATCAGAGTACTCTGTCATTTTACTATTCATAGGGCAATAAATA
CCATTTCTTAATCCTATTTTTTAATCTCTTAGATCAAAACTAACCAGTTTCAGAATGGTGTGTGGCTAGCACATATTACA
AGAAACAATTCTGGCAAAGTATTAACTATTACATTCAGCCATTTAGTGTTAGAAGATACCCTATTTTACCTATTAGATCA
CTTTATCCAGTTTTCTTA
>Ccan_OSU1_lncRNA_contig19707.1
AAATGAATCTTAGAATATCATCTTAAAACTTTTTTAATGGTTAAAGAAGATCTTGTTGAATCACTGACACTATGCAAAGT
CTGATGGTAACTGATAGTCAGAATGAGTCCTTAATAACGTCTTTTCCACTTTGAAACTATGTCCTGTCATACATGGCAGG
TAGGAACTATTTGAATGCTGTTGACAGGCTGAGGATCTGGTACCTTGATTTCATGTCCTCTTTTCCTTTCTCCACACACA
CCATTGTGAAAGCCCAACATATGTTGTCAGAGTCAAGTCTATAATGTTTATTTCCCTACCTTTGTTTTGGGGATTACAGA
TCTCTACAGAAATCTGCATGCCAGTGAACGATCTCCAAATCAGAGTCCATTTTGCATGTCACAATCAAGATTTACATGGC
AATTTAAGAAGAACAGATTGGTAGAAGAGTTTATAGACAGAGCCTTGTCAAATTTCACTAGCATTTCTAAGGTAGCTTTG
TGAAGCATTTTTTCTTGTCTGTTTTGTAAAGTGGCTAAGGTCATAGTGGGCTGATTACTTTCAAATGAACTGTAAAATTG
CCTTAGAAACTTGTTTAAAGGCTAGCAAGTGAGACCTTTGAGGATGATCATATTAATAAAGATTACAAAACTAAAATTCT
TGTCCTGTTAGGTTAGT
>Ccan_OSU1_lncRNA_contig19723.1
GGTTGAGCACTAAACTGAAATATCTCCCTCTGACTTTCCTTTCTATAAAAGAGACCCTCTGGGCAAATTCATTTATACTA
CTGTTGAATAACAGTGGGTAGAATACTATCTATGAACATCATTACTGCCTGTGTTATACATACACAGTAGAAGGCTTTTG
CTTTCAGGCACTATAAACCTTTAATTTTACTAGGATAGAAATAAACATTAAACCCTAAAATTTACTCTCAAATATATGAA
GCTTTCTAGTACATGACAAAAATTTAACAGTCCAAATATATGTATATCTTATTTTCAAGTCTCCTCATAAACACAACTTT
AATAGTTGCTAAAAAATGATCACTCCTGGAGAATTAATGTAAACAAGGTAACTCAGTAATATCTTAAAAAATTAAACTTT
AAATTCCAGTACTGGAATAGCAACATAGCATTAAGGTATAACAGGATGGTCTTTTAAAAGACATCAACACATTGGTGAAG
AAGCTTTGGTTTTTCCTTTTGGTGGTGCTGGGGATTTAGGCAAGCGCTTTATCACTGACTTACATCCCCAGACCAGAAGC
TTTGCTTTTTATTTGAGGGTGACACAAATACCCGATCTCCTTTGTTATCTACCCTCTTCCCCCATTTCCAGGAAATTTAA
ATCTGTATGAATTTTTT
>Ccan_OSU1_lncRNA_contig19778.1
AAAAAAAAAAAAAAAAAAGCTCAACACACTCAAGGTACTGTTGATTCTTAACAAAAAATTACCCAAATTATCTGCAAAAT
TCAGTAAGACCAAGTCTAATTTGAAATTAATTTGTCAACGATTAATAAAACAATCTAAGGGCTACACTTAAATATTCAGA
GCAACAGGGATGTATTTGGATAGATGCATACTCAACTTAGAAGAAAAGGTTAAATATACACTCACATAAGTCTGTTTTAG
ATTTTTTTGAGTTTTGACTCCCAAACCACCTCTTAACTCCATGACAGACTCAAGCAGTTACCATTCTTTAATTATGAATG
TGAATTCACATAAGCCAATCAACTCTAATCTGTTCTTTGTCCCTAGAATACAACTCTAACTCTCCTAGATATTTTTCAAA
TACACACATCTCACAAAATGGTCAAACTACAAGTCTAACTTACCAACCACTACATAAGCTCCATAAAGGCAGGATCTTGT
CTATTTTTGCTTACCTATCACTAAATCCACAGCCTTACACAGGGCCTGAAATATAGTAGGTGCTCAGTAGAAATTTTCTG
AATAACTATAAGTATGAGTGATAAGAGTCTTAGAGCTCCTACTGAAGATGGTTCAGAAATTTCATCTCTATAAATGTAAT
GTATAAAGTTCCATTA
>Ccan_OSU1_lncRNA_contig19820.1
CTCTCTCTCTCTCTCTCTCTCTCTCTCTCTCTCTCTCTCTCTCTCTCGGATCTTTTTCTTAACCTTAATGGCCAACTACT
CTCTTTTTCTTTTTTTAATCCTTCCTAGGACATTCCATCCTCTTGAACTACTCACTGTGGAGTTTAAACCCTGCATTTCT
GTTTGGTTCTAACCCCACCTTCTGTGCTAATTACCAATTTTTTCCAAATACCACCAACATGCTTTGTCTAAAATAGAACT
GATAATCTTACATACACTCACCTCTCCCCCACTGACTTTCCCATTCCTTCCAAAGACACGTCATCTGCTCAGCCACCTGT
GCGTGTAAACCTAGTGTTATTGTTCCTTTTGTCCTCTTCTTCCTCTGCAAGTCCAGTCACATTCAGAAATTCTTTTTTTA
AAAGCTCCTGAAATGATCGCTCCATTTCTATTCATTCTCCTGCTTTGGTCTTCTTTTCCTAATCATTTTTTTGCTGCTGC
TTGATTTTATCCTCCCAAATCATATGACTGCTTTTCTTCCACCAGTTCCGGTTTCAGAAAACGATGCCTGAAATAGTTTT
TCATACTGGGTTACTATCCATTGATCATGAGATCAATTTAGGGATTAGAGCAACCTTTTTTTTTCTTTTTTTTTTTTTGA
AGAAAAGGAAAATAG
>Ccan_OSU1_lncRNA_contig19909.1
ATTTTATCACAATAATGTGGATAAAAAGGTAAAATAAGCTAAAACAGAAAGATTGGAGGTACAGAGTTATACAGCAGGGT
AATTTCCCAGTTCATACAGATTTCTTTTCCCATTGAGAGATGAAGTCTTTGAATTTCAGTTGACCATGTGACATAGCTTG
GTCAATGGGATATAAGAAAAGTGTTATACAATCAGAGGCTTAAAAATTTTGTGCACACTATACTTTACCTGTTTACTGCT
CCTGAAACTCTGAGAACACCAGGCAAATAAGAGACACAAGGCCCAGCATATCCAGCTAACAGTCAACTAGCAGAATTACT
GAACAGATCTAAAATCAAGCTGAATACCTAAAGAACAAGCACATAGGCTGATACCTGAAATCACTAGGCCAGCAAAACAT
AATTGATACAAATGTTTATGGAATTTGATTCACAGAAAAAAATACACAAAACCTTTGAAGTAAACACAGAATGTGCGAGA
TTTAAAAGCAACAAGAGATTTTATTTAAAAACTGTTATAGGTATCAAGAGGTAAAAATAAATTTGCATGAGAGGTGATTT
CTAATTAAGGAGTATTAGAAGTTGCTACACAAAAAACTGACATGACCAACTGAAAGGTATGTTACTGTTTTGGGGTGGTA
TCCAATACAAACG
>Ccan_OSU1_lncRNA_contig19924.1
TTAGTCTCTGCCCCAAAGATAATCCAGAGCCACTCAACACCAATAAAAATAATTTACTTAGCACCTGTTATATTTCACAA
ATGTTCTAAGAATTTTACATGCATTTCTCATTTAGTCCACAGGTTGTCTTTGTGGGATTGGTACTTTGCTTTCATTTTTA
AGATGAAGAAACTGTGAGGTCCTGAAAGTTTTAAGTGACAGGTCATACAGCTTGGTGTGAGAAGAATCTGAACAGAGCGA
ATTGAGAATCTGACTTTTGTTGGGGTGGATGTAGGTACAATATAGTTTTTACTTAGACACTGAACATTTCAAATATGTCT
AAAGGTAACACCATTGAGTCACTCACTGAAAGCTGATTTTAATAATTGAATAACTGAGACAAATTTATTGTCTGTAGACA
TTTGTAGTCTTTTAACTGGACACCAGTGTAAAGTCTGTAAAAGCAGGCCTGAGAGTGGCTCATTTTGTGGTTAAAAATAT
TGTCCCAAAGGTAGAAATGTCCTTTCAAGGGATGGAGTCTTTGATCTTACTGGTTTGATAATATTCCTTTTAACAGTTGG
AGCTGATTATGTTCCCCTTTGTTTTTAGGTATTTTCCTTCTGGAAAATATTCCAATATTTAAAATTTCATCTGGGGATCT
GGTAGGTCTCATG
>Ccan_OSU1_lncRNA_contig19934.1
AGGCAACAAGTAAAAACTTAAGAAAAGTATAATAATTGTTTCATTTTACAAAGAACACCATAAGATAGTCTTTTTTTTTT
ACCAGCATCATAAGCTCACACCAAAAATATTCATTGTTCTTCAGTAGTCTACCCAACAATCCAATGTAAATTTAGCTTAT
GTAAACTGCATTTCAAGAATGGATTGGGTGTTTGAGAAATAGTTGACTAGTAATTTGTTGAATTTAGAACCAGCACAGTT
TCATTCTTAAATCATTTAGGATATACCTGACTATTCCTAGTTGACTCTATCTATGTATTATCTAGACTAAAATTTGAACC
TATCTCAAATAACTGACAAAACACCTTATAAAGTTTTTACTTTTTCTTTCTGGAATTAAATATATAGTTTTTCCACTTGT
ATAGATACATAAATTCAAATTTAGTAAGAAAATTTGATAGTATGTTAATTTATTATTAGATCTTTCATTGATGTGTGCTT
GCATATTGTGTGGTCTGTGAAAACTTGGGAGTGACATAATTCATTTATTTTTGTCTAGCAATAAATAGCATTTCTGTTTG
ATTAAAAAATAAATAAATAAAAATAAAATATATACTTCTGGGTCCTACTCCAACTTCTTAATACAGAAGGTCTCAGATAG
GTCCAAACAATT
>Ccan_OSU1_lncRNA_contig20048.1
GAGCTGCTTTTATTTTATCTTTTATGTGATAGCAGATTACCAAAAAAAGAGCATATAACATTCAGATACCAAAAACCCTG
AAAATGTTCACATATTTAAATGAAATATAGATTTATTCCAAAGCCATACCAAAAATGTACAGTGAAATGGGTTCCTCTTA
AGACTTAATAAAAACAGCAATATTTACATTTTATAACAATTTGAAGACATTCTGTTGCTCCCACAAAAAAGTCTGGTAAA
AGTTAATTCCATAAAGTGTTAAATGTACTTCCTCATTTATATATAACGCATTTTCTTTACATGTAAAACATTCAAATATA
GTATCACTATGAAATTGTCTCAATGTCTGAAATTCTTACTGGTCTATGGGATAGCATTCCCATGAGCTTATTAAAATGAG
GTAAGGAGCTAAATATTGAAACTTTCTCTCCAGATATTTTTCTCAGATGTTTATACCTCCCTGACTCACAATTCCTTTCC
TGTGAAATATTTTCCCATGGTTACTTAATATCCTGCACAAAGAATAGTAGCAATACCTGTCATTTAAAATTTCTTAATGT
TATAATTCTTTTTACACAATTTTATGATCCAAACAGAAATCTTTGCTAGAGTGACTCACTATTTTCTTTAGAGATATTTT
AATAAATATT
>Ccan_OSU1_lncRNA_contig20120.1
TGGCATTGGCATTCCATGAAATTGTTGCTGTTTAACAGGGAAACACCAAGACCTAGCTAATAATTCTGGGTTGGCCCCTT
ACTCTGTCAGGGCTGCTTTTCTCTTTCTGAAAGTATTGCCTCAATTTAGATTATTTTTATTTTAGAAGTGTCTTATTGTA
TTACTACTTCTCCATTTTCTCCCTGCCACTTAATACTGGTCAATACCTCACACTTTAATTTCTTACTAGCCTTTTAGGTG
TACTCACCAACTTTTGAGTTTGTACCCTTTGCTTTTGTAGGACAGCAGGAAATGGTGCCTTGTGCATGTTTTGGGAAGAT
ATTCAAGGTGTGGCTTTCATGTTACTTCCCCATTTTAGAACCAAATCTAAACTAATAACACTTAATTTCTCTTCCAGTTT
CCAGGGTTCTATCCAGTGAATTTTTGAATGTCTGACTTTGCTTCTTTCTTTTACTTTTCACTTCTTCTTGGTACCCAAAT
GATACCCTCTTCACTCATCTCTCCTCTGAGGTGGTCTTTTGGTATATTATAGATAATAGTGAATACCTGTGATCGAATTG
AGAAATTTCAGACTAACTTCTCACTCCTAACTCACTTTTGAAATAGACCACTTACAAAATGAACATGATACTTGCTATTT
TGTTTCTG
>Ccan_OSU1_lncRNA_contig20211.1
TCAGTTTTATCAAACCTCAGTAGTAAGCATTTAGCAAATGTTTGAATTTCTCAGGCCAAGCAAAATAGTTTACTGGAGTC
TTTAAAAACATAGCACTGATTTTTAAAACTCTGTTATAAATGACTTGAAGAATGATACACCTATTATTTTCCTGAAATCT
AGGTTATCCTATTTGTCTGAGAAGAAAAGTCCCGTGGAGAGACTAAACCACTATTTTTCCTGAAATTAATGAGCTCTGAA
CCAGCTTCTGTAGGTCTGTGACGATGTCTACATGAAGCCAAAGCCCATGAGAAGTTCATTTCATTTTCACTCAAATGAAA
TTGTGAACATGATATTTTCAGATTAAAGCACAGCTCAGGAATGCATTTTATTCTTTTAGTTTAGTTTCATTCATGTTTTT
AATAAGCCTGCTTTGTAACCTTGTGTCAAGGAATCCCACATTCATCTGCTTTTCTCGTAGCATTATTTCTTTACAATACT
TTTGGATGGGTGGAGTGAGGATGTGTTTTTCGGATGCAGTTACTTTAGCTGCATTAAAAATACTTTAGCTGCAGTAACAA
TACTTGGCATTGGCTAATACATGTAAGCAGAATAATGCTACTTTGTAACATTTTCAATAAAACTCAGCCTTCTCAAAGGC
CTGAAGG
>Ccan_OSU1_lncRNA_contig20214.1
GGGCCACAAAAACAAAACAAAACAAAAAACCCTCAATATAACAGACATTGCTGTGATAGCAAGGTGTCTGGCCATGTGCC
AGGTGTTGAGGGTATAAACACAAGTAAGACAGGATGGACTCTTCCATTTGGAAATTTACATATTAGTAAGAGAATAAGAA
CAAGAGTTACTTGTGCCAAGGTTGGTGGGCTACAATTTACTTTAAATTACTTCAGCATAGACTATGTGAGCTAGCTACTC
TAGGAGAGTTGGGTCAATAATCCAAATTAGGAATTAGGGACATCATGTGACATGTCACTGGGAGCTCACAGTCCTGAAGC
AGTTACTACCGGCAGTTCAATTATTTCCGTGCTCTCATCTCAACCCTAATAACCCCAATAGCCCTAAGGCAGCTTTTACA
AGTACAGATTCTAAGCTCAGAGCTCCCAAGAATTCTGTCTAAACTGGCAGATTCTGGGCCTCTCCAGGGCTAATGGCAGC
TCTGGTGTCTGGGTCCCCAGAAAGAGGTGCTTCCCAAGCTGGACCTGAGGACCCAAGCTAAATTCATGTGTCCACACACA
AAAAAACATATGTTTGATTGCATTAAAGTAGGCTTTACCAGGTTAGATAATATAACCCAGTGTGAATGTGAGAGTTTAAA
ATATATA
>Ccan_OSU1_lncRNA_contig20421.1
GGCATTAAATTCCTCTTTGCTGAGTAACTGGTGAAACTTTACTCTAGGATACACATGCCACAGTCTCCTGTTCTGTACCA
GGAAAGACACAGACCAATCCTGGAATCCAAGCTGGGTCTCAGACTCCCACCACATATGTTCTAGGCAGTCACTTGGGTTT
TGAAACCAGCTGTGGGTGTCCTGATCCCCATCGGATCTTCTTTGGTACCACAGTTTTCTGCCACTCACTGATCTTTTATA
ACCTGCAAATCTACACAATTAAAAAAATCTCACCTTATTATCAGGGCTTTTTGGTCAAATGTCAAAAAGTCTCATTCTCT
ACATGTAGTTGTTCACACAGTCATTTAAAGACAGTGACACTGATTTCATTCCCAAGGAAGTGCCCTTTACTCCAGTGCTT
GCATTCTGTGAAGTCAGCATTAGATCTGCACAGGAAACAATGTGCTCTCCCTCATCTATTAGCCTCTGCCTTTCCCTGAG
CTGTGCATGTCCCAGAACAGGGGGACTTGCTTTTCTAAGAAATTTTTATCACTAATAGCAGTACTTCAGCTGGAGATGCC
CGCAGGATAATTCGGGGACCATAGTCACTGTCTCCTGCATATTGCATGGCTCCAGTTTCTCCCTGTAATTCACAGCATCC
TG
>Ccan_OSU1_lncRNA_contig20459.1
CCAACAAAAATCTCACCAGAATGGGCTGGGATGGAGCCCATCAGTGGTAGGGAGCCTGCCTAGCATGCCTGAGATGGTAA
GTTTGATCCCAGCACCAAAACAGAAAAAAATTTCAGCAGGATTTTACTTGGGGGAGGGGGTGTCAAGGGAGGAAAAGGCA
GAAATGCAACAAAATTAACACAGGTCATGGTTCAGCTCAACAGGGTGGAGGAAAAGATTTATTTCACAATACTTACTAAT
ATTGGAAAAACTGGCTAGTTCTCTGAAATAAAAAGGCGTATTCCTATTCCTTGCCACAACTCAAAGCAAATTCCAGCTGG
ATTACAGAATAACACATTCATATTTTTTAAGTCAGACTTCCAGTATGTAGCCTAAGCTGTCCTCAAATTCACAATCCTCT
TGCCTCAACCTCCCCATTGCTGGGGTTAGAGGTGTGCACCACGATGCCTGGCTAAGATTACTTATTTTATTTTTGATGGG
ACTGGGTTTGAACTCAGGGTTTCACAATTGCAAAGCAGGTACTTTACTACTTGACCATACCTCTAGTCCATTTTGCTTTG
GGGTTTTTTTGTTGTTGTTTTGTTTTGTTTTTGGCAATTGTCTCAAACCTCGATCCTCCTTATTTTATCAGCCTTCCAAG
T
>Ccan_OSU1_lncRNA_contig20469.1
ACTCAGGGTCTTGCATTTGCTAGGCAGGTACTCTAGCACTTCAACCACATTGTCAACTCTTTTTGTTTTGGTTATTTTTG
TAATAGAGTCTTGCTTTTATGTCGAGGCTTGCCTAGACTTTGATCCTCCTAGTTGTGCTTCCTGTGTAGCTGAATGACAG
GTGAATGCCACCATGCCATTTTTCAGTGGTTGAGATAGGAGTCTCAAGAAATTTTTGCCTGGGCTACCTTCGAACAATGA
GACAAAAGCCAAATTTTTAAAGATTAAAAATATACATAGAAATTTTCATATTTTCTTCTCTTCCAAGGAAGGCCTTGTAC
ATGCTGCCACACATTCTACCCCAGGAATTACTGGTCGGACAATTATAAGATGGTCCAGAAAGGCAGGTTTTGGTTCAATC
CATAGAACCATCTTTCAAGAAGTAGTTTTCAGAAATGGCCCACACCCCTAAGTAGAGGGTTCCTAGACATGGGATGCATT
AAGCAGAGCCAGAGGTCCCACTGGATGGCAGTCCTCTGCGTTTTTATTAGCTTAAAGACCCAAAATGACAGTTGACTAGC
TTGTTTCTGTTTATAAGGAATGTAAGAGATAACAGAAAACTAGGCCAGTTACAAAGCCTCCCATCAAGCTCAATGGCTGT
G
>Ccan_OSU1_lncRNA_contig20484.1
AAAGCAAAAATGACTTGAGCCATGCCTCCAGCCTCACATTTTAAAGGATTTAATGTTAGCAACCATTCTCCCTGCCCTCT
CCCAATTCTCTGGATACCACTCCATGGAAAACACCTGAGCTAGGATCAAGCAAGCATCAGAGAAGCAAACATAGGTTATG
CTTTCTTCCTTCAGGCAGAAATGACTACTGTTGGAAAAAGCATCGGGGGGACGAGGGGAGCTATAATTAATTAGAAACTT
GAACAAGATCTACACACACACACACACACTCTCACACACCATAAGCCACCACCTTTGAGCTCTGTAGAAAAGGTCACATG
GTGGCCCAGTGACCTTGAAACACCCCATCTCCCATCCTAGCAGCCTGTCACAATCTCTTCTCCCATCTCTTCTCATTTCC
AGAACATAAACCTCAGTCTTGGCCTCTGGCATGCCTCATTTGTGATTCTGGGCATCATGGCTAATTTTCAGGTCATCTCC
TCTCAGTTCATCCTGATCTGTGTCATCCATTCCATAGACCACTTCAGTGGGGTGATCATCTGGTGACCAGACTTTTCTTT
CTTGGCCTCTTAGGTGACACTTTTGCATACCAGAGACACTTACCTTTTGTGTTCTTCCTTAAGCCTGGAAGATTTTTTTT
T
>Ccan_OSU1_lncRNA_contig20512.1
TGGTTAAAAGTTGGAGGAATCTTAATCTTGAAAATATGACCCAGTGCTTGGACCACACCAACTCACTCACCCACTGTAGG
TTCTAACAGTCTCTCTCTAGGACCCAGTCTATCAGAAAAATAAATCTTTGATTTTTCACCTCCCACATGAAATTTAATTT
TTACTTTTTTTGCAGTGCTGGAGATCTAGCCCAGGGCCTCTTGCATGCCAGGCAAACAAGATTTTTAACATTCTAAAGTA
ACTCATTTATTTAGGAACCAACTTAAATCAATTACCAAAATACTAAAGTAAATGGAGCTGTCATTTTAGCAACAACCAAA
AACCATTCTTTAATCTCCTCTGAAATAAATGGGTGTGTGGAATGTAGTCACCTCTTTGTCCTAAGTGGCTCCCTAGTCTG
TGCGCATTGGTGTGGTGTTCTCACAGACAAGACACAGCCTGGCCTGCAAGTTACAGGTTCGAGCCGGGGAGCTGCAGTGA
GTTAGGGGCCATGCTTGACAGGATTTGTCAGGAATTGTCTGTGACTGCTGCTTTTCACTAGTGAAATATTTACTTCTGAT
TCTTTCTCCTGCCTACAAGTTAGTAATGCTGAGATATTTCTTAAGAGAAATGAGAAGTAGAGAATGAAGACAAATGGAGG
>Ccan_OSU1_lncRNA_contig20537.1
ATGAAGGCACGGTTGTTAAAAGAGAGGACATTCAAATTCTCTCTTCACATTTTCTATTGCTTTCTTATTCATTTGGTGAG
CTCTCCTTTCCAATTTTGTGAGCTTGTTGTATTTAGGGATTACTAAAACATGAGAATTGCTGATTTGTTATGCCAGTTGC
ATTCCAGTTAAGGTTAATCTTGGGGGAACAGAGTGGAATATACATTCATCCATGATGTCTGACCAAGCTTTCTATGTATC
TCCATCTTGGCTGTTGACTGACTAGTCACACTGCAGTGAAGAATGACAAGCTGTATTCTTCTAACTATATTTTCATTTCA
AAAACTTAAGTATGATTTTCTTTCTATCTTGATCAAAGAATTCTTATGAAATCATGTATTGAGATTAATGGTCAAAAAAT
GTAAGATCTAGGAAATTTAAATGTTTTTCTTTTAAGGCATGTACATGCTTTGTACCCACCTACGTCTAGAGAAATTTCTG
GAGTAAAGTATCAAAATATTTTCAACAAGATAATTAAAATGTAAAGAAATAGAGTTGTGTATACTTAACACTTCAAAGGA
ATGTAAAATGTGATTTGAGTTTCCTATATGCAAAATTATTATTTCCAGTTCTAATTTACCAATAAAATGATATGCAAACA
>Ccan_OSU1_lncRNA_contig20580.1
TTTAGTTTGTTTTAAGATTTAAAAGGAAAATTGTTTAACTTAATTTATCAGTTTCAGATGACTGATAGGAATGTAAAGGA
AAAACTAGTGAGAAACAAGGTGATAGAGGGGAGATAAAAGTTAGCTTAGCATTCGCAGTTGCATTTCTTATATTAAGTTG
TACACTGTTTAGTGCAGCCAGCCTTTTAAAAAGATCTTCATCTTCCTGTGATGACTTACCTGGGATTGATCTAATCAGTG
CAAAGATTTGGCCCTATTTGGGCCACTAAGGTTCTACTCTGCTAGGATGATGCTTTGTCCAAAGGCAGCAGTCTTGTCTT
CTCGGTACTAATGAGTCTGACAGTGTTACCAATTCTACCTTCATCAAAGGCCTTACCTCTGTTCTCTCTCAGATAGTAGC
TCTTACTAGAAAGAATAGTCTTTCTTTATACCTACAAATGAAGATTATTTAAACTGCCAACAATATCCGAGATGCAGTAA
TAACCTAATAATACAGAAAAAAGTTCCAGGACATTTGTAGAAGAATGTCTTTAGATTTTTTGGGAGGATATGGGAATCAC
ACTTTGTCTCTAGAGCATCTAATCATTTTCTCTCCTTTGAGTAATCTTTTGCATATTGGTTAAATGTACACATAAGTGG
>Ccan_OSU1_lncRNA_contig20644.1
GATTATTTCTTCTTCTTCCTCCCAACTCATTAGCTCTGAAACCTTAAAGATGTTAGGGTTATCAGCTAAATGTCCACTTC
TCTGCCCTTCCCGCCCAGCTTCCCAGTTCTGTCCAGCTAAAATAACCCACATGAAAATGGGTTAGACTAACCTATCTGGA
AATTACCTAAGGAGAAATAATCACTAGGAGGACAGCAAGGCACCAACCTATATAATCTCTCAACTTCAAGTCTACTAATT
TCTAGGAAATCTTTCCTAGTTATTTGAGAATCAAATCATTTCCTTCCCTGTTGCTTTAAATTGTAACAGACAGGAGGGAA
TATACATATACATATATATGACATATATGATAAGAAAAATTAGAATGAACAAGAAGACATTAAGAATAAGAAAATGATCT
ATTCAGCTCTGTGTAGTATTCAAAGGGTAGGGAGGCCATTTAATATAAACATAAAGTCCTCAAGTTCACACTGAAGAACT
CAAGATCTAAAATCCTAACAGTTCTCTCATCTCTTTGACAATCAGAGACAGCTGATTGGAGCAATAAGAGTTCTTATGTC
TCCCTTGATTCCTAAGTATGTAAAGCTTCCAGCTATAAAGGAATAAGTACCTGAAAAGTTCAGGTTGTCTAGCCTTCT
>Ccan_OSU1_lncRNA_contig20646.1
AACAACCTTTACCACTTAAAGTTTAATTCTTACTCATGTAGTTGTCAAAAATTCTAGCTTACATAATAGAATTCTGCAGC
AAAGGAAGAATCCTAGAAGACAATCCAATTTCTCTGTCTGAGCCAATCCTACCATTTTGGGGGGAGGAGGGTTAAGGCCC
AAAATAATTGTACCATAGAATAATTTAAAGTATCATATTTTGATTACCCTGGATTTTGCTGTTATTTTCATAGATGATCA
GAACACAGTAAACCAAAGGGAGTTTCCTTTGGTTAGCAATTTGAAGGACTGTGGCTTGTTCTTTTCCCAAATTATCTCCC
CCCACCCTGCCCCACTCACCCCCAGAAGTACTATGGCTTGAACTCATTGCCTTGGGCTTGGTAGGCAGGTACTCTGCCAC
TTAAGCCATACTCCCAGCCTGTTTTGCTCTTAGTTATTTTTTCAGATAGGGTCCCTTAATTTTACCACCAGCCTCAGACT
GCTGTTCTCTTACCTATGTCTACTACGTAGCTGGGATTATATTTATGTGGCACCACTCAGCTTATTTTTTGAGATGGGGA
ATTTTTCTATCTTTTTGCTTGGGCTGGCCTCAAACCTCTATCCTCCCAGCCTCTGCCTCCAAAATAGTTGGGATTACA
>Ccan_OSU1_lncRNA_contig20649.1
ATAAAAGCTAAATGATACGTTGTTGACTCTATTTTAGGTCCCCAGAGTTTTGGGCTTTTATTAATGTTCTTCTGAGTGTT
TTTATATCTTTCTTTTTGGGCTTTTAGTAAAGTTCTTCTGAGTGTTTTTAGTCTTTTTTCCTTCCACACTAATAAGTATC
ACTTACTACTGTTGCTTTTTGCAGCTATTTGTCAACATGACTGACTGCAAGTAGCAGCTTCTCCTCATTACCCTCCTTAA
TAATTAATACTTAGGAATGAAAGAGTTGAACTTTTCAGAATTATATGTCATATAAGACTAAAAAGACACCAAGTGGAGGC
TTGAGGGACCCTGCTGGGAGTAACGTCAATGAACTTTATTTGGTACATAGAGTTTGCATTGTATATTTTGAATTCTTAGG
GTCCTTTTAAGGTTACAGCCTGATACTGGACTGTGTTCCTGCTTTGGAGTTATTGGGGTGCTCTTCAGGCTACTGGTACA
TATAGCCATTGAATGCTACATCATTATCTTCCCGGCATATGAGGAAAGGGTTAGTGAAAATTTCCATGGGTTCATTTTTT
TTTTTTCTTAATTTAACAGTACTGACTTACCTAGTCAAATTTTCTTCATTTGTTCCACAAAATTATGGTGTTAGATT
>Ccan_OSU1_lncRNA_contig20661.1
TAGATTTCTTTCTAGAAATACTTGAAGATTTATGGGGGAGTGTAGGCATGTGTCTTAATACATAACAGGAAAAAATGGAA
ATAACCTAAATATTTATTGAAATCGAAAAAGGGAATCGTTAAATGGACTACAGAGCACTTCTACGGAATACTATGCAGCT
ATTAAATGCATGAAGTAAATCATGTGAGTGAGTCATTGTGCCACAAAGCAAGGAGCTAAGGTTAATTACATGGATAAAAC
AAGCATAGAATGATACATTTGGTCTGATGACACTTTAGGCCAAGTAAATCAACAATCACCTAATGGGGGGGTGCCTCTGG
GTGTGGTTACAGGGTTAAACACCCTGAGAGAAGCTAGCTCTGGGATTGCCAACGGGACACTGGTCCAAGCAGTTACCTCC
CTGGATTCTGGAATTTGTTGTCCAGAATTAGAATTGGTTGTCCAGAATTGGAATTGGTTGTAGCATGCTGCCAGATATCA
CACAAAAATTTGATTGCAGGTAGGAGCACCATCTTTCTCCCACCAAGATTAGCAGTGAAGTTCATCAAGTGTTGAGTAGG
GGCCAAGCACTCTCCCAGTCATTGCACAAGCTCCAACATGGTGGGTCCTCACAGGACGCTGAACGGTGGTTATCAAT
>Ccan_OSU1_lncRNA_contig20683.1
TATCTTTTTTACAAATATAAATTATTAGAATTTTTTCTCATACAAGATCCTTAAACAGGCAAAAAGCTTGATAAATCTGT
TTAGTATTTGGCAGAGGAACTGACTATAGAGTCATGGCTTTCTACACTCCCAGTCAAAGGTAACATTCATTGTTACATTG
TAAGTGGTGGTTATGAGGCCTTTTGATAAAAGTAGCAAAGACTGAAGTTGAAAAGGAGGTCCTGCCCTCTTCTGTCCTAG
AATATCTTTTCTTGTTGAACTTTTTTTTTTTTTTCAAATAGTAATTGTCAGTTGCTTATTCCAAAACTCGTTCTCCTGCT
ATTCAACCTAAATTTAGTAGTTTTGGTCAGTGATTTTAGATTCAAGTAACTTACCCAGCCTCTTTTTAAAAAGTCCCTTT
GAGCTCACTAGTGCAAAAAAAAAAAAATTGTAGTTTTGAAAATGTTGAAATATTGCATGTAGGTTTAACCACATTATTTA
GCTAAGATGAGCTATAGAAATTGAACAGTGGATACTGTATCTGTTCAAGAGTGAAGTTACTCAGTGGTTAATTACATCAA
TGATGTCTTATGTGGATTCACTTGATGGCTTAAAATTATTACCTGTATTTTTAATAAAATAAGGATTTGCTATAAGG
>Ccan_OSU1_lncRNA_contig20700.1
AAATTAGATCTGAGTTCCAATCTGTATTGCCATCTGTGTGACATTGGTCCTTACATGTTTGCCTAAGTCACATTCCTTTG
TCCAAAAAAATGGGGCTAGAAATAATACCGGCCTCATAGGCTATTGTAAGGATTCAATGGATTTACCATTTAAAGCTCAT
AAATAAGTGTTTAGCACATAATAAACATTCAAAAAAGGGTCTTTCTTCTCCTAATCTTTTGCTCTGTGATCTGTTTTACT
TTGAGCCCCTCCAATAATTTGGATGCCAGACATTTCATTTTTAATTCCCTAGTTGTGTCTTTTTAAGCTTTACATAATAC
TCATAACCTTTTATCAGTTTAGCTATTTCAGAACTCAAAATTGAGGAAATTATCATACCTAACACTTCTCTCCTAAACTC
TTCTTCCTCCTTTAAATTCAGTGGCTATCCCAAACTATTAGTAGATATGTGAACTGAAGTACTTAGTTTTTTCCGAGAAT
TAGAACATTTCCTTATTAGAACAATTTCTTATTGTAATTACCACAATTTTCTAGTCTTTGTTCTATTTTTACATGAATTC
AGTAGTTATTGCCTGTGTCTGTTTATATACTTTAGAAAAAAATCATCACTGCTTAACTGAATTATGAGATTTTTGT
>Ccan_OSU1_lncRNA_contig20722.1
AAGGAAGTCACTCAGCACGTGCAAACATTTTAATTAGAAAAGGTGCTTAAAAACAGATTTTGCAGAATTTTACTTTCCAG
GCCACACATCAGCCGCATTGGTTTAATGAGATTGCCTAGTTTGTTTTTAACTTCTTTTCATTCTACAGATAGAGATATGA
AATAATTACAAAACACACTTCATTAGAAACTCTTCAAATATAAAACAATTCAAGCACAAAGCAATGCATTACAGTCTGAG
GAAGGCATTCATAAAATACTGTGAAGAAATTTAACAGGTTCAAACATGTAGCACTGCTTCTCCATTCTTATTCATCCCAC
ACAATCGCCTGCCTAGCAATGGCGCTGAAAACAGAGGGAGAAAGGCCAAGTGATGCCAGCTAGTGTTTTGCTTCCAGATG
GACCATCTAAGATTGAAATCAAGTTCCCAAATTCTGGTTTAGTATTAAAATTTAGTTACTCCCTAAACTGGGTTAAAAAC
TGCACTAAGTCTTTAAAGTACTTAAGTTGTTAGAAACTTTTGACCTTCCAAGGCGGCAATACCCAAAATATGTCAAGAGC
ACGAATCAGGAGCAGCACCTGTGGACGGCCCAGGACAGTTCATGTTTCTTTAAGTCTGGGGTTATGCTGCTTGGAA
>Ccan_OSU1_lncRNA_contig20723.1
GCTAAGAAATCCTGTCCTCATGCCTAATATTCCCTGCTAGGAGCTTGGCGTTGTTTTTGCTCTTCCCTTTAAAGGAAACA
GTGATCATAAAACTCCTGGAGGAAGCAATCATAATCGTTCTTTTGCTCCATCATGGGTTTGCCTGTTTTACTGATTATGA
GAAATTGATAGATTAGAAACAGAGTCACCATTGGTCTGAGTAAATGATATAATCAAATTTATAAAGCAACTTCATTATGG
CCCAAAATTCCTCTTCAGCAAGCTAGTGATAGTTGTATGTGTGCCTACGTGTATATACACACAATACACAAACATACATA
GTTTATTTACATATATACATATATTTGTTTTCTTTTTTGTCTGTGTTTATTTTTCACTCAAGCTACAGTTAGTCTCTCAC
AGGAAGATTGGAAATGTAAAACTCTTCCTACATATGAAAACTCATAAGTATCCAAACTAAGTGTCAAATGAAATAATTCC
TTTGAGAAAAAATCAGCCCAACATTTAACAAATTTCTTCCTGAATTTTCATTTTTTAAACACAACTGTTTCCTGTACTGT
ACTAGCTATTTTCTGCTTTTAATTTCCTTAATATGTATTTCATTACATTTATGAATAGGAGCAGATAGTGTATATA
>Ccan_OSU1_lncRNA_contig20734.1
TTTAATCTTGATTCTTATATTCATCATGTTAATTCTGCACATTTGATGTATTTATTCACCAGGAATTCAAGTCACTGATA
ATATGCAAGACAAGTCCTTTTACTATGAAGGTTGCCCATCTAGTAGAAATGCCCTAATTTCTGAATCATAGTTTTGGAGT
CTAGTCCTGACACTTACAAGCTTTGCTTCAGAAACTCTTTCACTTATCAATAAAATGAGATTGGTAACCTGTAACCTAAA
TTCAGAATACTGAAAATGCAAAGTACAATATTGGCTGGAAATGTAGTTGGTCCTCAGTAGATGCTGCTTGAATTAAGGAA
TCGGCTGAACTCAGCACTGTCTTAACTTCAGACTCTGTCAGTCCACACAGAGGTCTTCTCCCTAAGGACATAATGAGAGA
ATTTTAATTAAACACCTTGCTAAAAATAAAGACCTTGAGCATTCCCTGATCTAGCACAAAAGTGACTACAGTTGAAGAAT
GAATGATTCTTATTGAACAGCTAATTCCTACAAATCTCCAATCTTTTCCCTCACCAAATCTTGCCTGTTTTAAGTCTTGA
CTTTTGGTGTCAAACTAACTGGCCTGTAATACTTAGGAATTCTAATTCTTTTCTTCAGTTTTAGGTATTAAAAACT
>Ccan_OSU1_lncRNA_contig20778.1
GAATAAAGATAGAGAAAAGAAGCAGAGTAAAAGAGAATAATAGAGAAAAGAAGCAGCAAGGCTGCTGTGCGTCTCCATCC
AAGCACCCAGCACACTTGATCCCAGCTTTACTGCATGTTTGTCTTCTATCTTTTGTCCTTTCTGCATCTCCAGTAGCCCC
CAGTTAGGTCAGTAGGACAAGAGCTCATGAAGCTCGCGAGATTTATCGCTGTGTTCTTCCAGATTCAAGGAAACTAAATT
TCAGAGCTATCTACTTTACAAGTGCCAGTTTACAATCATCCCAACAATCTCTGAAGGTGGGTTTCCTATTTTTACAGACA
AGGACTCAGAGGCACAGAGAAATCCAAATTCAATGACATGTCTGAGATCCCTAAGCTAGCCAGCCAGGATCTGCTACTGT
AGCCAGAGCTTCTACCATTAAACCATGCCTCCAGGCTCAACAACACTGTTTTAAAAAGCTTATTCAACAATTTCCTCAAC
AGATCTTTCAGTTTTATTTTTGCTGCAAATGAAATACAGCTATGTACATTTGAGAATATTTACTGATTCTATTTGCAAAC
TGCACCTTATTCTACATGTTTAAAATATTTTTTATCCAGCTGGGTTCCAGTGGCTCATGCCTGTAATTCTGGAGA
>Ccan_OSU1_lncRNA_contig20790.1
AGAAATCTGACAAGTATTCTGAACATTTTGATTATCGCTAGATGGAGTATTTAGGGTCTTCCCATAAACAATCATATGGC
CAACTAAAATGACTATGTCTCTGTTAAGTCGCACGTGACACTTTAGAAAGAGACCACTAAACATCACTTATGGAGTCTGA
TATTCCATTTCCCTATAAAAGCCTTGTGACCTTAAGAGAGTCGAAATGCAGAATAAAAGTGTAAGTTGGAGATGACACAG
CGACAAGGAGTCACATCAGAGAATAGACAATAAAGAAAGTCTACATCCAAATAGCCTTTTAGCACTTGAAGTGAAATCTT
TTATCACTAAGCCTTAAATGTAAAGGGGATAATTTGGTCAATTCATATAGATAAAAATTCCTGGATTTTCCTTTGATTAC
ATAAACGCAAAATAAAAACATTAGGTAACTGTTACTATGGCAAAATTCTAAAACCCAGAGATGTAAATTCCGCAACAATT
GATCAACTGTCTCAAGACCAAGCAATTCAAGACTAAAAACTCAACCTGATACCCACATCCACTAATGATTAGTGAGAACT
ATGAAAAGACTCCCACATAACCTTACACCAAAAAGAACCATTTCCCAAAAATTACAACTTTTTTTTCTTGTTTT
>Ccan_OSU1_lncRNA_contig20840.1
AAGGAAACCTTACCTGGTAAGATTTCTTCTATGTAAGCAGTGGTTGGAAAGACGAAAAATATAATATATTGGCACTTTGG
AATTGGACATTGACTCCCAGATCATGTTCTTATTTTCATTCATTTTTTCTGCAAATGCCAGCACCTAATATGTGATAGAC
ACAGATGTAAGTGCTAGAGAGAGTGGTGAATGAGCTCTTCCTTACACTAAGGTGGATCTGCTCAGTACTTTTCTGTAAAC
CCGTGAAATTGGAAAATGGATGCAATTGCTGTTTGTTTTCTGTTCACTGAAATTCATAAAATTTTGAGATTCCAACCATC
TTAGAACTGTGCTCATTTAATTGATTCAAGCTTGAGCTGCATATAGACTCTAGGACACAAGATATTTGATGAAGGTAAAT
TGGAACCATTTTCAATACTAATTTCTTCCTCTTACATCCCTGTTTAGAGAAAGTAGGAACCCTGGCAAAAGTTATATAAA
GTAGATTGATTGTTAAGTGCTTTTAGTTTCATGAGAACGCCATCCTTTACTTGGTAACTCTAATACTGTGTTTAAGCTAG
GATAATCTGTTTTAAGCAGAGCAGGCTGCTTTTGGTCTTAAATTATTTTAACTTAAATTAACTCAAGCTAATT
>Ccan_OSU1_lncRNA_contig20844.1
AAGGAATGGTGGCTACACCTGATGGGCCTGGAGGCTCTTTTTATACAGAAAATAGAAAAGCCAAGGGATAATCTGCTACT
AATGATAACTTTGAGATCATCGGAAAAGAGGTAAGATGATGTCCCAGAGGCTGGTGAAGAACTCATGGAGTGAAAAAGAT
GTTGACAATTACTTCTGAATTGATCTTACCAAGTTTGAAATGTCAGATTCCAGGTTCTGGGAGAGTAGGAAACAATATAT
TAGTCAGCTTTCACCCTGTAACAAACTCTTGAGGTAGTGAAGCTATAAGGGTTAATGTTTTTTGGTTCCTAGTTATGGAG
GTCCCATCCATGATGAAATAGCTCTGTTGGATTTGGACATGGGGCCTGGCAGCACATAGGATGAGGAGCATGTGATGGAG
CAAAACCATAAACACCACAGCAGGGAGTAGAAGAGCAGAAGTAGAGTAGGGTCCTTTGAACTCCCTTGATGGCTTGTCTC
CAAAGATGTGAAGACCTATACTTGGCTCCAACTCTTATAGTCTTGAAAATCTTCCAGTAATTCTAAGCAAAGAACAAATC
CCTCACTCATTTGCCTTTGGATGACAGTGGTTCAAACAACACCAGGTAGGATGGAATGGAGAGTGGTTTGCCA
>Ccan_OSU1_lncRNA_contig20885.1
AGACAGGGATATTTTATTAGCTCTAGAAAACTATTTTTTGGAGATCCTCAAAATTAATTATGAAGCAAAATTTTAATTAC
TGGGCAGAATAGTATGATGCTATGAATTTCTCAGTCTGAATAAAACAGGTATCATAGAGACTAGCTGTTTTAAGTCTTTG
CAGGTATCTCTGTCTTCTATGCCTATCAGTTGACTTATTCTTACATATACCATCTTATTATCAGTGGGAAGGTCTTTACA
CCCTGTTTTCAAAACCAAAATTCTTGCACAAAGGTAAAGCTTTCCTTTTGCCTGTCTACTCAAGACCAGTTCTGATCAGT
GTCCATTGCAGCCATTAGAAAAATGTATATACATTTTACAAATATATGTGGGGGGTTTGTGTCTGTAAAATATAACATAT
ATTTGCATATGCCTGTTATTGTTCTTCAAATTTAAATTATATAGAGTGAAGGTCTGACACATACAATGGTTTATCTACAA
GGGAGTTCCTGGTCCTATATAAAACACTACTGTAGGAGTTAGATAAGATTCTTTACTGAGCACTGCATTTATCATGGTGA
AAGCTATGATATTTTGCTACAGGTAATGGATTCCATTCCAGAAGTGACATTTGTGAATACCATTAAGGAAAT
>Ccan_OSU1_lncRNA_contig20910.1
AGACTAAAAAGAATTGAAAGATAAGTGTGTGAATGTGTACATATATGAAAATGTTAACAATGGTGAGCCTTTATAATTAG
ACTTTAATTTTTTAAATTTTGTTTAGAAGCACTGAATATTATTTTAACAAAACTATTGGTAGTGTCATTTAAAATTTCTT
TACATCGTATATAATATAGCCATAAAAATTTGATGCTTAAATTTGTGTTTTATTTGTCTAGGGAATGAAATGTGTGCATA
TAAACGATTAACTGTGATATTTCCAGTATTACTGTTGTATATTCTGACTATACCAAACTAAATCTAACTGACAAAAAGGA
CTCTGGTCTGATGTTTGGATATAGGGAGCACCTATTAGCTCATTTATTAATTAAGGTTCTATTTTCAGTCATATAATGAA
CCTATACCATTATATGTTAACTAAATAAACTCTGTACCTAGTTGAATCCTAATGTTTTGGAATATAGTAAATGAACTGGG
TCTGTGTTCATGAAATCCCAGCAAAACACAGTTGTCTGCACAACTCATATTTCACATATACTTTTCTGCTTTTAATATGG
TAACTGTAGAGTCACAAAATGTAAAAGGAACACCAATCAGAAGCTCATCGTGATTACATAGGCAAAAGATG
>Ccan_OSU1_lncRNA_contig21006.1
TGGCTTCAAATTGTGATTCTCCTGATCTCTGCCTCCTGAGGAGCTAGGATTATAAGTATGAGTCACTAGCACCTAGCTAC
ACTCCCACTATTTCTGATCAACATTGTACTGAAGGCAATAAAGCAAGAAAAAAAAATGGCATGCAGTCAGAAAGAAGAAA
TAACACTATATTCATAAATGGCAGTATTTTTTTTTTTTTCTTTATAGAACTGGATCAGAACTTGAGTAGAGGAATTTTCT
TGAGATTTCACCAAGTATTTCTCAGGTAATAGCAGTATCTTATATATTGAAAATCCAAAGGAATCCACTGAAAAACTGTT
AAAAATAATTAGTGAGTTTATCAGGGTTGCAGGATATAAATGTGTACAAAATCAATTTACTTCAGTCATTATACTTGTAA
TGATCACAACAATCTAAGTGAAATCTAGAAAATAATTCACTTACACCAACATCAAAAAGGAAAAACCACTTAGGGATAAA
CTTAACAAAAGAACTGCAAAATTTATATTATGAAAACTACAAGCCAGATGCCAGTGGCTCACTCCTGTAAGTTCATGAGA
TCCCTATCTACAAAATAACCAGAGCAAAATGGACTGGAATTGTGGCTCAAGCAGTAGAGTGCCTGCTTTG
>Ccan_OSU1_lncRNA_contig21024.1
CCTCTTCATTTCTAGAACCTCCCAAAAAGTGCCACCAGCTGGGCCCCAAAGGCTCAAGACCTGTGGCCTACATCTCATAT
TCAAACCATAGCATGCATCACAGACACCTAGACACTGTGGACAGTGAGTTAGGTGGACAAGTCAAGGCATTAGAAGGACT
GCGTTGTACTTAAGCACACTTCAGATTGTTGTTTTCTTGGATTATTCATGATAAAATTATGTGAGTTGTATTTATTTTCT
ATTGCATGGCAGTATGTTTTGCATTAGGTTTCTATTATGGAGCAAACAGAAATGAGACTAGAAGTTCGTCAGCCTTGTTT
ACCAAAAACATTTTAAAAGAGCAGTATTAACAACTAAATGAGCTGTAGAGAACTGTTGAGTGTCGTGAGTATTCACTTTA
GATGTGAGAAACGTATCTGACACTGGAGTTCTGAATTCTCCAAAACTTTCCACAGGGCTTGTAAATGGGTGTTGAGGTTA
CTTTTTCCTGTGCAGGGTGATTTCATTCAAGTAGAAATTCAACGCCAAGTTGTAGCACATAGTCTTCTAGTCCACACTTC
AGTTTGGTTTGGGGACCATCGGGGGCACTGGCATTGAACCCAGGGTCTGAAGAATGCTGAGCAAGGGCT
>Ccan_OSU1_lncRNA_contig21031.1
CCTAAATCATAATTTTATGGTAAATCTAAAGCATTGTTTTCCAAATCTATTTCCATATTTATACATTTGTATGAGAACAA
AACTGTTAGGACTATTTTTCTGATAGATTTTTAAAATTTTATTCTGAAATTTACATAGTATTTGGTGTGGAATAATTAGA
GACAGTTGTCAAGTGTTTTCTATAATTCAAGGTAGGAAATTTTCTTGAAAGATCCTATACTGTATTGATCAAAGTATAAA
TCAGAATATGACAAAGTAATTTTCTAAAGGTAATTCAATTATAAGAATATGTAAAGTTTTTAAGTTCTTATGTTGCTTAC
TGAGTTTTACCTATTACAGTTCTTTATTGTAAGATTTACTAATGAGAAAATGTATATGGAATTTAGAGACCTGAGAAAAT
TAACCTGAAATATATCTGTCAGTGAAAGATTTATAAGGATTATGATAATTAACATATAATTTTAACTCTGAAATTGCAGT
ATGTAAGTTGGTTTTATGAAGTTTAAATTGAAGAAACATTAACTGCTTGTTTATATATGGGTACATATGCCTCTTGTTTT
TCTAACTGAAAAGGTAACAGCTAATTATAATAAGAATGTTAATTATACATAGGGTACAACAATTTCATA
>Ccan_OSU1_lncRNA_contig21035.1
TAAGAAATATTCCTCCCATTCATACCATCTGGTTAGGATTGTGAATAAAAGAAACATTTATCATTGACTTGACTTTTGAA
AAAGTGCTTAACTTCTAAATCTAATGCTCCTTTTTAACTGCACAGAATTAAAGTTACTTTATAATCTAGATTATGAATAG
AGACTTTGATCAGGTTTATCAGCTATTGATATACATTTCAAGATAAAAAGGCTTTCTGGTTTAGTCTACTCTGTTCTATT
ACGGCATAAAATATAATTATGACATATTGTCAGCTTGGTGCTCATCAGTATCCTTTCTTTCTTGCCTTTCTCCCATTTTC
CTTAAGATCTCTAAGCTTCCCTGACCAAGATGACAACATGAAGATATGAAGAATGCAGCAACAACCTACGTAAACTAGTG
GTTTAAAAGTTTAAAGAGCTACAGTAAGCTGGCCATATCTGCAGATTTAAAACCAAGTTTTGACCAAGTTCAGTAAAAAA
AAAAAAAACCCAATCAATAAAATCAAAAGCAATTTCCAAAACAAAATTCTTAAATCCCCACATGCATAATGCAGTTCTGT
TGATGCAAAGTTCTCAGTCAGACCCATGTTGATTTGCCAAGTGTTTCCCTGACCCTCACTCTGTACAAA
>Ccan_OSU1_lncRNA_contig21057.1
AAATTACTTTGGTAAATGTTATTTCCTTAAATACTTGGTTTCTACTGAGTATTTTACTCAGAAAGAATTTTGGGGTAATG
CCAAAATGAAACTAAGGAAGTTTAGTATGTTGCTCTGAAAATTTTTTGCAAAGCTAGGGCATTTTGCTAAATTTTTACAA
GAATTTTATTGCATCTGTGACTGAAAAAATACATAGATTCATTGTTTTTACATAAATTTATTCGATATATGTAGTCTTCA
TTGGCCAATACACCTTGAGATTTATTAATGGGGATACATGTTGGGAACATTTCAAAACTGACATTTTGTATTCAGATTGT
TTGATATTCTAGTGCATCACATGGAGAGTGACTTTTCATTTAACTACAAAAAAGTGGAATATAAAAATGTGCTCTGTAGA
AATATAATAAAAATTCATTGATGGAAATCTTTTAAAATAATTTGCAGTCTTTAACATGTTGGGTTGAAGTTTTTCTTTAG
TATGAAGAAAAGCATTTCAGAACAAACTAAAATGGGAAACATACAGTTTCTCTTTTATTAATTAATAATTACAAAATTTG
AAATATCTCAGATCATTTTATTAACCAATTTGCATGAAGATGTAATAGAAAATAATTGTTTAATACATA
>Ccan_OSU1_lncRNA_contig21078.1
TTATGAAAGCTTAACTTACCTTGAGCAATTGAAATTGATCTTGAATAATTCATGAAAATTCTTCCAAAGTAGAAATAAAA
TGATTCCTGGCTGATTATTTTCTTAAAATAAAAAATTACAACCCCTGAACTATGCAACATTTTTTTGGTTCACTTTTCCA
ACTGTTCTGAAGAGGCCTGAAGTCTTTACTTTGGCAGCTCACCTTAGCTGAAAATTATTTTTATGATGGATGAAAAAGAG
AATATTACAAAACCAACAAGGAATTTGACACTGATTTTTAAGCTGAAACTTCAACTCAGATTAATTGACATATAGGCAAA
CAGAGAAAATGCACAATGCTTTAATTCTGTATCTACCATTCTGCTGGGTTTGGTAAGTTATATAACCTTAAGTTGGTTCA
TTCATCAATCTTGGTATGCAAAATATTTTCAAAGGAGAATGGTGGCAAAGCACTGGAAACCAACTAAGAAAAGACATTTA
CTTTTTCTGTGTCTGCTTTAAAAAACCATTTTGACAGTAAAACATCTTACACTTCCAGTGTTAAGTATTTAGAAAGTTAT
ATTCGAATTGCAGTACCAATCTTTGTAAAATACAAAGGTTATGTAAAATGAGTTGTAAAGTCTCTCAG
>Ccan_OSU1_lncRNA_contig21199.1
GCACTTTTTTCCAATTTATTGTTCAGAACACTGCTCAGACAGAAATACAGTAGGAGGAGTATAGTGATATGCAGGTTTAG
GTGCTCAATGGAAGATTGTTTTATTTTGCATAGGCATTGGGGTACAAGGCTGAAATCCCAGCTCTCAGGAGGATGTAGCA
GGTGTATGTGAAGTTTAACTCTTACTGGGCTACATAGAGAAAACAAGAAAACCTTGGAGTACATACTTACACCTTATTAT
AAGAAAAAAACAGCAACACTAAAGACCCAAGTTAGGATATATAGCTCAGATTTGGAGACATTGCCTAATATAGAGAAAGT
CCTGGGTTCCACCCCTATATTTACTAAAGAAACTGGATGATTTAATTGTAAATTATCTACAGAGCCTGAAGAAATCATTC
TAAGCCTTACATATTCTCTTTTAGCTTTTCATTTTTCAGCTCTAGAAGTTATGGTTTGGATAGAAAATTATTTTAATATT
TCCTTAAAAACATATGTATTGCATTGCTGTCATGTGTATTAAAAGCTGTAGAACAATGGGGTTGGATTAAGGAGTTAGGG
AGAGTAATAGATGGTGTTGAACTGACCAAAGTAAAGTATAAACCTTTTCAGACTTCCGGAGGAAA
>Ccan_OSU1_lncRNA_contig21272.1
TTCTCCACCCTCCATTCCTACGCCTCTATCTCTTTGTAAAATCTTAACATTATGGTGCAGCTTTGTCCATGGATTTAGCA
CTCCTTTTAAGATATGCTACCTGTTGACCAGGGGTATTGGTGATTTCTTATTAGAGTATTCTTTTATTTTCACTCAGACA
TTAAAAAAAATAATCAGGGGCTAGAGGCATGGCTCAAGTGGTAGAACGCCTGTCTAGCATGAAACCCTAAGTTCAAACTT
CATTACTTCCAAAAGATAAAAAAAAGAGAGAGAGAGAAGAGAGAATCAGGGCCTGAATTAATTTTAAAAGGATTTCAAAC
TCTTTTACTTATTTGGTTGCTCAATACTTTACCTTAGCAAGACTGACATCCACTTAGGGTGATACAAAGCAATATAACTA
AAAATTCTTCTTATGATTGAATTAAAAGACATGCTGCATTTCCTACTACCATAACACATTTGCTCTCATCTCAGGTAATT
GATATCATTCTTGTAAACTTGAAAAATATACTGTCATTTTTGTTTTATTGCAGTAAACTCCTGATTATCTACATACAGAT
CCATATGTATCATTCCATCTCCCTATCCACTGTTATTAATCATTCACAGTTTACAGGTAAAAC
>Ccan_OSU1_lncRNA_contig21364.1
GGTAGCTACTCCTGTTAACAGTGAGATGGCATTAACAGATTACCTCAAACTTAATTGAAAGATATGAATTGCAACTGCAC
ATGTGGTAAACCACTAGCTACCTAAAACAGCTATAAGAACAGCCAGTTGAAAGGCTCGGTGAAAAAACCAACTTATTAAC
ATTTCCTCTGTAATAAAAATGAGCAAATAACTCATAACAATTTTGTTTCCTATTTAGCTCTAGAAAGATTATCAAGTGCA
GAGGGAAAAGAACACAGAGTGGACGTGCAGATCTAGTCAAATTAACCATCATAAAAACAAGCACTAGAACAGTGCTGCCC
TGTTGTCAAAAGGCAGCATGTCTTTAGCCCAAGTTGGCCAGCACTATGGAAAAGTGAATCAAGAGTCCTAGTATCCAAAA
TAAAGAGCCTGAAGTAAGATCTAGTTTTTGGTGAGTAGTATTAATGTGTACATCAGCAATTTCTGTGACAGTTAACATAG
CCTATTCCATGCAGTTTCAAGTTATGTGTGGATGCTCAGATCTACTATATGTATCCTATAGATAAATTTGAGCAATATTA
TTAATAGTACTGAACTCTGCATCTGGATATTCACTGTTTTTCCTCACAGACATAAAGGGTCT
>Ccan_OSU1_lncRNA_contig21388.1
TATGAAAACAAGATATAAAACACTTCTCTCAACTAGAGCAGTCATCAAAACTACCATACTATGAGGGGCTACTAATATTT
TATTGTCAACAATGAAGGCATAGCTAGATTCTACTGTACTGTTCACAAAAGAAGCATTTCAGATAATTTTTTGTTTCTAT
AATTTTTCACATCTGTTTCAAAAATCTCAGGGGAGGCATTTTCTAAGTTAACATATTTTTATTAAAATATCTTTTTTTTT
ATATCAATCAATGTGATTTAAACCTTGATGGGGCTATATAAAAACTTGGAAAGAGAAGAATTCTCAAGTATACAGATATT
ATTATTTTTTTGCTCTACTGTAAGACAAATATCTCTGTCTTGTGTCCCTAATTTGGAAAAAGATATAAATGTTATGTAAA
TATCAGAATAGTTATACTTAGGATGTGTATATATTTAATTAACAAATAAAAAGAAACACGAATACTACAAAAATGGAGGA
GTTTAAAACTTCCTTATATAGTAGAATTGTTATAATATGGAATGGAAGGGTCCTACCTGACAAGGATTTGTAAGGGAACT
TAGTTCATATTTCATTTTATTGCAGTGCTGAACATTAAACTCAGGCCCTTATGCATGCTAA
>Ccan_OSU1_lncRNA_contig21472.1
GCTCTTCCGATCTGAAAGATTGGAGGTACAGAGTTATACAGCAGGGTAATTTCCCAGTTCATACAGATTTCTTTTCCCAT
TGAGAGATGAAGTCTTTGAATTTCAGTTGACCATGTGACATAGCTTGGTCAATGGGATATAAGAAAAGTGTTATACAATC
AGAGGCTTAAAAATTTTGTGCACACTATACTTTACCTGTTTACTGCTCCTGAAACTCTGAGAACACCAGGCAAATAAGAG
ACACAAGGCCCAGCATATCCAGCTAACAGTCAACTAGCAGAATTACTGAACAGATCTAAAATCAAGCTGAATACCTAAAG
AACAAGCACATAGGCTGATACCTGAAATCACTAGGCCAGCAAAACATAATTGATACAAATGTTTATGGAATTTGATTCAC
AGAAAAAAATACACAAAACCTTTGAAGTAAACACAGAATGTGCGAGATTTAAAAGCAACAAGAGATTTTATTTAAAAACT
GTTATAGGTATCAAGAGGTAAAAATAAATTTGCATGAGAGGTGATTTCTAATTAAGGAGTATTAGAAGTTGCTACACAAA
AAACTGACATGACCAACTGAAAGGTATGTTACTGTTTTGGGGTGGTATCCAATACAAACG
>Ccan_OSU1_lncRNA_contig21520.1
TATTCTTTATTTTCATTTTCATCCACTTAATACAGCCACTAATACACGATGAGTTTTTTTTTAAATCAAATTCTGAAGTA
TTTAGACACAATCCAAGTAGTTGTTTGTTGTTACGGTTTGTTTCTTTTTTCCTTTTCCTGCCTGATTGACTAGAATGAAA
TTCCACAGTACTCTAATTTGGTTGGTAAAGAAATAGAAGAAAATCATGAAAGCCAGGTTGATCTATGCCACCCATAACCC
ACCTCTTCTGTTTTTCTAGGAAGATTGCATGACAGCCTAATGGATTTGAATAAAATATCTGTGATCATTTTCCTAAGTAC
CTGTCCTCTCTTCTGCTCTATTGTTCCCTACTTCCTAACTCCACCTCCAGTTTCTTAAGGACAGGCTGTCCTCACTTGTA
TTTCCTACTGAGCAATATCTATAATCTTCTGTATGTTTATGCCTCTGTTCTTTGGGGCCTCTTGATGTTTTTGTGGAGTT
TCATAGCATATTTATATAAGCATTTGGCATGTACTTTGTTTTATGTTCTGATAAGCATTGATATTAAGAGTGTGTATGTG
AGTGGACATGGCAGTACACACCTGTAAGTCCCAGCACTGGGAGGTGTAGGCAGGAGGGT
>Ccan_OSU1_lncRNA_contig21527.1
CTTGGTGTTTTAGTCAGTTTTTCATAACTGTGACAAAATGCCTGAGCAAAAAAAAAAGGAGGAAAGATGGCTTACAGTTT
CAAAGGTTTCAGTCCTAGGTCAGCTGCTCCATTGCTTTTAGGCCTGTGGCAAGGACAAAACATCATGGTGGAAGGGTGTG
GTTGAGGAAAACTGCTCACCTCATGGCAGCAGGAAGGGGGGAGGGAGAGAGACACAGAAGGAAGGAGGGAAGGGGCCAGA
GGTAAGATACACCATTCAAAGGCATGCCTCTAGTGACCTTCCTCCAACTAAGCCCCACCTCCTGACATTCAGCTATGAAC
TCATGAATGGACTATTCCATTGACATATAAGCCTTTTGGAGGAAAAACTTCATATTATATCCAAACCTTAACACTTGGGA
TCACCAGTAATATTATTGGTAGAGCTTGACTTTGAACCCAGTTCTTCAAATTCCAGAGCCCTGACTCTTCCATTACATGG
ATTATATGATGAGTTCATTGTAGGGTGCCCTGTGCAGAAACACAGGAAGAATAGATTGAGTTTAATGACACTAACTCTGT
ATTTAAAATCTTGGCATTTTGTTCATCATGTATTTTTGCATTAATTTGATTTTTAAATA
>Ccan_OSU1_lncRNA_contig21541.1
AGTATTATAGGCTTGAGCCACCATACTTAGCTCTGTTTTTAAAAAATGGTATTTCCATTTTCATAGATATGTTTACCCAA
GGTCATGTGAAAGCATGCAATGTACAAGGTACGGAGAAACCCACTTTAAAATTCTGATTAGGTCATTTCTCAGTGAATCT
AGATAAAGCACAGTGTCCTATTTAGACTTTTCTTCAAACTGGAGCTAACTGACCAAGGTATAAAACAGTGATCAATATAT
TAACATCTAAATGCTAGCACAAAGAATTCAGGAATTCATGGTCATTTGATCTTTACTGAAGTCTAGTTTTTCTCTATAAA
ATATGCAGAACCTGATATGCAAAGTGTGTTGGACTCTTTCAGAATCAATATAAGAAATCCAAATACTTGTCCTTGAACTT
AAGGACCACTTCCACAGTTTCCTCAGACTGCCCAGGCTTCACCTTGTTAAGAGATCCCAGAATAAAAATCATAATCTAGT
TGTGACTTTTCTGTACCAGAATTGAAGGAATTTGTGTTGTGTATACCTGCTTGCAGGTCTGACTTCCAAAGCATCCCAAG
TCCAGTCCCCATGGGCTGGAGGAAAACTTCTAATGGAATTTACTCTACAATCATCAGT
>Ccan_OSU1_lncRNA_contig21554.1
TGGGTCTCCTGGGTCCCACTGCTGTTTGTTTAGGTCAACATTGACCATACTTGAGTGCTTTGGAGTCCCAGACATAGGGC
AAACTGTCAACCTTTGTTTATACTGTCATAAAGAGATAAAAGTAACTTGGTATGTAACTGTTTACATAGCAAGGTCTTCC
TAAGGTACCATACAGTTTATATATCTGTTTGTATTTCTAATAAAACAGTTCTCAGTGATGTGTGTAAAATTTGTTAAATC
CTTGACTTGTGCATTACAGCATTCTGTCAGCAACAGTTGTACCCCTGTCCAGTCCTCCCCCTTTTGATAAGCTGATTCAT
GAAAAGGATCTAGAGGTTCCATAATTCATTTTCACTCTTTTTTGAATCAGTAGAAGAAATGGTTGGTTGGTTTTTTTATT
TGTTTTTTAATTATGCCATCACACTAAAAAATCTGTTACACTCTCTTGTCCTGTGTCTACTTGATGGTTTTCTGTGTAGT
TTGATCAGAGCGATACTGTGAGTTCCAGAAGATCTTTGCTGAAGAGGCTTTTCCCCTGTTGTTTTTCTGCTGTCAGTATT
GTATATTGAATATGTGAAGAACATTAAAATCCTAAATCATCTAAAAAAAAAAAAAATG
>Ccan_OSU1_lncRNA_contig21582.1
TTTAACCTTTACTTACAGCAAAATTAGAGTAGGAAACCTTTGACAGTGTATGGGTACAAAAAAGTACCTCTGTACCCTCT
GAAACAAAATAAGCATTTTAAATCCTCTGAGCAGTGACAAAACTTACATCCATTAAATACATTAACAGCACTTGTTATAT
TTGTCTCTGCAGTTAGTTTGAATCAAAGGCTTCACAAAAATTTTAATGTGATTGGTGTCAACAGTTTAAACCCAGAATTC
TGAAGTGAAATGGAAAAACCTGTAAACTGACAGCCGTAGTGTATGATTCCCAGTAGATTTAATCTTGTTAAAAGAAAAAA
TAAAACCTAGGATTGCTGCTGCTGTTCAGATCTGAAGTGAAGAATGAGTTAATTTTATTTTCCCATTGTTGGAGATCATG
TTCTTAAACTGGATTATCATAAAGGGCTAGATGAGAAAGGTGCCTTAGCAAAGTGTGGCCAGAGAAGTGATGTGGAAGTC
ATGCTGTGCTCTAGCAAGGACTCCAGGTTGGAAACTCTTCAGTGAGTAAGCACGGGTGTGTTGGTATTGGGCAGAATCTT
GTGTGTGACTCTCGATTTTCTGAAGCTTTTTGACTCCTTGGTCATACAAGCTTTAGA
>Ccan_OSU1_lncRNA_contig21600.1
GAAAGGTTAGAAGCTACATAGTAGGAAAAAGTTGCTACTATTGGGTACTCAGTTTTGGTTGTTAGGAAATAGTTTAAAAT
ATTTTTTATGAAATCCCAAATTTCTGAATTAATCACAGTAGCACTGATACAGTATTAGTGAGGCCAGAGTGATTTGACCC
AAAATGTGATTTTTCAGGCTTTATATTGCCTGGTACATTTTCTATGACCGTTAAGTACTTTTCATTCAGATCCCTACACA
CTGAAACTTCTAAAGAAGGAACAGCTAAAAGTCAGAGATAATAGGGGTCGGGTCCTAAATCAGAATTCCACTCAGGCTTC
ACTGAGTTCAGTATTGCATTTTCACGATGACAGGATCCTTAATTATCAATTGTTTCCTTTAGCACCAGAAAACAAGCCCA
CTGACTTACACAGGACCTGTTTTTCAGTGGTGATTTTGAAGCTTTTAAAAATCAACAGTTTTAAAGTCTTTCTGATGTTA
AATGCTTTGTTCCTTCTCTGTCCACTCAAAAATTTTCTGCTTTATCTGAGATCTCTGTCTCCTGCTCATTCTAAATGTGC
ATGTACTGGTATTTGTCTCTAAATTATAGAAAATATTTTCAGAATTAGTAGTTAGAA
>Ccan_OSU1_lncRNA_contig21601.1
AAAGTTATTTGCCTTTGTCTCGTCACTTTTCTAAGTATTTACTGTTCTTTGTTGAAGATGTTGTATAAACCAGGTACTAA
GCCAGCTCTTTGAGATTCCCTAGTTCTCTGTGTGTTACCCACGTATATATGAAATATACATGTTCATAAGCTTCTCTTTG
TGTTGGTTTTCCTCTTATTAATCTGTCTTGTATTATAGAGGTCCCAGCCAATGAACCAAAGATAGGTAAAAGGAAAATTT
TTTTCTTCCCCTACACAGTAAACAAAGATCATTAGGATTCAAGGATGTCTTTGACAATACAGAGAACACTGAATCATTTA
ATTTATTGCCTAATTTTTTCTTTCCAAGAAGACAACTTCTCATAGTGTTACTTCATTACAGTTAACCATATTTGAAGAAC
TTCTAAATGACTCAATTGGTCTATTGAAATTTGCTTCTGAAAATCAGTTCATTGATGCTTCTGTTACAGCATGTAGTTCA
AGAATAAGTTACTGAATTTCTTCTGGGGGCCTGAAATGGTATAAAATATGGTATCATGTTTCTCTAACAGCTTTCTTCTG
TTTCCCTTCCACTCTCTTGTATATGTGGATATTTAATTTAAGAATAAAACTCTTTTT
>Ccan_OSU1_lncRNA_contig21636.1
GGAGGAAAGGCAGTGTTTACATCAAAATCATAGATTAGTTGGTTCTTTTAAGAATATCTTTTAAAAGATTTTTTAATCTT
ACCTGGCTTCTGTACACTTTTAAAAATGAAGAGTCCTTCAAATGTTTCAGCATGTTCTAGTCCAGATCTTGGACCCTGAG
AAAAGGTGGAGTATGCGGGCTAGTTTAGAATGGCTGTGATGTACCAAATTGAAAGCCATGCTCTGTAAAAGATTAAATAG
TATCCCACCTAAAATTCTATTCTCAATTGTACTGGGGAGAAATTAATACACTTCTAATTAGATTACAGAAATAAATGTCT
ATAGTAGGCTGTAATAAAGGACACTCTTTTGATTCACCTTTTTGTTCTAGCCTTATTCTACAACACATACAGAAAATGGG
TTATTTTACTTTACCCTGGCATATACCATAATCTCTGTCACATCACTTAACTATTTAATGATGCTTAATTCAAACTGAAA
ACATGAAATCTGTGAAAATGATGATCTTAGTATCATTCTGAAATTTTAAAAAAATATACACCAGGAGAGCTGTGGAAATG
GTCCAAGAGCTGGGATCAATGAGGAAAACCAAAGTTATAGACCTTACAGCTGAGTG
>Ccan_OSU1_lncRNA_contig21637.1
TTAAGAATCCAAGTCTATTTATTTTAATAAAATCATGCCCCATGTAGATTTCAAATGTTTTCAAGAAAATATGCTGTCCT
TCCTTCAGTCAGCAGTGGTAGGGGAATGAAATAGTTTGGATTAGTAGCTACTGAATTAATGAAAACTCTTAGTATTTTTT
ACCATTTGATAGTACAAGCCAGAGTAGATGTAATGCTTAAATTACACATTGTTGAAACTATATGACATGCTTCTCTACAA
ACTATATGTCTTAAAACTTGTGATTGGCCTATCTATGAAACAATTAAATTTAATTCACTGCCTTTTCATTATTTTATTAG
ACAGAACCAGATAACAGATTCTGTTGCATTCTGTGACCTTATATACATATGCAGGCATAGCTTAAATTCTCTCAAAATTA
AAAACTGTAGATTAGACTCCTTAATTACCATTATAAGAGTTGTCAAGTTAATGTTACATCACCATTTCTTTCACTGGAAG
CTTCTTTAGAAATAAACTTTTAGCTTATTCTATCATTGTTTTCAAAATTTGTCATAAATTATCTTCCCTCCAGTTATAGT
ACATATTGCAAATTCACTATCCTTTCCTTCCAGTTAGATTGTTCAAATAAAGTTAG
>Ccan_OSU1_lncRNA_contig21660.1
GGAATGGTTTTTCTGGGGCTGTTTTTTTTTTTTTTTTTTTCTTCAGAATAATTAACATTAAAGAGGATCTTCCAGTAATT
TTTCTGTTTAGAGAAGCATACTATTTTTTTTCCACAGGAAACAACCTCTGATTCTTTCGAATGTCATAGTATCTAATGTG
ACATAGTTAGTGGTTATTTGTTCTTGATTTTATAACCATTACTTTTAAGTATAGTATTTTGTTTTGCTAAGGAGCCAGGG
AAATTTGTCTTGGAGGAAACAAATTTGCTTAAAAACATTATGACCAGCAGAGGGCAGCAAATTTGCTACACAAATAAGTA
TCTATTTGACTTCTACCTCAAGGAAATATCTAACAAATGGATAAGTTCTTCTGAGTCATAGAAATATTTTTATGACAGAA
TATGGAAAAGAGAACAGAATATCACTTTGCATCATACCTTATAATAGCAATTTCCTATTAATTATGATTTTGTCTTTAAG
TTCAACACAGTCACAATGAACAACTAGCTAGAAACAATAATTGCTAATCATCAATAACTTTGGAACATGATGAATGGGAC
ACACTTAAGCAGAACAGAGCCTTTATGGGTTTTTTTTGGTGGTACTGGGGTTTGAA
>Ccan_OSU1_lncRNA_contig21803.1
ACATGTAAAACAGGACAATTAGAATTAGTTTTTGAAAAAATAAAAAATTTATAGGAGAAAGAACTATGTCAACACTAACT
GATTGTAAAATTGAATGGTAAATCTAATTTCCAGTTTCTCCATGGGTGAAGTCAAAAGATGTTACTGGGTTAGATAAGTT
CCTTTTTTTCAGTAAAACTACTAATATATGTGAGGAACAAAAGTGCATTTAACTATGTAAAAGAATATGAGCGGTCATTA
TACAGTATATCAGTATACAGACTTCAAGTAAAAAGTGTTCTGTATTGTTTCATGCATTGACATTTGAATTAAAAGAGACC
ATTTGTCCTTTTTAGTAGAGAGGATGACTATAAAGGTGATTTGTTTGCCTTTTGGTTATCCCTGCTTTGAACTACCATTA
GCTTTACATTCTGTAGTCGTATTGCTTTCCTGTGGTGAAATGTGATTTAGGTGAGTGGGAATTTGTGTTAGGTCACTTAC
CTCAAGTGGCTTTGCATAATCAAATGAGATAATAAGAAAGCTGTAGCTGAGCACGGAATCAGGACCGGCCACACGCAGGG
GAAGCCCTCAGACAGAAGGCCATGGTCACTGTCAGGATGTTTTTTGGATAAAG
>Ccan_OSU1_lncRNA_contig21825.1
AGTCAAAAGTGTATTTAACAAAAAGTTTAATATGAATGTACGTGACCCAATTTTTACTCCATAGTAAAGAAGGCCCTTTG
GCGAGGAGCTCATAGGATTCCTCTGCTGAAGAGTCATTGTTTAAACTCATTCCAAGGCTTCTAACGTGATGACACTATTT
CCTCATATTACTCACCACCATTATGATACGGTCTTGTTGCCCACTTGTTGTCGTGTCCACATATCCATGGCAAAAAGATT
CATAAAGTGATCAAGTCCCCACAACACTCCATAGACATGTCTGCCACCACGAACTACTCGTTCATAAACTCTGGCTCAGG
AGGGTGAGCTTTACTCGTGGTGTCTACTCACCAAGCTCAGAGCTGCTTTGAAAGGGAACTTGCAGCCTCTCTTTCCGTAC
TAAGTTTTTTGAGAGTACATGACTAGAATAAGCAACACTGGCCGTCTGTTTCCAGTTCACCATCAGGCTGTAAACCTGCG
CTGGATCCAAATGGTCTAAGCCCTGTACATATCCTTGGAGTCCTTCAGGACCAGGGAAGAGAGAGATCTGCCCACTCTGG
GATCCTGGCCTGAGGGGGGCCAGGGAGCTCCTTCCCTGCAGGGTCCTGATCGT
>Ccan_OSU1_lncRNA_contig21839.1
GAGTGGCTCAAGTAGTAGCAAGCGTGAGGCCCTGAGTTCAAACTCCAATAGCACACACAAAAATGATTATATTCCAAGCT
TGTTGAGGTTATTCCTGTCTATTTATAACCTTGTATTTCTAAATTCTGAAGTTTCTTAATTCTGAAACAACCTTTGGTTG
GATTTCAAGTAAAAGGTTGTAGGACCTTCCAGTTTCGGAACATTTCTTTTTCTGTCTAATTTTGCCTCCGCTGATTCCTC
ATTAAGTCTGAAAGATTGTGGCCTGTGTGACATCTTCCTCCTGTCATTTGATGTTCTGCCTTTGCATTTTATTCTCAACT
CTTCTTTCATAGAGATGTAATATATGATATGGAGATAGTCTGCTATATTAGAATCCTAGTTCTGCCTCAGTTTCCATTCT
TAAAAGTTAAAGACCTGCAGGGATTAATATTTATATATTTTATATATAGCTGTGATAGCACTTATGCTAGTGTCTGACAT
GGTAAGTACTTTTTTAAGTATTAATTATTAATGAAGCTAATATTTTCTTGATTTCCTTTTTTCAACCTGTGGTACAAAAT
GGAAAAACCTTTCAGCTGGGGTCCTGAGTGGGGTGCAGAAGGTTTTGTCAAAA
>Ccan_OSU1_lncRNA_contig21913.1
GTCCTCCTTCCCCAACTACACCTATGATATTAATGAGAAATTATAGTAATTTTTAATTATTTCTAGGCTAGCATGAGGTT
TAAAGAGGCTTAGAATTCTGTGCAGTCAGGACAACCACGCTGGCTTCTAAGCAGAAGTTGGAGCAGGTTGTCAGACAGCA
GGGGCCAGTGAAGGACACTGGAGATCAGAGGGCCCAAAAGAGCCTGGCCCTGGCTACTCAAGTCCTCCTGTAACATCTAG
GTCCACCACACAGTATCTTACAGAGTCCAGTCAGCACTGCCAGTCTATATTAGTTTTTCCTATTACTGCAACATTGAATT
GGGAATTACTTTTATGCCACACCTCAGATTAATTACATGTAAATAAAGAACATTCTCCTTTTTCTTCAAATGGTAAAACT
AAAGCTTATTAGTACCTGAGATTATAGTTGGTTCCCACAAGCACTTCTGAGTAAAAGCCTACTCTTATTATAAATGAAGA
CAATTTCTAAACCAAAACAGATATAGTCAGGTACTTAAAAACAAATTTTCCCTCAATTTAGAACTTGAACTTTGAAACCC
GTTTTTTGTTGTTGTTGTTGGTACTGGGGCTTGAACTCAGGGTCTTGCACA
>Ccan_OSU1_lncRNA_contig21935.1
TGACTGCCACCATGACCTCATATGACAGGTCACAATCAAAATACACAAAATTATTTAGAATATTTTATAAAATTATTCTC
AGTCTAAGTATATATATATAAGCTGTATAGAAAACATCAATGAATTTTGTATTTAGACCTAAGTCCCATCTCCAGGATCT
CATATGTATGCAAATATTCCAAAAATTGAAACAATTCAGGTTTCAAGCATTTCAGAAAACAAATACTCAGCTTTTTTGGG
GGGTAGGGTGGAGAGGAGGTGGTACTGTGGTTTGAACTCAGAGCTTTGCACTTGCTAGGCAGGCAGTCTACCATTCAGAG
AACTCCAGCCCAAGGATACTCAACTTTTATATGCACCAGCAAACTACAAATGCTGTTTCTGGGCTTTGTACGCAGTCGTG
GCTCTCCATTCCCTCCTCCACCCCTCCCTAGCAGGTTGGTCATGGTCTTGTCTGGGTTGCAGGGCTCTTGTGGGAAATTG
TTGCCTCAGTGATATCCTCCTCTGTATCCCTAACCTGGAATGATCCTTGAGCCTTCTTCAGTCCCAGTGAAAACTTACCA
GTCTCCCTTCCTGAATATTTTAGAGAACAAGGCTTGAGGCTTAGCTACGAG
>Ccan_OSU1_lncRNA_contig21975.1
AAGCAGGGGGTCCCGAGTTCAAACTCCAATAATGCAAAAAAAAAAAAAAAAAAAAAAAAACCACAACACTTGCTCACATG
AATTCTTAATGTATGCACAATCATTTATTTTATGTGCAAAGTTGGGAGAGAGGTTAAGCAATCATAGACCACCAAGGGGC
TAATAATCCTTTCTTTAAACAAGACTTGTCTTACCTTAGGAAGAAAATGGAACGACAGAAATGATAGGTAAATATAAACA
CTCAAGAGCTAGACCTCCAAGGGACACTTCAGGACATTTACATGAAATAGTTTCTTCTTAAAAACAAAATACCCCAATAA
AAGAGATTGAATTCATCATCAAAGCTTTTCTAACATTTGAGGAAAAAATGCACATGTGAAAAAAAAATTTACTTTAGGAC
AGTGTTCTGGAAATTACTAGAAAATAATGAGCAGCTTTAGTGAACTGTCTCTAGCAATCCAGACTTGAGTGGTGACTCCT
GAATGTAGCATCATCCTTTTAAACAGCCCCAGAGGTCACTGGCTATTGTAGGAAAGTTGCTATGACTGGTAAAGAACTTG
AAAGTCACAGGAAAAAAGTCTGGACTGAACTGAAAGCCTGCAAGCACTAA
>Ccan_OSU1_lncRNA_contig22000.1
GGAAACACTAAGAGTAAAATATATTCAATCTAATAACAACTGTCCCTCTATGTAGGAGTCTAAAGTAAAATTCACTTTAT
TACATGGGCAACACATTCAGAGGTTCTTAGGAATAAGAAACAAATTAAATGGTCACTAGTTAATTACACTACATAGCAGT
ATCAAAAGAAAAAAAATCAATGCTTTGCATCTACGTCTAAAGTTAAAAAGTTAGAAAGGCAAGTCATAACTTGCATTTAG
TAAATAGTTCAATCATAAGAAGTTAAGATACTGTTCAGGAGAAACCAGCCTCAAGAAGGAAGCATTAAAAAGGTCTGGTA
ATTATTTTAAATCAAATTAAGCATCAACTTCTTTGCCAAACAATAAATAAGATTTCATGTTTACAGATGAACCTAGGTTT
CTAAATCAGGTTAAGATAAGTGTAAAATCTTTAAATACATCTCTCAGTACTAGATACTTAATGGACTGAACTTTCACTGC
AAAAAATTTCAGCCATGTCATGAAAGCTTGCTTACCAGAAGTTTTGTCTTTATAATTTTGACAGAGCTAGACATTTTATT
AAGTTCTGCCACGGTTTTAACCATTATAATATTTCCAAATTTAAATTTT
>Ccan_OSU1_lncRNA_contig22025.1
GATTATGCCTTTTGTCTCTGGTGAGAGGCATGAATAGTCCTTTACATCAGACCTGGGGAACAGATGTAATAGCATCCCAG
AGTATGAAATTGTTTTTTGATGCGTCCCAGCAACTTCCCTGTTACCACTTGTTTGTGACCTGACCAGAACTGGTTTCAGA
TAGGGTAAATTAGAAATTAGCTGCACTGTATTAGGCTATAGTGCAAAAAACATCTTTAAATGTTTAGACTGGCAGGAAAA
TGTTTATTTGATAAACAAATAAATCTTGGTATTTCCTTCATCCATAAACCCTAGTTTCTAGGCATAATGTTAAATTGTAC
TTTCCCATTGGGCTCTACTCATTTCTCTTGGCTTGTGCCAGCAGCTTATGATGGTGCCAAATTTACTTAATTTGCATAGC
AATGAACAGTATTTTCATTTTGCTTGCTTCAAGTAATCAGTATTCTAAAAGATTGCTTCAAAAAGAGAATTATTTCTGCA
GCTTCCCTGCCTTTTCCTTGTATGATTTTGTTGTTTTTATTTTCATTTGCTTTTGATTTCCCAAACTTTGAGGCACAATT
TCACTCAGTGAAAAATTGATGCATATTTTGTTTCAAAGTATTTGAAACA
>Ccan_OSU1_lncRNA_contig22029.1
ACTTCTATTTATCAAGGTAAAAATGGTTGCTTTGGGGGGAAGTCTGTTGTAAAATAAAACAATGTTTAGTCAATTATGAA
AATAAAAACTTTCTAAGTTACTTGATAATTTCCTTTAGAGTATACAGAGGACCTCGTTGGTAGTAAATTGTGATTACTTC
AGTGGAGAAAATGTAAACTACCACACTTCCAGTATTCACTAATCATGGCCTTGTCTCACACATGTGATGGACGGAGATGG
TGAAATAGGTGAATAGTTCCCAAAGGCCTCAAAGTCTGAGGCAGCTGTTGGAAGAAGAGGCTCCTTTTGGGCAGGCTTGA
CAATAGACTTACCAGAGAGTCAGGCTGAACTAATAGGAAGTTTCAGAATCTGTGTCCATTTTAGGGCCTACACTATAAAC
ACCAGTAGCAAAAGTAAAAAAAAGGGAGAAAAATCACCCATAATTCCACTACTCTAACTTTCATTTTCTGTCTTCGCTTT
TAGTCCTTGATTTTATGCCATCATTTCATGCAGCTATAAATACTACATAGTTAAAATGCTGCATTCTTTTTTTTTCCCAC
TCAGCTTTATCTTGTGAAAACTTTTGTCTTAGGGTTATTTTGGTTGCAA
>Ccan_OSU1_lncRNA_contig22059.1
TCTCTCTATTGTTACCATTTTGGGAAAGGTGACCTATAGGGTATTCCTACTGGGTACCCATTTATTCCAAGCCACAGATG
ATGAGTACTAGAATGGAAATACATTGCTTAGGTAAATAACTAATATAATAGGCAAAATCTTTGGCTAGCTTATGTAGAAC
TGAATAAGAGACAATTCAGTGAAAGCCACAAGTGGACACAGAGTTGGCCTTTTTATGGATGAAGAGGATAATTACAGAAT
TGTTAAATGGTAGTACTCATTAAAGCAAAGAAAATCATGTCTGAGTAGAGAAGTATTGAAGAGTTGCATCTGAGACCATT
CAGATTTATGGAAGTATCAAATGGTAGCTGAAAGAAAACATATGTGATCAGTGTTTCTTCTTGGGATTAGGTTGTTTGTA
TTGAATGAACATCACAAATCTTTTCTGCAGAAGAAATTGAAAGATAATGACAAAACTTGCTCTTTTGTGTGCCAGGAGAG
GTTTTAGAAACCTACCTTGTCTTGGAAAATTCAACACTTTTGAGTCTGTACAGGTGCCTTATATATAGGTCATTGTATAC
ACACAACACACACACTTCATTCCTGGACTGACTGCCTCTCTGTCCAAG
>Ccan_OSU1_lncRNA_contig22060.1
ACACATTTCCTGAATTCAATATTGATGTGGGCCAGCTTGGCATCAGCTTTTGGCCACATTTCTGATTAGTTACTTCTCAA
AAAATATACCCAGCTATTCACAAGGAAACTGGTGATAGTAAGGGAACCTAAGTGCAAAGCCAGGATTAAGTAGAAAAATT
AGGTGAGTTAGTGAATCCACATCTTTATGTATGATCAATAACATGTTATACTTAGCCTGGTGGTTTGGCCCAAGTTCTAC
TACTCCTACTAAAAATAAGTTTACTCACTAGAAGAATCTGGGTATATTTAAACATTTTCAGCACATATGTAAAAGAAAGT
AATATCAGAAAAGTTTACTTTTCATCTTCAGAATTCTAAAAAATTAAGATTCATTTCAATTTAATCTTTGGAACAGAATG
AATCTGTTCAATCTAATAATTTATCTGGTTTTGTTGGTAGATTTGAAGGACAAAGACTAGACTAAATGTGAAACAAAACT
TCCTCTTTAAAACATTTGGCTTAAACATGCTATGCCCTCATTTAATATTGTTCTAAGCATCTTATACTGTCTCATGGGAA
ATAGCATATATATATATATAAATAAAATTTTGATAACTGTACTGTAAA
>Ccan_OSU1_lncRNA_contig22149.1
CATAACAGATGTTTCCTCTAGTTATTTTCCAGTAAAAAAGAAACAGAACTTGAACAAGTGAGACAGATGACCAAAATGTT
TCCTAATTTCTTGGGTTTTTTTTCCTTATAAATAGCACCTGTTCATCAGATAGAACACTTCAGATCTGGACAGCTTAAGA
ATGAAACAAAAATTAAAGCCCTCCCAATATTATGGTGATTTTGCCTTGGTCATGTTGTTTCCATAACCTATGCTGGGAAA
ATAAGACTGGGGTATATTCTAGAGTTCCAATTCAGTTTGTATCTACAAAACACTAAGTGCCCAGTTGTAAGCTGTCCAAT
TACCCAAGACTCCAACTGACAATGTCTATTCATGAACCCGAAGGAACTACCTAGATGAAATGCGTTGTTGTTCTACAATG
TAACTTTCAACACTGACTCTCCACCTAGTTGCCCTCCAAGTATTGCACATAAAAAACATATATTAATCTACATACTCATA
ATTAATAATTCTTACAGTGAAAACATGTCACACTTGATGCTATACAGTAATAATAAATTGTCTGCAGACAAAATTTAGGA
CATTTCTTCCCAGCTGAGGGTGGGAGGCCAGCAATTCAATCTTTGTG
>Ccan_OSU1_lncRNA_contig22151.1
GAGCAGTTATTAGTGTGCCGTTACTCCAAGCTGAAAATCAGAAACTAAAGAGAGAATTTATTTGCACATAAGCTGTACCC
TCAAACCAACTGTTAGAATAAATGCCGTGTGACTCAAAACAACCTACGCTGCACTGCAGCGGACCAGCTGGGAAGTAGGA
TAAGGAGGAAGAGTTAACTCTAACTGCCAGTAGAAAGTAGCACATTTTAGGACACTGGTGACCAAGGGTTCAGATGAGGA
TAAGTACAATAAAAAAAATCTAATTCCAGCTTTCAAATAGCCAGTGGTTTAATTATTTTCTAGTCAAAACCTGAATGTGC
TTTCCCCCTAATGTTTGGTGTTTAGTGTGCAGGGAGGAGTTTGCCTTTGATTTCGGTATGGCATAGTAGAAAGGCTCGGT
TTTGTATTCAAAAGTCGAGGGGGTTATAACATGGTTTACTGATGATGTGATCCTAACAGTACCTTCTCTGAACCTCTTAT
CTGTAAAATCATAATACTTGGTTAACAAAATGTTATGGTATTTTTGGAAATAACCATATAAACTGTAAAAGATGTTTTAT
GTGACTAGCAGATGTTTCCAAGGCAAGCTGAAATGTTAATGGTTTTC
>Ccan_OSU1_lncRNA_contig22152.1
AGTGTTGAACTTGTGAGAAGAGGAGGAGGTGACACTGGGCAAGATCATGTGGAACGTTTTAGCTGTTCTTCCTAATGCAC
TACTTTAACACAACGAATCGTTATCAGGATTATTGATGTTTTCTTGGAGGATGAGATGTTGGGGGAGGTATTTAAATTTA
AATATGCATAGGCGTTGACCTTTTAGGCTTCTGTATATCTTTGGAATGGTGTGGTAAATTTTAATATGCACAATTTCTAA
AGTTGCAGCGTTATGTGTTCGTCCTTTCTGTTATCTAAGTTAATTTTTTTATGTTGAGTGTATGACATTTAAAATTGGAT
TCTTTGTCAGTTTTCAGGGTTCCTTTCTTGGGATTGTTCTTTCAATTTATCAGTAGGTATGTTGCCACCAGGTGGCAGCA
GGTTGCCATAGTAACAGCTGCAAAATGAGAACTTTCCTCAAGGTTATCTAAATAAACCTAGATTCCTTACTCCAGATGAT
ATCGTGACTATAAATAAGTAGAAATTTCCTACTGGAAATTTGTGTTAAACTGTCTCTTAAAAGTATTTTTAAAAAATATG
CTTTAGCAAATTTTAAGGATGGCTTTTCACTGAAAACAATTTGAGAT
>Ccan_OSU1_lncRNA_contig22159.1
GGTAAAATTTAATGACTGTTCCAAAAAAGAGTCCCAGGTCTATAGTAACTAGGTGCTAACCTGTAGTATCTTTCACTCTT
TCCATCACATTAGGCAGATCAACATTCCTGTTTGCTATAAGTGAATGTCCAATAGAAGCACATAATCAATGGCATGAACT
CAGAAAACACATAAATTACTCATGTAGTATGATGAAGTCCAACTAAATTTTGCTCACATCATAATTTTAATTGACACTTT
TTAAACTTTTTGGATTTTAGGGATTTGTATCATATTAATGAGATCTATCAGAGACCACAGACTCTGGACAAGAGAAAGTA
TACTTAACCCAAGCTTTTGAAAGCCCTTCTGTCCTATAAATGTAGATGAAGATTCTCTTGCTGTTGTTCAAATATTCTGG
TACTGCTAAAGAGGCCCTAATTTAGCCGGGAGCATTCAATAAAAACACCATAGAGGGTTAATATCTGAGATAAGTGAAAG
AAATAGTAGGAGTCAGTCAGACTGCTATGATAAAGATTGAAATAGTGGTTCTCAGAGTGTGGTTCCTGGATCAGTTATTT
TAGTATTAGTTGGAAACATGTCAAGAGTGCAAATTATAGGGCCTTA
>Ccan_OSU1_lncRNA_contig22173.1
AAGAATTATCAGTATTTCATATGACCTAAAAATATCTCTAGAATTGGCCTATATGAACCAGCTAACTTATAAAATGAGAA
AAAAGGACAACATGATCAATTTTAACTATACTTTTTTCCCCAACAAGTGCTTATGTTAAAGTACTAATAGATCCATGTAA
TTGCATACCAGTTTTTTATATTGACATACACATAAGTACATATATACTTATTCCTATAAATATTAATTCTAGGGGTTAAA
AAATCTTGTGTAAACTTTTAAAAACTTTGCCAACCTGTCTTTTTCAATGTATTAATTTTGACCATTCATACTTCTTTCTT
AATGTTTCTAAGACAACTGAGATGGGTACTTTGGAAATGATTTTAATGGTATATTATTCTGAATTATTTATAGTATGTCT
ATTATTATATCATTCCCCAGTTCGTAATTCCTTGATTTAAAAAAAAAAGTTTTGTGCCTATTTTAAGAAGAAAATAGATT
ACTATACATACATTTATAAGATCAACAGCATTTTTGTTGTGAACAATGTTAATAGTATATCTCAGACCATACTATAGGAT
TAAAAGACTACCATCAGGTTAAGTGTACATAAGAGACAACTGTGTA
>Ccan_OSU1_lncRNA_contig22200.1
GATGTGCAGTTCCCATTTTTACTTCTAAATCTTCAGCCTATTCAAAACGTATTTAAAAATATACCTCTAAATAAAGTATG
GTACCTTTTTACTAAGTGGCACGTCTTTTTCCCACTGACTTCCTTATCCGCTCAATTTCTGTGTGCGCTTATGTCTCTGC
CTCATGTTTTAGTCACTGGAGTTTTAGGTTTGAAAGATTAAAGTAAGGACTGTCTTGATTCTTGCTTTTCTCTAAGCTGT
GGTGGCACTGTGACCATTTCTAGAAAGCTGGCCATTGTATTTCCCAGAAACTTCCTCCTATGTTAATCTGTTTTTCATTC
TCTACTTGGCCAATACCAACGCCTCCATCTGAGGACGGGAACCCTGGACCTGCAGTAAGTTCTTGTCATCATTTCTGGAA
CCATAAGTGGATTTTTTTTCCCCCCTAACCAATGGTTGTTTGACACAGGAAAGCTCTTGAACTCTGTGCAGTTTCATCCC
AGTCCCCTTGCTGAATTCTGTCATCTGGCGATCATGGTCAACTGTGACCATGCATCAGAATCACTACAGGGCTTCTCAAA
ACACAAGTGGTGGGGTCTGGCTCGCTGTCTGAGTGGGAGGGCTGG
>Ccan_OSU1_lncRNA_contig22208.1
AGCTACCCTCCCCCACCCCACACACTACCAGTTTGGGCCTCCAGAAGTCCAAAGAAATCAAAGTTTCTACCACATTACTT
TTCTGTCTTGACTGTATGTAAGTCAGTCTGTCAAAAAGTATTTATCTGTAGACCAGCCAAAATAAATGAATGCTTCATTC
ACATTTTTTTGTTTACTTTTCCTAAATTGGGACAGGAAAGTCCAGGGGTAATAGTGCACACTTGTAATCCCAGCAGTAGG
ATGGTGAGTTCAAGCCAGCCTAGAATATATAGTGAGGCACTATCTCAGAAAACAAAAAAAGGAAAATTACATCTCAGTAC
TTCATGAACACGTCCAGGATTTAGTGAGCTACTTTGTTCCATTAATGGAACATTTAGGGGATAAAAGTGTAGTAAGGCAG
GCCCCTAAAGAATGTACATTTTTATTGTCTCAATTTGAGTAACCAAATTAAAATTTTTCACTACATATATCCAACCAAGG
AATATCAAGCACATATATGCTAAGAGAAGCCACAACTTTATTTTTTTGTGGTGGTTGTGGTACTGGGTTTTGAACTTAGT
GCCTCATGCTTGCTAGGCAGGCACTCTACCACTTGAGCCACTCTG
>Ccan_OSU1_lncRNA_contig22215.1
TATATTTTCCTCCTTGGTACTCCTTTCAAAATCAACCTGCTTTCTTAAATTTAATTTCCCCATCCTTCATTCAATCTCTT
TCTTGCAAAAGAAAAAAATTGTTAAGTTTTGGTTTTTTGCATGGAGGGAGGCAAGTCCTTCAGTGGAAAGGTCAACATAA
TAGTCACAACACAAATCACTTGCATATATTCTTTTTTTCTTTCTCTCATTCACTTCCATATATGGCATCACAAACTTCTT
TAGACCCTGTTCTAAGAGCCTATAAGAGTGTGTGCATACAGTAAGTGTTCAAAAAATATTTGTGGGTCGAATGCAAACAC
GGAGAAGTTACTGAAGAAAGGAATATTAGGTGATCTTGATTTTAACAACCTGTGCCTAACAGAGACTTTGTAATTAAGAG
GATATTTTTTTCACAAATCAGAATGAAACTCCAAGTAGTGAAGATGACCAAGTATTTCAGAAATTAGAATATAAATGGTT
GTGTCTTCTCCTCCCCCCCCTTTTTTTTGAAGGTTATAGAGTTTGAATTCAGGGCTTCACACTTGCTAGGCAAATGCTCT
ACCATTTGAGCTATACCTCCAGCCCAGTAGTATTCCTTTTACAGG
>Ccan_OSU1_lncRNA_contig22368.1
AATGTGTAGCATCCCATATAGTTTTCATTATCATATGGTTTTTAAAATGGAAAACCATTAATAGATTTAGGTCAGTGCTC
TGTATACATGGTTTATAGAACTTTTTACTTCATGAGATACTAACTTGTTTCTAAAGACAGGTATGCTTGGATTACTGTGG
ACGCAACCTGCCCATTCTATCTCTGTATACTTTATGCCCTAATGTCACAGGCATACTTTTATTTGAGTACAGTTTTTGAT
ATTCTTAGATTAACTTGAATGTAACAACTGTTATGCTAGGAGTAGAAAAGCTTTCCAGTGCACCTCTGATTTCTTAGAAT
TACCTACCTAATCCACTCATCCTTTTATTGTCTGTTTATTCAAGTTTACCCAGTATCTTAAAGGAAGCCAACACTTTTAA
GGCGGATACACCTTTGATTACAATAAATTGTGTTTGTCATTTCTAAGACACAAATTCCTCAAACCTGACTTCTTTGTACA
GAGCGGAGGAAATTTAGTCCTAACTTAGAAAATAACCATGCAAACGTAATTGTACTTGTGGTTTTGTCCTTTTCATATCT
TAATTTTCCATTACTGATAAAAGTTTAAACCAAAGATGGCAG
>Ccan_OSU1_lncRNA_contig22401.1
ATTACAAATGGTTGTTTAAAGCCATAATATTGAGTAGTTCTTTTATGTAAGTCAGGTGTTGGCAAACTGTTGCCTCCAGG
CCAAATGTGGCCTATAGCCTGTTTTTGTACAGCCAGCAAGCTATGGATGGTTTTACATTCTTAAAAGTTGATAAAAAGAA
AAGGAAGAATAATTCTACCACAGAGACTAAATGTGTGACCTGCAAAACCTCAGATATTTATTGTCTGGCCATATAGCACC
TAGAAAGGATTTGCTGAACCCTCCCTGTTCCAGTTCATTGATTTCCATCCAATTTGGAATCTTACATTCTCATACACATT
TTTTTGAAAATCTGATAATACCTTTCACTTTTAAAAGCCATTATCTATATATTATTTTTATATTAAAGACCTTTTTATGA
ATTAGAGAAGCTTTATGGTTGTCTCTGAGATACTTAAAATACCTAGTAGGTCATTATTTTAGCTTCTGCTTTTTGAGCCT
TAGCTATTTGTTGCCACCATCTTGTTTTACTGCCCTTATCAAGTATGGTAGTGCTTTTTTTCTGTCAGAAAACTGACTCT
TGGGTGTATTCTAGTATATTTCTTTAGCTATCAATAGCTTAA
>Ccan_OSU1_lncRNA_contig22406.1
CTGCCTCCTGAGGAGCTAGGATTGTAAGTGTGAGTCACTAGCACCTAGCTACACTCCCACTATTTCTGATCAACATTGTA
CTGAAGGCAATAAAGCAAGAAAAAAAAATGGCATGCAGTCAGAAAGAAGAAATAACACTATATTCATAAATGGCAGTATT
TTTTTTTTTTTCTTTATAGAACTGGATCAGAACTTGAGTAGAGGAATTTTCTTGAGATTTCACCAAGTATTTCTCAGGTA
ATAGCAGTATCTTATATATTGAAAATCCAAAGGAATCCACTGAAAAACTGTTAAAAATAATTAGTGAGTTTATCAGGGTT
GCAGGATATAAATGTGTACAAAATCAATTTACTTCAGTCATTATACTTGTAATGATCACAACAATCTAAGTGAAATCTAG
AAAATAATTCACTTACACCAACATCAAAAAGGAAAAACCACTTAGGGATAAACTTAACAAAAGAACTGCAAAATTTATAT
TATGAAAACTACAAGCCAGATGCCAGTGGCTCACTCCTGTAAGTTCATGAGATCCCTATCTACAAAATAACCAGAGCAAA
ATGGACTGGAATTGTGGCTCAAGCAGTAGAGTGCCTGCTTTG
>Ccan_OSU1_lncRNA_contig22416.1
AAATACTATTTTTATGTATACAAATGGTCCCCTCTTCAATGTGGCAGTCTTTTTCCCCAATTTCACATGAGTACATCTCT
CATCACTTGAATGGAGTAATTGTAGGAGTATTTGGGAGTTAGTTTTCTTTTAGACATGTGTAGAACTTATGCTGAGGTGA
CTGAGAGCCCAGAGTTAGGTCTGTGCAACCCTAAGCCTCCCTAATTGGCTGATAGAAGGCAAGTAGGGTGCACTGCAGTG
GCCACTGTAGGGAACACTGTACTCAGGTTCTTGTCTGAGACACTGCCAGCTCCCTTTTGTAAGAAAGAACTGATTTTGAT
ACATAATTTAAAATATGATAGTATAGAGTTCATTGATGTTGAAATTTTCTTTGTTTGGTCAGTGAGCTGAACGGAAAATC
ATCTGATCAGTGTGTGGTAAGACTGGACACAGACACGGTTTCCTCTGATCGTCACATAGTATGGGTGGGAGAGTGAAGAG
AACTTATTCCAGATTCGTGATAAGTGGTTCTATAAACTGTATTGAATAAATTCCAATTGCTAGTGACTTTTCTTTTCACC
TTGGTGATTCTAGCCTCAGGGTAAAAATAAATGTGTTTATA
>Ccan_OSU1_lncRNA_contig22469.1
TGATAAGGGCATGTTTAGAATATTTTACTGGGTTATGATGAGAAAAGTAGGACAGAGCTTTTTAGAAGTTGGGCCTTCTG
TGCTCTTTATTGCTTTTAATCAGTAACTTAAATGAAGTCAGAGTTGTGGTCTCCAGGTCAGAAAGTGGACCAAATCTGAA
AAGGTCGGGATGAAAATTCACAAATATTTAACAAGCTAACACTAAAGACCAAAAGCAGCACATGCAATTAACTGTAATAA
ATTTTTAATCTCATAATGAGCCTTGACAAAATTATAAAAGTTATTACTCAAATATTGGGTTATAGAGAGCTGGCTTGTGA
GTAGTTATCAGGAAAAAGGCTTCAAGGAACACAAGCTCAATGTGATACAAGATAACAAAGTGGTTGCTTGAAAAGTGAGT
GGACTTGAGGGTGCATTCTTTAACATTCATATACATTGGTACTTAGACGTTACTCCTGCCCTGTCATGATCTTCTCTAAA
CTATGAAGCCGTTGAGGACAGGATACCAAATTTTTTGTATCTCTAGTGCCTACCACTTTTGGACACTTAAGTAATCCTCA
TCAAGTGTTTATTGAATGAATGAGAAGCAAAGTGACCTTG
>Ccan_OSU1_lncRNA_contig22517.1
AGGAAATAGCAGAACATTGCACTAGGAACACACACAGACTATAGAAAAATATAAGTATATTTAGGGAGGTTGAGGAAAGG
GGAAGTTTTTAAAGGCAAATTGAGGAGGATTAAATAAAATATTTTGAAACAATTCTTGGCTACAAAGATCAATGACAAAC
ATGGCACTTATCTGAAGTTGAACAGAGTTCTGTGTAGACGTTTTTGGTGGCTTTTATGCAAATGGTGTGGTTCTGCCAAA
GTATCTTCTGCATAGTTCCTGTTGCATATGTTCATTAGATCCCTTTCATAACTTCTCATCTTGATTTATTTGTTTTACTT
TTTTACTAGGTTAAAGCTTGATGAATATGACTCCATTTGATTGTAAAAACTTTCACAAATTATGCCATTTTTAAAACCTT
TTAATTTATATCCTTTAGAACACCTGATAAATCACATTCTTGTTTAAGACATAAACCAATTTTAACATCTTTAATATGTA
TATTAAAATGTATTTCCAGAAGTTTGACTAAGTCACCATATTATTTTAATTTATGAGTGTGTCAATCACTACCAATATTG
AATAATAAAATTACAGCTAAAGAGGGTTGAAATGGAGCA
>Ccan_OSU1_lncRNA_contig22546.1
GCTCTAGAGCAGGTGTTTTTTTTTTTTTTCAGCCCAAATTAAGTTGTGCTGAGAGCTGGGCATAGTTGTGCACATCTGTA
ATCCCAGAACTTGGGTGGTTGAGTCAGGAAGAGTTTGAAGCTGGCCTGTGCTACATAGCAAGTTCCAGGCCACCCTCAGA
AACATAGCAAGACCCTGTCTCAAAAAACAACAATAACAAAAAAAGAAAAAACAAGATTGGCTGAGATGTGACTTGTAAGA
TTGTACATGAGCTGAGCAATGATTTGGGTTAAATAGAATGTTCAGGAGGAATTAAGAAGTGCTTTATAATCATTTTACAT
GTTCTGAGTGATGATTGATGACTAATTTTCCTGACTAAAGCCACTGCAAAATATAGCTTGGCTATTCAGCTAAAGGTTGA
GATTTCTTTTTCTATGGAAAGATGGTTTTCTTGTGTACTACAAAGACAGTGGCCACATATCTGTTCCTCTCTACTAAATG
CTTTGTGGAGGGCTGTGTTCACTGATGTTCTTGAATGGCTTGAAGCAACCCATTCTATGAATTGTTGACTACTGTGCCAA
AAATCAGTAATAAAGGTTGATTTTTCATAAAAAAAAAAA
>Ccan_OSU1_lncRNA_contig22576.1
GGCCCGTAAATCATCACTGCTATGCCCCCTAGACTGTCCTCACTTCAGTTCTAGTTGGTGAGTTTTGCTTGGATTCTATA
AAATACACGCCTTCCAATAAATTGTATTTCATGCTAAAAAAATTAAAAGTTAATACAATAAAAGGTTTTTTTAATCCCCC
AAATATATTTGGTTGTTTTTTATGGGAAGATCATTTTAGGTAATTAGCCTGCTATGCTAATTGAAACAACTCTTTTGTTT
CTTCCATGATAATTGGTATTCTAGGCTTCTTTATTCTGAAGACGTTTTTGAAAATTATATTTTCCTTAAAAATTATCCAT
TAGCCCAAGTTTTTAAATTATTCAGAGTTGAGCAAAGTATAATTTATTCAATGTTTGGTAATTCTACCTTATTTGTCTTC
ATGTGTCATTATGTTAGCTAAAGGTTATACATTTTACCATATTTTACAATCAGCTCTTAATAAACCTTTTCCCGTTTTTC
TAATTAATCAATTTCTATCTGTTTTTTTTTGTCTGCCATTAAAGAATTCATTTTGCTGTCCGTTTCCTAATATCTTGAGG
TGTATTACCATTTTTCTTCTTTTTCAAAATGCAAATTT
>Ccan_OSU1_lncRNA_contig22580.1
GAAAACAATTCTGAATTGATGTAGAGTAAGCTGCACTGCCAGCATCTGGATCCCATGAACATTCTGCCTTAGATCCTAGG
GTTCTGTGCACCTCTTCAGCTTTACTGGGTCTATACTTCAGTCCCAGATTCACACAGAAACAGCACACATTCTTTTAATT
CAGGATTTACTCCTTTGAAACGAGTTACTGTAGCTACTAAAGAAATGTTTAAATGTCTGAACACCAAAGAGGTAATAAAT
TTAATTTTTTCCAAATATTTGTAAGTACTCTGTCTCAACCAAGTCTTTACTTGCACAGCCAGCAAGCCAGTGTCTAAGGA
GTTGTAACTTATACATTAAGGGAGTGGACCTGTCCAAGTTCATGTTTACAAACTACCTAAGGTAATGCACGATATCACCA
ACATACCAAATCACGGAAAACAGGATCCAGAAGTCAGCACAGCATTTGCTGTTGTAGTGTATCCAAGGAAATGCTAATTA
CTTTTACTTTAAAAACTCCTCTTTGGATAAGGATATAGTCAAACTGAGTTAGTCTTTACAAAAGGAATTCTCTTAGAGTG
TTTAATATAACCTAGGCAGGTTACAAAGGCATTTCAAA
>Ccan_OSU1_lncRNA_contig22615.1
TATCACTGAATTATATTCCCAACCCTTGTTTTTTATTTTAGTCTAGACTTTTCTAGGAAAAAGCACAAATGAAGTAATTG
CTGTAGTTCCCAGAATTAGAAGTATACTTCCTACTTTAGCATCTCCTGTATATTACAATTTGTCTCTGGGTTTGTGCTCT
AATTAACTTCATGGATTTAAAGGTATTTCATATTCCTCAACTCTTTGACTTTGTTTAGCTTTTTGGATTTATCTTTTCTA
GATGATATGTTCTAACTTGCAAGAAGTGATATTTTTGGGCAGCACTTTTATTTACCCTACCTGAAGCATTGAGACATAGA
AACTCATTATAATTACGCTACGGGGATAAGATTTTTCTGACATAAGCACTTTTCATTTTTGGCATTGTAAAAGAAATCTG
CTTTAGAACTTCTCTCTGTTTTTCTCATTTGTGTAAGGTCCTATAGTTTTCCCATATTACCATCCCACATTCTGAGCATT
TACTAGGCTATTAAGTTTAATTAGTTGTCCTAGATTTTATGAGCCACACATTATCACAGATTAAGTAAAGATCATAAACC
TTATTATAATGGAAAGCTTATTTAAAAAATAGTGTAGG
>Ccan_OSU1_lncRNA_contig22617.1
GAGATTCACTTTCAATTTTTAAGTGTTCTTATTTCACAAAATTTAGTTGACAATTAAGACTACACATTTTTAGTACATTT
ATCTCCTATGAAATCTAAGTATGGAAATCACTAGAACATGTTTAAGAATATTTTGCTGTGAGTTGCAGTAAATGATTCAT
GACCATGGACAAGTATATCCAAACTTTTGAATGAGGACTTCCCCTACAGTCTTTCGACAAACTGGGGTGGGGTGGCTGGA
TAATTTGACAGTGAAGCCCCTTAAGAGTGTGGAATGAAAGGTCTCAAACAAAAAATACCCACAGCCATAGAAGTGACAAT
GTTATATTTCTCCCCATTGACAGTTGGGAATAGCAATAATTTTGGACATACACATTCTTGAAAACCACAGGCTACATTTC
TACCTCTAACTTTAAAATTCTTGCTGTTGATCATGAGAAAGTTAGGGTCGCATAGAACTTACTGACATTACATGTAATAA
ATTCAAAATCCAAGAACCATGCTTATTAGAGCAGTGTCTGATACTATAGATGCTCAATTACTATTAGCTTTCTTATTTGA
AGAAGGATTAAATGTTTGCCTCCTATACTTTCTTCATA
>Ccan_OSU1_lncRNA_contig22647.2
CTTTCATTAGGAGTTTGGGGGACTGGGTCACAGTGGGCATCAGGGGGGTATGAGTTCAGTCACCACTCCAGAGCATCACT
AACACCAGCCATCCTGGGACACCACGGGCAGATTTCAGACATTTGATTGAAGTCTGGTGTAGATGGCAGCCAAGGTACTT
CACTCTGGGGGATTTGGTGATCTGACTGGGTGATAGGATGTGTGGGAAGGGTGCTGGCTGTGCAGGAAGGTGGTCCTGGC
TCAGGCTTGGGTTGGTATCCATAGTCTCACTTTCAGCTGCAGAGTGAGCGGG
>Ccan_OSU1_lncRNA_contig22653.1
AATAGAAAAGCATCAACCATTAAAATTTAAAATAATTGAGTCAAGTATGTGATGTTTCCTCTCCCTTAAGTCTACACTGA
TGTAGATTTTGAACTGCTAACATTTATGTCATGTAACTTTTTAAAGCACTGAATTTAGAGATTGTTCCTTCTATCACAGC
ACATTTAGTAAAAGCATTAAAGAGTGACTGAGTAGGCTTGTGTTCTCAGAGTTGGCATCTGTATGTATGAAACCATAATT
TGTGTGGAAATAACACAGAAATGATTCATGTAATCATTTACCCTTTCTTAATGATTTTGAGATCTCTGGTCTTCAGTTCT
TGTGGTTGTTTTAAAAGCGTTTTTCCCCCTTTATTAGATCCTGAGTTATCCAGCTATATATAGTTCCATTTTCTCTTATC
CTTTCTCTTATACAGAATGAAGAATGGATAGCCAATCTCATTAGTCATTTAAGTTATTAAAGAGTTTATCCCTTTCTCTG
ACTTTTCCCTCTTCCACTCCAGTTTCTCAAGATCTGAGGCCCACAACAGATAAGCCCTTAAACAGTGTGTTCATTCCCTA
GAGGACTGCTTCCTGTTGCCTGTGTGTAGTACGGTGG
>Ccan_OSU1_lncRNA_contig22741.1
AGAGCAGGCAGCGAGGTCCTGCCCCGCTCATTTAGAAGGTTCAGATGTTTATTATGTGAAGATGAGAACGAACCATTGCC
CATATTTGAGAACTTGAACCTGGATTGAGCAGCTCTTACTCTTGCTGTCGGTGAAGTCTCAATAGTACTGAACTGTAGAC
TTTTTCTGTATTTATTGCAGGTAAGCTGGTAAAACTTGGTGAAGTTTTATATTTTGACAAGTAATTTTTTTATTATTTTA
ACTCTGACTCTAACTCAATATAGTCTCATTGTAGTAGTTCCAGTTATGTGACCTATGCGGAGTTCAGTCACACTTCTAGA
CCCCTTGGTCTAAGGTATACAGCTTCAGAAGGTTGCTTCTTGTTCAGTTCCACCATTGACGTTCTCCAAGTGATTGGACT
TTAAAACTCCTTCCCTTTCTCATCAAATAAGTAAAACTACTTTATATAATCTAGTGAGAAACGTCTGTTGCCTTCTCTTT
TTATTTTGAGATAAAAACTAATCATTTTAAATTGCTACTCAACTGAAATTTGGCCTAATGATAAATCTTGACAGTGACAT
CCCAAAGTCATGTGTACACACTTAAGGGAACATGG
>Ccan_OSU1_lncRNA_contig22743.1
TCTCAAATCTATAAAAGCCAGAAAAACACTGTAATGTTGAAATACTGAAAGCGTTCCCCTTAGGTCAAGAGCAAGACAAG
GACATTGACTCTTTTTAGTTTCATTTATCATTGTACTACAGTTTCCAGACAGTGTGTCAGTGTCCTAAGAATAAACATAT
AACTAAATGCAAGAGCTGAGCATGCAGAAACAATCCCATGTTGTTACAATTAATTGATATGAAAATTTCAGTGGGGAAAA
AATAGTCTTTTCAACAATCATGCTAGGATAACTAGCTATGCATATGCAAAAGAATGACTTCAAGACCCTTACTACAAACT
TGTATCATAAGGACTAAAATTTCATGTGTTGCATTGGTATCTCTGAGCCTCAGAGGTACCTACAAGTAAGTTCTCTTGCT
CTCACCAGTTATATCCTCCTTGGCTAGTTAACCTATCCAACTTACACCCGGTCTTCAGTCTTAACAAATTTTACCTACCT
GCCAGCCACAAAATAATACAAATCAATCCTGTATTTTTATGTGACCTATGGCTCACCCCACTGTAGATACAGAAAAATCC
TGCCTCCTAAAGCCCCTGCCATTGTGGCCTGAACG
>Ccan_OSU1_lncRNA_contig22757.1
TCTCTTATCTCCAGCAAACCTGTTCTGCGTGTACGCCAGCCTAGGGCATGTAAGTTTCTAAAGCTGTGCCGATCTTTCTA
CAGGCTCACAATCCTTTAAGAGGCCATATACCACTCGTTTATACAACTATTTGCCCATGGAATGATACATCATCTTTAAT
GACACTGGAAACAACGTACCGTTTAAATCATTCTATTTCTAATGTCACCAAGGCCACTATTATTTTTAGCTATTGAATTT
TATACTCTTTTTTCAGGGTTAGTAAAGTATTATCCATTTTTTGAACTTCTCTACAGAATCCTAGTAAATAGTACAGTCTA
CTTTTAGACTTAATATCATATTCCCTCCATGAGACAATCTTAGCATTCTTTCTTATATATATGATTAAAAACAGCCCCTT
TTATTTCACCCAGAAAGCTTTCTTATCCTCCTTTTTGCCTCATTCTCTTTGTATATTCAGTTTCTCTTCCTAGACGGCCT
TTGTTTCCCTTGTCTCCTATGGTCAACTATTACCATTTTCCTTTTGTTTGTTTTTGTAGTACTGGGGTTTGAACCTGGGG
CCTTATGCTTGCTATGTAGGGCTCTACCACTTGAG
>Ccan_OSU1_lncRNA_contig22761.1
AGCTCTCTCTTACTCCTTTACCTGGTCTATGGACTGGAGGAGGCGCAAAATGCTTCCCCAATAATATTTTTTCCTGAGAA
AGAGGCAACAATTCTCTCTTCCCCAGTGTCAAAGATGTGCTAAGAGACTCAATTAGCCAACACCTTGTTGATTTCCTCTC
CCTAGAATGAAGGAAATGTTTATTATAGTGAAAGATATGGTGCTTCTCACTCCACTTCAGCGTTCCCTGAGAACTGAGCA
TACGGTGTCCCCATGATAATACAAAGTCCTAAGAGAGGAGCAGCTTCTGAAAATGGGTGGAAACAGAAGACAGAATCTTA
TATGCTCTAAAACTGGTGTTTTGTTAGAGGCATGGTTTCTATTCTGGAACTGGGATCCTGAATTACAGCTTCTGGTTTAA
GAGCATGGGATGTTTCAGAGGGTCACAGAAAACAATCCTCCATTCCATTTTCAGGAAAGAAACTAACAGAGGTAGTATAT
GTTAAGAGAATGGACCAATCTAGGCACTGAGCATCACTGACAACACTAAAATGACTTGCACACCCAAAATGAACCAAGGA
ATAAAACCACAAAAAGTAAACACTATGTGCCTTTA
>Ccan_OSU1_lncRNA_contig22780.1
TTTTTTTTTTTTACAACATTCTCCTTATCATGGTTATTATATAAATAATAATGGTATGGTAAGAAGAATAATGTAAAATA
TTACTTATAACACACAAAGAATTGGAGAGTTACTGATACAACCACGGGACAAAATAATCCACACTTCCAACTTGAGAAAA
AAAAATGGTAATAATACTGTAATATTTAGTATCTAATATGAAATTTTACTGATTTTATGTTGAGCTATGGTGATTAAAAC
TTTACAGTATGATTGTGCATGTTATTAATTCATGAGACAAACAAAGACATACAGGTCTTAAGTCTTATAAGCCCTTAAAA
GTTTTTCTCAGGTAAAGTTAGCTAAAACAGTATCAACCAGAAATAGAGAGCTAACAGAAGTACAATAGGGTAACTAACAT
AAATGCAAAAGATAACAATGTATCTGTACAATTCAAACTTTCAAAAATTACCACATATACAAATAATAAATAATAGTCAT
ACTGATGTCAAGTTAACAAAATAATTATTAGTCAACTGTTTTATTAGTCAATGGCTTACAAAAAAACAACTGCTATTTTA
AAATGACTTTCTCCATAAAAATAGAAGGCACAAA
>Ccan_OSU1_lncRNA_contig22931.1
GGAGTTAAATTAGTTAAATCCATATACAATACATGTGAACAGCAGCAAATCAAGAAAGTACCCACAAATATATAAATGGA
AACAATGGGAATTTAAATATGAATATAATGCAGTCACTAGATATTTAGTGAAATTTCTTTGGATTCTTTTTGGGCAGAGA
AATGTTGGTTGACCACAACTGCATAGGGACTAGAGTGTGAGTGTCAAGTTGAAGGTGATCCCCTAGGCCCTGTTCAAAGT
GAAGCAGTCTTAACTAAGCATTCTCAAACATGCTGTCCTTGGAAAAGTTATTTTTCCAGTACATAAGAAGATCTAGAGCC
CCAAGCCTCCTTCACTGAGAAATACTTAAGATCAAGCCAAGTCCTCCTTGGTTTCTGTCAAAGCCTACTTAGAATTTCCC
TTGTCTTTCCTTCAATCAGCATCATGACAGCAGTGTAATACTTACAGAATGCTTTATGCAGAGAATCAAGGAATACAAAG
GCATACAAGACAATGCTGTTCAAAACAACTCATGATTCAGTGCCATAACGAATGATTCTGGCAAAAATGGTACACAATAG
TCATGGCAACAAGGATAAAAGTTATGTGTGG
>Ccan_OSU1_lncRNA_contig23020.1
GGGGCAAATCACTGACAGTGGACACAGTCCTTCAATCTTTGCAATTTGTCTAGGGAAAGCCTGGCTCAATTTTGGTTTTA
AATGTTTCTTGTCAAATCCCTATTACCCAAGAGAGTTTGGCTGGGACTGGCCCCCAAATGGTTAAAATGAAATGGTTAAC
AACTTAGCCAGAGGGAAGCCATTAATCAGGTGTAGAGGGGAGCTATTAATCAGGTGCTGTTTTTAATTTCCTTGCTGAGG
GAGGTTTAGGAGGGAGTCTGGTTCTCATAAAGTTAAAAGAACAGCAGGAACCAAACTAGGATATGGTCAAATGGTTGTGT
GGATTGTGTTGATTGTGCTCATTCATACTCATAGATAATAACCATTGTCTCGTTTCTGTACCTTAGCTAATAGCCATTTT
CTCGCTTCTGTACCCAGGCTTGCTTGCTTTGCAAAGATTGCCAGGGATTTTTGCCTTATAAACTCTGCTAAAAGTTGGAA
CCGGGCTGCTCTCTGCGACTCAACAACCTGTTGGTTAGAGCAGTCTCCAGCTGGCTAATAGACTCTCCTTTAAAATCTTT
CTTGGGTGGTCGTGCCTCAGTTGACTTGTA
>Ccan_OSU1_lncRNA_contig23062.1
CTTCCTTATTAGCCTGTTGTTTTGTCTTTTGGAGATACTGGAGTTTGAACTCAGGGCTTTATACTTGCTAAGCAAGTGTT
CTGCCACTGGAGCCACTCTTTGAGCCCTTTTTGCTTTTAGGTTATTTTTCAAATAGGGTCTCATTTTTTTCCTGGGGTGG
GCCTTGGACATGAACCTTCTACCTATGCCTCCTGGCTAGCTGTGATAATTGGCATGTGCCACCATCCTCAGCCTGTTTTG
TTGAGAATGTGTCTTGCTAATTTTTTCCTCTGGCAGGCCTAGAACCAAAATCCTCTCAGTCTCTTGTCTCCCAAATAGAC
ATGAGCCATGGTGCCAAGTCTGGCCTGTTAGCATTCCTAAAAAACTAAAAATATACCCCAAACACATCCTCTCTTGATTT
TTTAATAACAGCATCACTGAAAACTATTGTCAGGTTTCCGAAACTGAACTTTCTCTAAAATATAGCTATTTTAAGAAGTT
GATTGCTTAGATATATTTATTATTGCTTTCCCAACTTTAATGTGCACAACAACGTTTGAAGATTTAGTTAAAATGCAGAT
TGGAAAAAAAGAAACTTTTAAAAGAAAGG
>Ccan_OSU1_lncRNA_contig23101.1
GTGTCTCACAACAGCAGCTGAAATGAGACCTTAAGATGCCTACCCCATGGGTGGATCACATAAACTACTGCTTCTCTAAG
GTCCTAGTTTAAGACTCATTGCCAAGAATAGCCAGACCAACCTGGAAAGATCCCATCTGAGTGCCCAGCTAAGATCAGCT
GGAGCATCAGAGGTGTGTTCTTGTAGTTTTCACTTTTCAGTGTGGGCAGGGGGACCAAATTGAGGTAGTCAGCATACAGT
GATAGCCTACAATGCCCATGGCCTTCAAACTAAATTTACCAACTTTGGCAAGAGTCAAGTAGTTTTGTGCCTCACCTTTA
AACCTGGCTTGAGTCTTTTACCATGGCTCACACAAGCCCTCCATACAGTACCATGGCTTGACCATTTACTGATGAGCCAA
AGATACCTACCAGATATCCTGCCTTGTTTTGTAATTCAGATTTTTTCAATAGACCAATGGGTTCCAGTGTAGGTGCTAAC
TAGAGTGATTAGTCCATCCAACTTCCAACTTTTGCCTTGAAGCACAAAGTGTTAAGAGGACTCTACTGAACTATTTAGAG
AAATTTTAAGCAATAAAAAGCTCATGCCT
>Ccan_OSU1_lncRNA_contig23115.1
GGCTAATAGACTTCCTAGCTTATCCTCTGGAAACAAAAGCTATTCCTCTGATCACTTGACTACATTGATGCCCATCCCAC
TCTCTAACCTCCCCAGGCCAAGCAACTGGCAAGGGCAGCAGAACAAGGCTCTCCCTTAAGGGTCCTGCCCTTCAGTTGGC
TGACCTAGACACAGTCCCCTGCCCTTCATACTCTCACATTCAGGGTGCCTCCTGACCAAGGGCCCTGACAGCTGCAGGCC
ATCTCAATCACAAGCTCTGCCCTCTGCCTTACTGTTAGCTCCAGTTCATTGTCAACAGGTTTCTGTTTCCTTTCAGTCTT
TCTGATGCCTATTTTTCTTTGCTGTCGAGATTAGATTGTATGTACAGTTTTGCACCCTTTCATGTATTTTCTACTACACC
CTAACCAAGAACGTCTTATACCTCCCCAGAAGGCCTGCTCTCTTTTCAGCCTTTCTTCACATGGTGCTGGCTAGCAACAT
GCAGTGGTCAGTTATGGATGCTGAACAGGTCAGCCATCCAGAACAATGAGGACACAGTGCTAATAGCTCAGCCTGGACAA
AATTCTGATCGTCGGACTGTAGAACTCTG
>Ccan_OSU1_lncRNA_contig23157.1
CCTCCTCCTACCTACAGAGGGAGAATAAGTAGGGGAGGAGGGGGGAAAAAAGTAAATTCTAAAATTATGCAGTCCAGAAA
ATGGGGAAGAATTTAACTAAGGTCTTAACTGGATAGTTGGATTGAGATATCTGTATTTTGTGTACATTCTCTGTATTTTA
AAATATTTTATAAGATAAATGTATTCTACAGTAAGAAAAAAAAACAGTAAATGTTTTAAAAATCATACTCTAAAGGGCTT
AAACTCTGATAACTATCATCTCTGAGTTCCTGACAATATGGCTTAGATTAGTAAATACAGTTAGCCACTAGTTTGCAAAA
GGCCTAGATTTTGAGAAAGAACTTTTAACTATTTCCATCACCCAAATTCATCAATATTACAGGGAAATATCAATCGAGAA
AGCTAATAAATACCAGTTTTCACTGTCCATTCTCCAATACACATGAGGAAACAGTTCCAAAGCAGGGAGAGTACAAAGGA
ATAATTATTACTGTCTTTTATAGAACCACAGACCTTCTGTACTTGAAAGAAAAACCAAGTCAAAAAAACAGTAACCATTG
AGTTAAAATTGAGGAACCTGGAGTTTAA
>Ccan_OSU1_lncRNA_contig23171.1
AAAAATTTCAGTAAACTGAAAATACATGGGAATTCGTCTCAACCTGGTAAATGGAATCTACAAAAAGCTTAAAGCTACCA
TCATTCTCAGTGATATATCACTAGATCTCTTCTCTCCAACATTAAGAGCAATTCAAATTCTTCCAACTTTTATTTAAAGT
ATACTGGAAGTCTTAAGGCAAGAAAAAGAAATGAAGGGCACAAAGATTGGAAGGGAAGAAAAACAAAGCTAAATTTATTG
ACTTATTCACATGATAATATATACTATTCAAAATATATTTACATATACCATCAGCAAACAAAAATGAAAATTTTTAGAGT
CAATATTTAAAATGCATAAAAATCATCAAATACCTAGGAGTAAATCTAACAAAAGATGTGTGAGATTTCTATCTACAAGA
AAATTAATAAAACTAAGAAATGGAGAAATATACTAGTGGGTTAGAAAGATGTCAATTCTTCACAAATATTTCTAAAGATT
CTATACAATTTCAACTACAATCTAGTTGGCCTTTCTTTGTGAAAATTGACAGAATAATTTACAAAATTATAGGAAACTCA
AAAGACTTAGAATAGATAGAACAGTTTT
>Ccan_OSU1_lncRNA_contig23177.1
TTTACTCTTCAATAGCGTTTTTATGTTAACCTTTAGGAGATTTTTTTTCCTTCACAGGGAATTTAAAGGTATTTTTAAAG
ATTCTAATAAGAGGATCAAGCATTGTTTCCAAGGCTAAGAGTATACTTTACTTCTCTTCCTCCTCTTTCTCTGCCTTCCT
TGGAAGAGGCAGCTCTGTAGGAAGACAGTTTAGCATTCTTGTCAGGCTGTCTTCTTTTCGGAGGGCCTTCAGGGGAGCCT
GCACCTCCTCCAGCAGATATCATACCAACCACAGCAGAAATGAAGAAGCCTGCTCCCCTCAGACCTCAGGCTCTTTTTCA
CAGGTGAACCTTGCTCTGTGAACAAGATACCCACGATGCCAGGATTTAGGAGCCTCCCTTACAGAAGGACCAGCCACTAT
TTTGTTTAAAAGGAACCCACACACACCCTCATTGCTCCTGAGGGATGACAGACAAAACTCTGATGTTAGCTATGCACTTT
GAAATTTAACCTTTCTCTCTCTGTTTTTTTCTTTTAACTGAAAATGGCCTCTGACACACACAAGTTGTTTGCCTGTTCTC
TTAGGAATTCTATCCAAGAGAGGAGAGG
>Ccan_OSU1_lncRNA_contig23189.1
AGAAAAGAAAAACTTTAAGTTGACAACTAGTATGTGTCAAAAATAAATCTTTGATTCCACAGTGATTTTGTATTTTTGGA
TACTATGAGTAGCCATGGATTTCTGTTGATTGACTCCACTTAAGGGTGAGGAACTTGTACTATTCATTTAATAAGGAAAT
TGGTTGTTTTTAAAGAACCTCTCATATCTATTTTTAAATTGGTAATAGTTATATAATTGAAGAGTGCTATTAAGGAAAAT
AGTATTGCAAGAAGTAGCATTGGGCAGGCTTAGAAGTCTGACTCAAGGAATCATTATAGGTATCATGTTATCCTTATTTC
TAGACAAATTTCTACTCTTCAAATTTTTGTGTAATGCTAGTTATTTCAGTAGTATGTAAAATTTTATGAAGATGTTATGA
AGTATACCCATTAATATTGTGTTTTAATTTGTTTGAGAAATCTCCTTCCATTCCTCCAAAATGTGCAGCTGCATATATCT
CTCCTGTGTGTCAGATTGTGTGCCCTGGGATTAACCCAGGAAATTACTGTTCCTTTTATTATTTTTTTTATTTCATTTTT
CAGGAAGGGAATACACAGTCACACAGG
>Ccan_OSU1_lncRNA_contig23234.1
AGTCCTCTTTCTGGACACATAGGTATGTATGTGTCTTCTTTCTGGACACATGCATGTAGGCTGGACTGGGTGAGTAGTTC
TCAACAATAGAAAGTAAGAAGTGATGTATCAATACCAGACCAAGACAGCTAAAGGGTAGATGAGTCTTTTCCTTATTCTC
CAACTCCCTCCTCTACCTACCAAGGTGACCTTGAAGCATAGATTTTGATACAGCATAGAAGTTTGGATACCTGAGTCAGT
ACTTGGAGAACTGCTTGACCAAAAACATCCACACTGGACTTTAAACCAGAACTAAGCCTTCGTTGTATTAAGCTAATGAG
TTTTGGGAGTGTTAAAGCATTTATATTATGTACCTTGGACATACCTTCTATGGACATCTATCCATCTTATTGTTAACCAC
AGAACCCTCTTTGTTTTCTTTAGTTCAGGGGTTTTTCAACTTCTAATTATCTTACTATGTACCAGTCCTCACTTTCTACT
TGGCCCATGAATTTAAAATTGGAGAAAAAAAATACTCATCAGAAAATTGAAATACTCATTTATGTTATTTGATTGTGACC
AAAAAACTTACTAAACAGACTCAGAAA
>Ccan_OSU1_lncRNA_contig23251.1
TTTTTGTAAACAGTCAATTGAAAAACATTCTTGCATCTAAGGTCAACCTGTTAAAACAGGCTCCATGGCCTTTGAAGAAA
GGAGCCATGCTCTAAGTTAGTAGCAGAAGAGATTGTTTCCCATGGCAGACACACTTACTTCCCTGTATTGAATGATGAAA
GTTATAAAATCCTGGTGTGTTTGTCCTTTTACCATGACTACTAGGAAACTCGAGAGTGAAATTTAATTGCATTATTATTG
AATTACCTCACATAGATTTGGGAAATAAGTCACCTTTCTTTTTGTTATCTTATTAAATACATATGACTAAGATTGTAAAT
TGCCTCTGATGCTTTTTGTAAACCCTCAGAGTAACTAAACCCAAACAGAGCTTGGTTGAGGGCCAGGTTTCCTAGATCCC
AGCACAGTGCTCAGAGCTTTTTTTAAATTTTTTTTTATTTTTAAATACAGCACTGGGGTTATTGTTTAAAAGAACTCTTG
CCTAATGGTCAGGGCTGGAAACATAAATGCTGTGATCAAGGGTGCTTAGGATGCCCCAGGGAGTTGGTTAAAGATGCAGA
GTCTCAGTCCAGAAGGCTGTGGCTGG
>Ccan_OSU1_lncRNA_contig23264.1
GTACCTTATGCACACGCGTCATAACACTGTGCAGAGCACTGGTTTGTGAAGCACAGATGCTCACACAGAGGCTTGCAAAT
GCAGAAAAGACACCTGAGAAGCAGGTACAACTTATTTAATAGGAGCTACCTTCTGGTGGCTTGATGTTTTAAGTATACTT
CAAATGTTTCACAATGAAAATTTATTCATGCATTATTCACGTAACAAACTAAGAAAACAAGTGAATCTGAGAAGTTCTGG
CAGGATACACAAAAGGAGTTGACTGATTACCAATAGAACTATGAACTGTTTTGATTTTTATTTATTTTTTTACTTATCTC
GATTTCCTAGGGTTTTTTTTTCTTATAGTTATATAACCATGGTTTACCTTACTCTGTATCAGAGTATGAGTTCTAGATGT
TTAAGTTGTTTGTGAAACAAATTCTGACACCTCAAATTTTACAGGCACTCAGTCATTAAGTAAATGAAATTTTAAAAATA
CATCTTTGTAATATTCATTATGAAGGGTATTATTATTTGAAAAACAAGAGAAGCAGTATAGAAAACATAAAGTGTATAGT
TGTCTAGTGCAATTGGAATCTTTATT
>Ccan_OSU1_lncRNA_contig23273.1
AGTATTGGTCCAGAAACAGCTGCTTTGAAGTGTCTGTTTCAGCACTTCACTAGAGCCTAACACGTGACCTGTCCCCTTAG
GGAAGAGCAACGGAAGAAGCACGAGCAACAACGGAAGGAGAAGAAAGCACAGCTTTTGGGAGTTCGAAGGGGCCTCATTG
TTCTTAAAGATAAATAATTTTTTCACATCTTGTCAATATTCCTTTATTCCTAACATGCTTTTCTTTTGTAAATGTTTTTC
TTTTGTATTTTTGTACTGTCTTTCCCATTTCAAAGCTCTTTTTTCACTAACTTGTGTTCATTATCTATGTAGCCTCCATT
GGTTTTTCACGTCCCATAGCTCTGAAAAGATACATTCAGCCTTCTAAGTTCTTTGGAGTGGTTTCTTCCCTGTGCACTCC
GTTTCCTAATGAGACCACCCTTGCAGTTCCTACCCCAGATTTCTAATGTCCAGGTCCCTCTGGAGGTTGCAGTACTAACA
GACCTGTAGTCCCCTTCCACGCAAAAGCATTTACCTACGGCAGCTGGTTATTCACAAGCTTCAAACTGGAATAAAGTTAA
TAATTTGGAAAGGTGGGGTTCAAAGG
>Ccan_OSU1_lncRNA_contig23276.1
GGACTTGGTTGTTTTTGGCCTTATTGTCACAGAGAGAAAATTAGCATTTGTCCCATAATATATCTGAATTACTACAAGTT
TCTGCTGATCTTGCCTAAGGAAAAAAATATGTAAGTATAATTTATCAATCAAGCTGTCAACAAAATCCTGTGTTGTACAT
GGCTATCTACAGGCAACTTTGGATTTATTTCTCTAGTTTAAATAATGTTTAAATAAACATTGCAACTGTTTGATCCCCAA
ACTTGGGGCTGCATTATAAAAAGAGTTTCCTCGGGTCAAGGAATTTCTTTTCTTGCTGATAAATCTTGTGAAAATTGCAT
TAAAGCAGGCAAGTCATTATAGGGACTAAAACTTTTTACATAAATTAGAAATTGTTATGTCTAAGGATGAACAGTTAAAA
AAGGAACTCATTCTTTGAAAGATGGTATTGTTTGCTTTCAATTTATATACTGTGCATTACCTCTTACATCCCTAAATGTT
CTCATTTGCATAGATAGGTGTGCCTATATATGGAAGTTTCAAATCTAAATCCTAATAAGATCATTTCTTACTGTTGTGAA
GTAAACATATTAAATTTATATATATG
>Ccan_OSU1_lncRNA_contig23287.1
AAATCAATGAGCTAAGAATTTAAGTTAATAAACAAAGAAGCAAAAATAAAATTCTGGAGGTTAGTAGCTCTGTGTGCATC
TTTGTAGACCTTCTCACACACAAGAGAAAACTGGATCATATCAGATTGCATCTGTTAAGTCTTAAAGGCCATGATTCTGA
ACACTGGTATTTCCAAACTGTCAGGGACTAAGTAGAATCCCCAATCTGAATGATCTGTCACAATCTTCCTTCCGAGTGAC
ATCTAACTGCTTGCCCCAGTAGGTCTGAACTTGGGGTAAGAGTTGCCTCATGGGCCAATAGTTTTAAGTGGTCTTTTAGA
GATTACCCCAGTGTGTCATGATTGTAGCACTCTGAGTTATAGTGTGGCTACATTTTCCTTAACTCTGGACATCCCAGAGA
AGTGTTTTGTGTTTATTTTACTAAAAATACTTTGGAGATAAAGAGTAAAGATAAATCCTTTGTATCATTTAATCTACCAC
ATTGCTTTTGATCATCAGAACCCAGGAACAGGCCCTGATGTGCCTTTTACATAGGCAACTGTCTGCTGAAGTTAAAGAAA
GTTTTGCATGTGTAAAGGACAGAGG
>Ccan_OSU1_lncRNA_contig23289.1
ATGCTAAGGAAAATCATACTTTATAAATTTAAATACTTACAGATACTTCAGTATCTCAAAATTAAGTTGAAAAGGCTATT
AAGAATAGTTTTTCATGCTCTTAACAATTAAAAGTCATTTCAAAATCCAATTCAGTAGAAACACGACAAAATATTTTTTA
AAATATCAAATGAAATTTGATTGCTTATTAATCACCAAGAATAAATGTGAACACAATTTCTAATCATTTTATTGAGAATA
AAACTACAGAGGGTTGATCATAAATGTAACAAAGTTCATTTCTTTATTATGTCCACTTCAGTTTTGCCTTACTAAGAAAT
GTTTGAAAACTCATAAGGAAGTTAATTTGTGTCTACCTGAAGGATTTCTGTCTTTGCCCTTGATGCTATTCTGTAAGCAA
TGGTACCATTCATAGCTGTAATAATATTTTAAATTGTCACAACAGTAAGCAACACCCAAATGTTTTATGTATTTGTCACT
GTCCTCATTCACCTGATTAGATTCTTCCATTCTTTGTGCATTGGTCCTTCTTGAATCTGTGATGTATAATCATTGTAGAT
TTAAGTTTTAAAGAATGTTAATATC
>Ccan_OSU1_lncRNA_contig23328.1
GAGATATGCACTTACTCACTGCAATGTCTGTTGTCTCCCCATCTGCAGTATGATGTGTACCTGAATATCAGAGTAGAGAA
GGGACATTCTGAGTAGTAAAAAAAAAAAAAACACACCAGGTTGTCTCCAGAGTCTGACAGTTTAGAGGTAGGAATAAGAA
AGATAAAAAGAAGGGTGGGAAACCAAGGTGTATAATTCTCTTACAATAGTTTAAAAAGTATGACAAGAACTAATTTTTTT
GAAGACTCCTTTCACCAAATGTGATCCAAAGAGAGGAAATTAGCATAGAGGATCATTATTATATAGATTCTGGCTTATAG
CATTTGTTGTGAGGACTATGACTTTGCCTATTTTAGCAGAGTTGCTCTGATGTTCTAAAACCAACATAAAATAATAAAGT
AAATAGTTATACCAACAGACATGGGCCAGATGCTCTCATGCTAACTACAAATATTTATGGGGGGAAATAATGTGTGTATG
TATTTCCCTATACTATCCACATTTATAGAGAAAAAAAAAAATCACAATGTTTAAATCTCTCATTGGGAAGAGACTGGAAA
GACATCCATACTTTGATGACAGAGC
>Ccan_OSU1_lncRNA_contig23330.1
GTGAATTCTTTTACCAAGGAGTGGCACCAAAAATCTCCAACTCTCCTTATATGCCCTTTATCTTGTGTAGAAGTGTAACC
ACATGTGTTGTTTGCTGTCATTTCTCCATAATCCTCTTGGCAGTTTCTGAAAACATTTTAATTAAGTTACCTTTTTGTCT
TATTTCTACTGTTTGCCTACCAAAGGGAAGGGGTGGTTTGTGTGCATAACTGACTGTGTTTACTCTGAGTTGTCCTGATT
CTCAGGTATGTTTACAATTCTCTACTTCCAGCCACACAGTGTAAATTATGTAACAAAATCCACTTTATGAAGTATATAGG
TAGACTAAATGCCTTAAGACATTTGAATACAGTGGACAAATAAGGAAATCCCCAGACCTGGGCACCAAAACCTCACACCT
TTATTTTATATAGTGAAGAAGAGCAATCAGTAGCATTATGTTTTGAAGCTTGCTTGGGAAAATACTGAGGGACCTTATCT
TAAAAATACTTAAAACACACACAAAGATTGCTGGGGTGACTCATATGGTACAGCATCTGTGCACCAACTCCTTCCAGCAA
TTAAGCAAGTCTATTGATGCGACTG
>Ccan_OSU1_lncRNA_contig23363.1
ACTTGATAATGACCATTCTGTGCTACAGTAGAGTAATTTCCTTCCTTTTCCCAAGTACAATTTTTAAGGCTACATTTCCC
TCTTTCTTATTTTTTATTTTTAAATTGGTACCTCTTTAAATAAAAGAAAATCCATTGGTAACTAAAATTTTTCAGTGAAT
TGGTCTCAACCTTTAACACATAGGTTTTATAACTCACTCTGTGGTTATTAGGACAGTAGGATTAAAGATATATGTGTACA
TATAGGTGTATTTACAGCTTATGTATGTATGCAGCATAGAGATATGGTTACAAATACTGCATTTAATTGCTGTGTTTATT
TTAACATTTGAGCTGGTATTCTCATAATTAATTGAAGTAATTGCTTCTCTTTAGTACATTTTATTTTGAACAGACATTTC
ATGAAAGAGAAAAATCACTGTTAACATGCTTTTTTAAACCATTTTCACCCATATTTGTCTTCCAAGGAAAAAAGTGACCT
AAATTAGTACTGTAAAATGAAGATGTTAGCAAAGAATATTTTGGGTTTGTCTTTGTTTCTTTGTTTTGGTTATTAATGGT
ACAGCAAAAAAAAAAAATTGAAAG
>Ccan_OSU1_lncRNA_contig23379.1
CCTATTATATATTAGCATCTGCTTTCTGTCTATTCCAGAAACTTAATAAATGATCTCTTTTAAATGACATGTAATTTGTG
CTATCTAATTTTGTCTATACCATTAGTGGAATTTGGTGCATTTCCCCTCTCCCTTTTCTGTATTCTCTGCCGCCACCATT
CCAAAGGAATTGGTTGAGAATTATAATAGAAAACATGGAAAGCAGGAAGCATAAAAAGGCTTAGGCCTGATTCATGCTAT
TCTTGTAATTAAGGCAAATTTTTATTGAGGATATCATTAAATCTAATTTAACTTTAAGCTCTGGCATTAAAAAACTGAAT
ATAAAGAATAGAATGTAATGGAATAACTCCAGTGAAACTGTGAAACTGAATTGTAAGGTACAGCCCCTCTGTGACCTGAC
AGTTTGTTGGGGGAAGACTGATGTATGGCACAAGAGAGACATTTGTTTGAGAAGTGGACATTCACTGTGGCCTAGACTAG
TGAGGGGCAAGCTTTGAGGAGGTAGTGAGGTTGGGCATAACATGGCAGATGGGGAAGGCTGGAGAGGGAGTAGGAGGAGG
AGGTGAAATTGGAACAACCTAAGG
>Ccan_OSU1_lncRNA_contig23381.1
ATCAGAAGTAGAAGAATAGGAAAGAAGTGGTGATAATGAATTGTTCTGTGCTACAATTCATAACTGCCAACTGAAGACAA
CGTAAAAGAGATTAGCATTTTACAGTAATAAATCTGACCAGCAGAGGGAGAGATCAGAAGGAGCAATGCTTACAGCACAC
CACCCTCAGCAACTATGAAACTGGTATTAGTCTTTTTGAAAGTTTCTACATTATAATGCAAAAGAAACAACATAAAACGT
GGATAACAGCAAGTCGGATAGGAAGATTATTCAAAGAAATTCATGTTTTAAGTGTATTTTTATCTTCTCTGCGTAAGTTT
CTGGAGCATGCTGCTTTTATTATATAAAAATATTATAGCCTGAGTAAAGCACATATTAAAAGAGAACCTTATTTTAGGAT
AAATTTTTTAATGGACTAATACAAGTTTACTAGAACTGTTTTTCAAACTATAAATTGCAGCTCTTTACTTACAAACTTGA
GTCAAACCCACACCTTTTAAAATTATAACAATTATGACAGAATATATCACAAAGAAAGGTTGAAACTGGTTTTAACTATA
GTATATGTTTATATAAAATATATA
>Ccan_OSU1_lncRNA_contig23399.1
GTTCTACAGTCCGACGATCTTTTTTAATCCTTCCTAGGACATTCCATCCTCTTGAACTACTCACTGTGGAGTTTAAACCC
TGCATTTCTGTTTGGTTCTAACCCCACCTTCTGTGCTAATTACCAATTTTTTCCAAATACCACCAACATGCTTTGTCTAA
AATAGAACTGATAATCTTACATACACTCACCTCTCCCCCACTGACTTTCCCATTCCTTCCAAAGACACGTCATCTGCTCA
GCCACCTGTGCGTGTAAACCTAGTGTTATTGTTCCTTTTGTCCTCTTCTTCCTCTGCAAGTCCAGTCACATTCAGAAATT
CTTTTTTTAAAAGCTCCTGAAATGATCGCTCCATTTCTATTCATTCTCCTGCTTTGGTCTTCTTTTCCTAATCATTTTTT
TGCTGCTGCTTGATTTTATCCTCCCAAATCATATGACTGCTTTTCTTCCACCAGTTCCGGTTTCAGAAAACGATGCCTGA
AATAGTTTTTCATACTGGGTTACTATCCATTGATCATGAGATCAATTTAGGGATTAGAGCAACCTTTTTTTTTCTTTTTT
TTTTTTTGAAGAAAAGGAAAATAG
>Ccan_OSU1_lncRNA_contig23427.1
TGTGTGTGTGTAAGTAAAAAAGGGATAGAATTGTAAAGCATTAATAAATATTACTGCTGCTGAACTTCCAAAACGCAGGT
TTAGAGAACCTAGTTAATAATCAAAGTCAAAGGGCTTTTAGGTGGTGATTAAAATGATCTAATGAAACTGCAAAGATCAT
GTAGATATAAAATAACAGCAAAATACTAGAATTTTATCATATAAGGGTAGCAAACATGGAAATCTTACATCTCAGAATAT
TTAAAGTCTTTTTTGTAAAATTAACTTAAAACTCAAAAATACTTATTGGGCCTTTAACAGTGGTGTAGGTGACATTAAGG
ACTCAGTCTTTACTTGCATGTTTTATGTGTGGCTTAAATTGTTAGCACTTGATCAGTCATTTCCCACAGTTTCAAAATTC
TATTTCATCAAACACATTTCCTGTATTAAGTTATAAAATGGAATGGAATGCAGCAATGAACCTGAAATATAATACTGTCC
AAAAATCATGTATGACTTTATAATGTATAACTTCACTTCATTTTTAACTTCCCCTATCCTCTTACAGCTGAGATTCAAGA
GTAAAAGAAATTAGTCAACAAGA
>Ccan_OSU1_lncRNA_contig23435.1
AAAAAGGCATTGCATAATAATTAAGGGGTCAATTCATCCAGAAGTTGTATCACTCACTTCTAAATGTGTGTGTAACTAAA
AGTAGAACCTTAAAACATATAAGACAAACTTGACAGAACTGAAGGGAAAAAATAGATGAATTCTATAATTATTGGAGATT
TTTATACCTCTTTCAATAATTGGTAGAGCAAATAGACAAAAAGTCAATAGGAATTAGAAGATATAAACACTTAATCAACT
TAACCTAATTGCCATTTATATAACATTTCTTTTAAAGTACCCTTCAAACATCTATCATACTTTTTTTACACACCCCTCCA
GTAAAGAATTGTTTTTGCATTTTTAAAGGATTGTTCAAAAAAACAAATACCCAAAACACAACTAAAAAACAAAATTCAAG
CGATCACATGTGGCCTGCAAGTCCTGGAATGTTTCATATCAGTCCTTTTACAGAAAGAGGTTGCCAATCCTGTCATAGAT
GTTTGGCTGAGTAAAAGAAGCCTTGCACACAAGTTTATGTGTGAGACTCTAGGAAAGGCAAATCTGGTTTGCAGAGATGG
AAAGCAGATTAGTGGCTGACTGG
>Ccan_OSU1_lncRNA_contig23491.1
ATTAAATATGAACACTTAAGTAGGGTTAGGAACTTTCTTTACAAATTCTTAACCACTTAATCTAAGTAGCTTTTTGATCA
AAAGTGATATAAGGTACCCTGGGGAGCCAGGCTGGTGTCATCGCAACTGTTTGTATTTCAGCTGTATTCACCCATTCTTT
TTTATATATCTTTATTAAAGGGACAACTGTTCTCTGGATGAGACAGATTGTCTTATGTCTGTTTTCTCTTCCTCCTTTTA
ATCTGTATGGTCAATTAGAAAGGATGACAGCCATATCCAGTTCCTATAACTTTATTTTCAAATTAGAAAGATTCTGAACT
GGCTTATTAATACCAGCTCCTCTGCCAAATTTAGCTGTGTATAGGGAGACTGTCTCAGAAAGGGCTGCTTCTTAGAAATG
GTTGCTACTGTTTTTAAATTTCTGATCTCATGACCAGAAAGCTAACAAAAAGGAACTTAATTGGTTAGCAGTCTTGTTCG
TGTAAAGTATCTCCGAGAGAGACAGCAGGAGTGAATAAAGTGGTGGCTTTAAATAGAGAACGTAGGAGCGGTAGGAGAGA
AGTCCTAATGAGTAGCAAAGGT
>Ccan_OSU1_lncRNA_contig23532.1
GCAGAGCAGTACATTGGAGTGAAATAATGAAGAAATATTTTAAGGAAAAACATCTGGGATCAATGAAGAAACCAAGCCCA
GCGCCTCATTACTTCCTATAAATGCAGAATAAAAGCATTTATGTACATTGGACTGTAGGTTTTCAAGCATACACACAATG
TGTTGTGCAACAAAGGAAAGTGGTAGGAAAATGTTCCTTAGGGCACATGGCTTATCATGTTTACTGAGAGGAAAAAAAGA
ATGAAGTTTCCCAGCCACTCATTGTATATCAAGTTTCTCTAAAAAGCCCAATTTGTTCTAATCTATATTTTCACTTTCAC
CAACATTGATGCTATCCTATCTCGCCTACAAATATGGAAACTACATTTGTAAATTTCTTCAATTCTTTAATTCCTGAATT
TATTTCTTGTTATTTGTGCCATAAAATAACAATGATTGTCACAAAAGTTAATACTGTGCCTTCTCCCTGATTGTCAATCA
GCTTGGTTGTCAGGAGTGTTTTGGAAGACTTGCAAAATATTTGAGAAATGACTTACTAAAGTCTTACTTTTATTTTTGTT
CAAACAAAAGTGGATTCAAATA
>Ccan_OSU1_lncRNA_contig23543.1
AGATATAAGGCAGATGTGCATAACCATTTGAGAATATCTCACAGACCTAAGTCTTGAAATTTCTTCCCTTTATTTAAAGA
CAAAATGAAGATCAAATAATGTAAATAAGCCAGAACATAAAACAAGACCGTAGTTTTCTGATGTATAACACTTGTAGTGA
CTGTCACCTATATACTAATTTTTTCATTTTTCCACAAGAAGAGACCTTGTTTAAGGCCTCTATTGGATGTTATGATTTAT
AAAATTAAGCCATATCAATTTAGTATGTTGACAAAAAAGGGACAGTTATGTTATCATTTAAGACATTTTTACTATATTTG
TTTCACAGATGCGTAATTGCTATATAATCTGTTTTTACTGCCACCTTTAGCCTCATAGATGTCATTGATAGACTTGCTGA
TTTAATTTTTAAGAATATTTAGATGTAGTTCTTGTATTAAGTTATTTTGATGTTTTTGTCACATTTTATCCTTCATTGAA
ATGTATCTAAGATTTTAAAGATGTAGAAAATGAGTTGAACCAAAAGGAAAAAAAGCATCTTGCCTTAATTCATAGTAAAT
GGATTTGCTCATTAATATCTT
>Ccan_OSU1_lncRNA_contig23566.1
GCTTGTACAGAATGATATGACTAGGTAAGATAAGTTGGTAAAACAGGCCGAGCTCCAAACTAATATGTACAGGATTTGAA
TATCTCTTTCTCTTCCTCCTTCTCTTCTTGCTGTAAATAATGATTGCTGTGTCCATGGCAGGCTCCTGCAAACAAGGAGA
GGAAAGGGATGGTTGGGCCATGTCTATAGCTCTGAGCCTAGTGGTTCTGGTAAGAAACTAATTATTTTGGATTGCAGCTG
AGACAGTAGAGAAGTTGCTCCTATTTGGAATCTTATCCTAGCAAATGGAAGAGAGAATTCTTGCTTTTAAATTTATTGTT
GATTGCATTTGAAACGGCATATTGTTAGTCTGAAAAGAAAAACACCATTACACACAACTCAATACTTCTGGTCTCTAAAT
GTGAGGAAAATTTTCATTGTTGATTTGAAATGTTATTATGGAGTACCTTCCCTAAAGATGACATGGCTTTGTTTACAACA
GATTAGTCCCTCACCCCAGCAAAAGAAGAAAAAGATAAACTGGTATTTGGGGTGTTATTTTATATTAAAATTATGTTTAT
ATTGTACTAACAATTTTCACT
>Ccan_OSU1_lncRNA_contig23583.1
TGAGAACTTCAAACTCCTGGGCAATGAGATAGTCATCCTGTTCTCTAATTGCCTTAAAAATAATTCTTCCCAATATGTTC
ACCCAACCTAAAAATTAAATACTTTGGCTTCTTTTGAAAGCGTGTATGTATCTTCCTATGTATATTTATAAAAACCCAAA
CATCCTTATGTAGTTTATTAATATTGCTTCCAAATCCAAAATAACTTCCTTGATTTTGTTTCTGTGTCTTATCTGTTACC
ATTCCTCCCAACCTTCATAACGAGCTGAGGAAGACTAATTTCTCCCTTTCACAGTGCTCTTTGTTGTCCCGTACTGCAGA
GATTGGCTCAAACAGCAAAAATAACAAGACTTTCTTTTCATATTTCTTAGTTTTTGTTGCTCTTTCCTGCATTCCGTTGT
CTTTAGGCTCGTACAGGTTGAACCTCAAAGCTTCTGATATTCCCTTTCTCTAACGCATTTTCTCCCTTTTTCCCTTTTTC
CTACCCCACTCCCACTTGCTCCAAGATTGAGGACCAAGTGATTGATTGCTCTTTTCTTCTGGATGCTTTCTTGTACAGGT
GCTGTACAAAGAAAACCTGGG
>Ccan_OSU1_lncRNA_contig23624.1
GGTTAGCCCACTCAGCAATGACAAATGTAAACTCTGCACATTAATTTCATAACACAGTTATATTTGAACTTCAGGCTTTG
GGGAGAGTGGGGAGGGAGCACTAGGAAGAAACCAAAAGCCTTACACCCAGAGGTAGCATTTCAAACCAAAGCACATTAAA
CTACAGCAAGTGTTCCTGAGTCTCAGATCAGTATTAAGGATCTCTTCACTTCCATAAGTCCAGAATATCTGGATTCTTTT
TATAGGAGCAGTCTCAAATTTCAACTTTTGGAACTTCTGTGTCACTGTTGAGTCAGCGGTGCTCCTCTGAACCCCAATGA
CTTGAGTTCCCAAACTAACTCATTTAGGGTCTTTAGTTCCTTTTTCAGTTAGAAATTACTCAGACTCCATCAGTTACATT
TTAAAGAAATATTTACTGATACCTGTATATTCCATTCCTTCAACATCTAATTCCACACCAGAAAATATAACTGAAAGTTT
CTTCTCTATCAATTCTTTTCTGATTTTTACTTGTTATCAATGGGGTCCCTTTAAATTTTAGTGTGTATATTCTTCAAGTG
ATTAGGGATCAAACTATATT
>Ccan_OSU1_lncRNA_contig23671.1
CAAAAGCAGTGCCTGATTAATTCAGTTCTGGGTCTGGCATGGTTCTCTGACTCTGCCGAGGAATTAGGACCCATTGATAC
ATAGTCACTGTCAGCATTGGTTTGCTTTGTGTTTGACCAAGATCCCTTTGAATAAAGAGTGGAAAGGTCTGGGTCTTCCA
GCTGGCCCTGGGCCAGGCTCTCTTATCCTGTGTGTGAGTTCCTGGAAGGCTGACTCTGCCTTCACATCCTAAGGCCTCTC
CCTAGTCTCCAGCAAGGCCACATTTTCAGAGATCACCCAAGGGAGCTTCTCTTTGCAGGAGCTTGCAGATTATCCTCTGT
TCTTCCCTTGCACTTGACCTTGTGATCTATAAGACCTTTCTTCCAACATATGATGCATTAAATAATGCTCTGAATATTGG
TGACAGCTCAGTGGGGCTGTCTTTTGTGTACCCCTTATACATTGCTACAGAAACTGGCCCTCAGAATTCCTTCATAAATT
CAGTTGAACTAAGTGGGGAGGGGGTTTGTGTCATAAGGAAGGGCACTGGGGTAACCAGGAAAACTCATCCCCAAACTCTT
CCTTTGTCTCCAGATGAAG
>Ccan_OSU1_lncRNA_contig23735.1
GGCCACATTTACCACTGTGCAAAGATCTCTTTCCACGGCACGTGGGAGGCTGCCTGAGTGGCTTGGAGCTCTTGTTTGGG
GGTACTTTCTAGGTAAATGTGCAGACCTAATTCTTGTTTCTTAAATGCTGCTGTGAAGGGGGAAATCTCCACAATACAAG
AGAAAGTGGCTCTGCCTTCTTTTGTTTCTTTACTGCTGGTATGTGTATTTTTCAAGGGGAAATAAAGGATCACCAGGCGC
TTCCTGTCCCTTGGGCTCTGACTTTTCTCTGAGCCCGTGGGGCTGCTGCCAGGTGCCTTGTGGAATGGAACTGAGAAGAA
GAGAGGCCATCTGGCAGAAAGCGTCGGGAACTCAGCTGGCCTGTAAAATGTGCTGAGTGGCCACTGCCCCAGATTGGGTT
TTAAAAGCCATCAAGGACAAATGCTTTTCCAAAGTAGGCATGTATGTGTCCCAAACTATTTTTGTAAGAACAAATTCATT
CTGTGGAGAAAACCAAGGAGCCCCTTCTTTATTAAAAGACAAAACAGATCCTTGTTGGAACCACAGGATGTTCTAGGTTC
TCATTTGTCTGTCTTCCA
>Ccan_OSU1_lncRNA_contig23740.1
TGGGATAAACCAGCAGAGCCCCCTGGACAGACTGACCCCCACCCTGCAAAAAAAAAAACAAACAAAAAAACTGGATAATC
AACAAAGAACTGAAAAGGACACGCAGCAGAGGGGGCGGGGTGCTCTGAGCTGTGGGAGAAGGGGGGAGGGGCAGCTCTGC
GCACAAAGCCTGCAAAAGTAGCTGGCGGCTGATGAGGCCCTGCCTGAAATAGGGCAGATAGCCATTGACAAAGCTCCAAA
GCTCATCTCCTGACCCAACCGCCTGGCGAGACTAAGACAGAGCTTCTGCTTAAACACCAACATCAGGACTTGATGCTGAA
GGAGTAACACCAGAACTACTAAGACTGAAATTCTATTGTTCCTGAACCTGGACATTTATTTTTTTCTCTCCCTCTAAGTG
TTTGTCTTGTTCACTGTTTGTTTGTCCACCATCTCTCCCTGTTGATTTCTTTGGCTCTCTGTTTTTTTTTTTTAATCTTT
CTTGGTTTCATTAGTTTTATTGTAAGTTAGCTAATACTAAATTGCACACAGACCAGGGATAGAAAAGCACCAAGTGGAAA
GATGGGAAGACGAAAAAG
>Ccan_OSU1_lncRNA_contig23749.1
CATTTGTTTCCTGTCTTCTTCTGAGGTTGTATTCTGGTTGCTCTCCCTTGCTGTTTCCTCCTGCCCTAATCCCTTCTCTG
CTTTCACTGTGCCCGAGTGTGTCTGATCTCTAAATTTATCATCCAGGCTCCCTGAGCAGTTAAGATGGGCCAGTGGGAAG
CATTAGCAGATCAGAAGGTAATGGGAAAGAGGAACAAGGCCTATTTTCTCTCTCCTTGAACTCAACCTTGCGCATAGTCC
CTCCTGGACAGATGCAGTTCTCACAGATTCAGAAGCATTTTCCTAGGTGTTGCTGAGAGCTCCTCAGTACTGCTATTCTC
TGAGTCCCTCACCATCCCTTCCTGTTTTCCTTAACCCTCTGCACCTCTGTACCTGCTTTACTTGGGTCTCTACCTTCTGA
GCAACTAACCCATTGTGTATTTATCAAAAAACTAATTGACCCAATATATTGGGTTGATATATGGACTCCCTTTTCCTTTA
TCTTGACCTATGTTTCTGTTTTATACTACTATATTGTGTGGGTTACAAAAAGTAATGAATTTACCTTTCTTTCTAAGAAT
TTCTTTGCCCAGGTGTTT
>Ccan_OSU1_lncRNA_contig23783.1
TAGGATTATAGGTATGAGTCACTAGTATCCAACTCATAAACAGATTTTAAAAAGCCAAATCAATTGATCTACATGGAATA
GAATTTATTAAATTTCTGCCCTGTCCTATTTCATAATGTATTTCTTTCTCAAAATAGGTTTTGAACTCTTAGGGATTATT
TGTAAAGTCCTAGCATACTTACCTTAGTAATAGTAATTTTTTTTTCATTTTTATATTACTTATTGACTTTGTACTATTCC
AACTAAACACATAAATTCTATTTCTCTCTTCTATTATAGTGTTTTCATGAAGGAAATATTTACCAGTTATTTTTGTAACA
ATGTTTTATTATTTTCTCTGGCCTTTTTTTATTTTATTACCTTGATTGTCTTTTAACCTATTAGTTGTTAATTACTAAAG
TTTCCTGTAGCAATGTAAATGTCACTGGAATTCGTTGAAAATGCCAATCTGAATTTGTTCTTTCTACTATATATATTTTC
TTCTGGAAGGCATACTTTCTGGTGCTGACTAGCCTCTATTATCATCTAGACTACAACATTGCTCTCACGGCATTCCCTTT
ACCATCATGAAAATTCAA
>Ccan_OSU1_lncRNA_contig23792.1
TTTCTACTACATTGTATACTGTGTCTACTGAGAGATAGGGCAGTGCTCATGGGCAGGCGGTTGGAGTGATCTTGCCCCTT
CAAGTTCTGTTACCACCTTTCTCTTGTCCCTGTGACAACAGCAGACCTGATTATTCTTAGATATTCACCATTCTTAAGCA
TCCGGTTTTCTTCTTACGAAGTTTTTCTACCATTCTGGGTAACTTCTTTATCTGATAGGAAAACCCTATCTCGCATTTGT
TCCAGTGACATATTTTTTGAGATACATTCCCATAATTATATCTTAGAAATGGTTTTCTGACAGAATTGTTCCATTGCTTA
AATCTTAAACTGAGATTCTGCCTTTTCTTTTCTTAGTCAACCTAGCTGAGGTTTCCTGGAGCCCCAAGGTCTTCTGTGTG
ATGTATTAACCCTGTTCATCTTTACTCCTTCCTTTGGTCCCTGCTGCTCATCAGTTTCCCCCTTGCACCATTTTGTCTTT
CTGACTCTTCTGCAACCTTCTTCCATTTTTTCCATCCGACACCAATATGAACACCTGTTCTTTTTTTCAAGTTTCCTGAG
TATTTTTGAAATTTTAA
>Ccan_OSU1_lncRNA_contig23799.1
TGGCACAAGTGGAGCACCTGTTAAGCAAGCACAAGGCCCTGAGTTCAAACCGAGTACAGTCCCCCTCAAAAAAAAAAAAG
TTTCCCCTGGTTATATCTGATCCACCATGATAATTTCCCTGTTTATGAACACAAAACCAACTCATTCAGAACCTTTATAA
TTGTAAATGCCCTTCGTATTTCCCATACTCTTAGCTGGAAGTAGTTGACCAGCCTTGTGCACATGCAGGAGGAGGCGGTG
GTCTAGAGCTAGAAATATTGTGGTTATTGGTGTCTGTTGGACCTGCTAGTTCTATTCCTGTGGGTAGTGTACGAGTTTTC
TGAGTGACTCTGAACTCCATATGCACAAGTCAAATTTGTGGCAAAGCTCCAAGGCATTGGGGAGCTGCACCTGGTAAGTT
AGTGTGCAGGCGTTTGGCCTCCACTGTCTACACAAAGCACTGAGTAGCATGGTGAGCTGGGGCACACAGGAGCTGAGACT
GGCAGGCTGATCCTCAATGGCAACTTGGATACTAAGTCACAGCCTAGGTCCCTCAATGTCTCTATCTGGAGGTCTGTGGG
CGGCAAGCCTTTGGGGC
>Ccan_OSU1_lncRNA_contig23820.1
GCTTTAGTCATTTTGCTTTTTTTTTTTTTCCTTTGATGGTACTGGGGTTTGAACTCAGGGCTTCACACTTAACTAGACAG
GCACTTTACCTCTAGAGCCATTTGACCAACCCCAGTCTTAACTTTCACCTTTTCTCCCCACACATGGAAGTCCTGGTGAA
GGTTCTAACATCCTTACTTTTGTCCTCTTATTTATCCTTTTACAAAGACTGGGGGAAATCATGCTAAAAGTTATTGTATC
ATATCTTCTTTATGGATTGGGATCAGTGCTCATCTGCTGTATCTCTCTTAGCATCTTTTCAAATTACTTTATCTTAAATT
ATCTGACTTGAGCAGGTATCTGTTAAGCTTTTGTTAAAACTTTGCATGTTGGAATACCTGCACTTTGGTTATTAAAACTG
TACTTCAGGGTTGGGGGCATGGCTCAAGTGGTAGGGGCACCTACTTAACAAAGTTTAGGCTCTAAGTTCAAACCCCAGTA
CTGCAAACACCAGTAACAGTAACGACAAACACAACAATAAAACTAACAAAAATCAAAAACTGTACTTAAGCCATGGTGCA
TGACTGTAATCCCAGCA
>Ccan_OSU1_lncRNA_contig23837.1
GGATTAAGCCTTAAGTACATCATCTTTTCCCTTTTATCTGTTGGTCTATTCTTACATTTCACTTTTCCTTTTATATCTGA
TTTGTTCCCTAAGGAATCAATTTTATTTCCAAAAAAGCTTTTTCTTTCTGAAGCTTGTTATTTCTGGTCTACTTTATCAC
ATTCTTCTGCTAGAAAACACTCCAGACATTCCTTGATTTCCTGAACAAATCTGTTCCCTAGAAACACAGTGTTCTAAGCA
CAGGACTAATTGCCTTTTTAACCTTTAGTTTTAAAGCAATTTAACTTAATTTTTTTTCACTTAAGCATATTTCATGATAA
GGGCACCTTATCATGTATGCTTAGTTTTCAAGAAAAAGTTTTCCATGAGTGTCTGCAGAACTGAATTACTGGAAACCTGA
AGCCACAGTCAGAGGAGATGGAACTTACAAGTCTAGGCAATTTAGGATCATACGGTGGGAAAAGGTGACTCTTGAGTCTC
TGAATGGGCCACAAGACCCTTTCAGTTCTGGGGCACTGTCCACATAGGCTGGCATTAACAACTGAAAAGTAGAAGCCCAG
AATCCAGTGCTATATAG
>Ccan_OSU1_lncRNA_contig23844.1
GATTTGATAATATTAGACATAAAATACTCATATCCTTGATGTTTCTATAAATTCAGGCAAATACGCATTATAAATGTGAA
TCAGTTTTTCTGTTTCACAGAGTATGTCATCCTAAATAGTTTCCCTCAGGCAGTTTAACTAAATTTACTATTTATGTATC
TTTTTAAATGACTTCTGCAGGTTATGACAAGGTCTACATTATTTTTAAGTCTCTCTTTTTATAAGAAATTATCAAGCATG
TACCCATTTTAAAATTTACTATAGAGAAATTAGAACATACACAAAAATAGCATATTGCACCCTATATCCCTATTTCCCAA
TTCTGTCAACACATATCCAACTGTGTTCCATCCACAACTCTACTGCTGTTACTTTCCATGTATTTTGAAGAAAAGAATCA
CATACTATATCATCCATAAGTACATTAGTATATATCAGTATTTTATAGGTATCCTTATCTCTAAATGATATACACTTAAT
TTCCCCAAATAAAGAGTAAAAATTACAGATTGCCCTACAGAGGTTTTCTTTCTCTTTGTTCCTTTCCTTTAGAGGTTTCA
TGGAAAGCAGGTGTTA
>Ccan_OSU1_lncRNA_contig23875.2
AGGAGGCCAACACTGACCCCTGCGCACCCCCCTTCGACTCGCTGCAGACCTTTGCTTTTGAGGGAACGGGGTCGCCAGCC
GGGTCCCTGAGCTCCCTAGGTTCAGCACTCACAGATCAGGATGGAAATCTTGGTGACCTTAATGAGCTGGGACCTCGTTT
CAAAAGATTAGCAAGCATGTTTGGGTCTTCAGTGCAGTCAAACCATTAGGGTTTTGCAACATCAGAACTCAGAAAGGCCT
ACTGGGTTTGGATAACATGATCGTCCTTTGAGAGTCGTCTCATCTGGCTTTCTGCAGGGAGAGGAACTGTGATTTTTATT
TTTCTGGTTTCATTGGAGTTAATACCCAGGGTTATTTCAAGCTACTATATATGGTTGGAAATATTACTCTGAATTTTTTG
TTTCATCAATGCAAGTTCTCAAATATTTTTGTGCAAAAAAGGTACTAAGTTAAGCTATCTTAAGATATTATTTCATCTGT
TCTTTCTTCTCTGACAAAGTAAGAATAAAGTGTGTATGTGTATTAAGTACTTAATGCTACACAGAGATAAAGTTTAACAC
CTAGGAAAATCTGGG
>Ccan_OSU1_lncRNA_contig23884.1
AATAAGTTTTCCTGTAAAGCACCTTGCAACCAGAAATCAGTATAATACACTACTTTTTTTTAACAGATCAATCATAATAC
AGTCTGCATTGTCCGCAAGATCTATATTGTAAACCACGTTCTTGTCAGTTGTTTATATTTTGAGTATTCTATACTTTAAC
ATGTGACTCTTGTCTTGAAGAGTAGTAAAGCCATAGATCTGTGCAAAATTTTGAAATTTATAAATATTAAGTATGTAGTG
TAAGAATCAAATGTGTACATAAAACTACTTTTGCAAGTTGAACTTAAAGAGAAAAATCCAAGAAATATGAAACTGATTTT
AATGAGGTGACACACATGGATAAAACAAATGACTTAATAAAGGTAGTTAAGACCTTTTATTCTCAGCATCACTTCTGTAT
CTTATGTGGGGTTTAAGTTCTTGATAACAGCCTTTTAAAAAATCTTAAAATGAATTCTTCCTTATTAATGTGTTTTCCTT
CACTCCATAGTTGTATTTCTCAGTTCCTTAACATTCATAGTAGATGGAGGGAAGGCCAGTCGTCGTTTCTAATCAATAAA
TGTGAATTGGAATAGG
>Ccan_OSU1_lncRNA_contig23911.1
GGGGTGCTGGAGTTGTGTGTGTATCTGAGAGGTGGGGACATGGGGGTTCAGCTACCTGAAAATGCATTCAGCTGCATCCA
AAGAGTTGTGCACTGAACTGTATGTAAGTTTGTCTGTTTTAAAATAAAAAATTGCTCCTTGATCTAGAGACAACTGGAGA
GAGATTTCCAGCTTAGAAAGAGTTAACAAACGTAGGTTGTTACCTCAAATACAGCTTGACACCTTTTTTTATCCTTGGGA
TCTACACTGTGGCTGAGTTCTTCATGGGCTTCCCTGGCGGGAAGAAATGACTACAACTCTGGAGTCAAGGGGTAAGGGTT
GAAACGGGGGCAATCCATGGCCCAGCAGCTTGAACGAGGGCTTCACTTTCATCCAGTACTCTGATTTTCCAATCCTGCAG
CACACCAGAGTGAACTTGTCTTTGAACGCTGGGCTATTTCCATTGAACAAAAGAAACTCCCACATCCTGACAGGCTAGTG
CCATGCCTGGCCTTCAATAAGAACTTGGTATATGCTGAAAGGGATAATTCTTTTTGAAAAGAATCTCAAAAGGACAGAGA
GGAGAGGAAAAAAAT
>Ccan_OSU1_lncRNA_contig23919.1
TGTCTCATCAGACAGAGCTGCAATCGGCGACCAAGCTTAAGCAGGTCCTTGGAAAAGAGGTGGAGCTTAGTTATTGGCGT
GGCCTACTGGAGTATCAGAATTGGCTGTTGGAACTGAGGACGGGAAAGCACTCAATTTTAATTTATGAAAAGATCATGTT
ACGCGCCTCACTGCATACCCCAGGCTGACCTGGAACTTGCAACCTCCTCCCTCCACCTCCAGAGGACCAGGTTTACAGGC
GTGTGTCATCTTGCCTGGTTGGCGTCAGCTTTGATGACTGGATGAGGGTGATCTCACCAGATCCCTCGACTGTGGCTACT
GTTTTCCCTTGATATGAAGATATGTCATGCAGGAAGAAACTCTGCTCACTTCCACACCCTTTTCTCATCATAGTTTCTCA
ACAGAGCACTTTAAATTGTAAGAGCAAAACAGTTGTGGGGGTGGTGAGTCACTTATATCAAGTTGCAAACATGACACTAT
TATGGTTTTGTATTTAATCCTCATCACAAGCTTATAAGACAGGAAATATTACCCTAGTTTCACAAGTAAGGAAAATGAAG
CAAAGGGAGTTTAAG
>Ccan_OSU1_lncRNA_contig23935.1
GAAACAAAAGTGCCACCGAAGAGGTATGAAACCACAATCAAGACGTTGGCCAAGGGCTGGACGTGCAGCTCGAGTAGTAG
AGTACTGCTTAGCAAGCACAGGGTTCAAACCTTAGGACTGCCAAAGAAAAAAACGGCCAGAATGGAACCGCTAGGAAACA
CATTCTATTCATTGCAAAGTGATCTCTATCAGTATTCTAGACTAGACAACATCCATGTTTCTGGGCCTTCCCTGTAAACT
ATCCTCCCGTTTGAATGCTCTACTTTCGTTCCTAAGTTTAAATTTAAGACGTTTGAATGTTCAGCTTCATGCATGTGAAC
TATATCAAATCAATCATTTTGTATTTAGAAAATTTGTTTTGTACAAGAGCTTTGTGGCATGACAAGTGGGTATGACCATT
TTATAACAATTTGCTCCTTTAACATTCTCCCCTTTTAAAATGTGTGAACAGATTGGGAATTTTTAATTCATAATAAAAGA
ATTGCTGTGGTTGTGCTATTTGTATTACAACAGTCATGCCAAGAAACACTGGTATCAGAGGAGTGCCCATGCTGACCTAA
ACTGTCTCCCGCAGG
>Ccan_OSU1_lncRNA_contig23938.1
GGTATGTACCACTACACCTGGCCTAAGAACCAGGCTGCAGATTACTAATTACAATTTCCAGTAACTTGATCATTTAAGTT
TGGTCCTCTGCTTAATGAAAATTACAAGGAGCCTACAGATGGTGCAGTATTGTAAAGGCATCGCTCTATAGTTAGCAGGT
GGCAGATATTATACTGGTATGACTTTTCACTGAGAATTTTTTACAAGTCTAAAGAAAGGGGAATGGTAAGAGGTCAAAGA
ACTCCCTCTCCTCAATGAAGCCTATGGACATACACACACTCTCAGTTCCCACTATCATCCTCTATTCTATTCCTTTCATT
CAATTGTACTTGTCTCCTTCTAACATTCTTTATGAGTGATTTATTTAATATATCTATATTGGTTATGTTAGTATATTTTA
TATGCTGGTTGTTGACTAGTAATAGTATCAACACCTACTCTACCTCCATTGGAAAACAACCTTTAATAGGACAGGAAGAT
TTTAACTATTTTGCTTATTGAAGTATAACATGCACAATAAACATATACCAAGTGTATCTCTAATAGTTTTAGTTTTATTT
ATATGTCTTTATACT
>Ccan_OSU1_lncRNA_contig23979.1
ACCTGACTACATAACACTGAAAACTTTAAAAGGCTAGTGAAAATAAGCAATGTTCAGTAAGGGAACTTTTTGTTGGGTGG
TAAGCAAATTGTTATTATGTGACTATTAAACCAGCCAATAAAGAACAGTTTTGAACATGGGCTTTTCTATTCTGATAGGA
ATGATCCTGAACACATAAGCAACATCCTAAGCACAGCAGTTAAAAATATACACACAGGCAGATATAGACAGGTGTAGATA
CAGACAGGCATTCATATACATCTAGAAGATAATTTCTTCCCTTCAAAATTTTCATTGTTATAACATTGGCAATTGCTCTA
CCACCATCATTTGTTCTAGAATGAGTCATATGTAGTTAATTGGCAAATTTGAGGAAAATCTAATTCTCACTGTGGTCTCA
TTTTCTAAGATTTCCAATAAGGCAACATCTACACAAGATTTGGACCGTATACATTTTGGTAACCTGTAGGCTTTATCATC
AATCAAATCTCACACCTACGATGTGACCGGTGACCACTGAAAGTCACTAAAGACAATTTCTTTACAACTAGACTACTTCC
TGTTATAAGACATG
>Ccan_OSU1_lncRNA_contig24022.1
TTTCATCCCTCAATTTGGTAACACATATTAAGCCAAAGACTAATTTTAAATGCATTTATAGGAATTCTACATTTGCCCAT
GGTAATGGGCTCTCCCTAGGGAGTAGTGAATGTAATTATTTAAATCTGTTATCATAAGCGATGCAGTTTGGTCATGAACT
TTATTTATATACCCTGTGTAAATCTGAAGGGACAGAACAGAAAGATCTAAAAAAGGGCTTCTCACAGGAGCATTATTGTT
CTAAGCTCCGTTAATTTAAACGTTTCTGAAGTTCTGTAGGCACCTTTTCAGAATTATGCCTCTTAACTGATACAATACAC
ACTTCCTTTTATTTATTGTCTGAAAGGTTAGTACCATCCCAGTTTATTCAACTTGTTACTCAAGAATGGAACCAAAGGAA
TCTAACTTTCATTTGGGGCATGACAATACCTATTTATACTTCATGGTAGCTTTATTAGAAATTAACAGTTTTTTAAAAGG
GAAAAGAACAATTAAAAGATTTTTGGTGTGATCATCTTGCCAGTATGTTTTACATCATTCATTTGTTGTGAAAGCACAAT
TATACCTCTTTTT
>Ccan_OSU1_lncRNA_contig24033.1
GACTTTCTTTTCTCTTCACTCCCCTAGAACTTCATTCCTTGCAAAATAGCATCCAGTCAATCTGATAAAATGACAGCAAT
ATGTCACTGGCTGATAGCATATTCAGGTATTAGTGTCCCACCCATCGGAGGATGATACCATAGCCGTGATGATTTGGGGA
ACATAGGCCGGTGGTAAGGCTGGCTATTTCAGGGCCTTAAAGCACCCATGTCAGTCAGCTCTGAAGACCTACCTCAAAAA
CATCTCAAATCTGCATTAGAAACATCCTGACCAGGTCCACTCAGAACCTCGAATTCTGAGACTGAGTTTCCTAAAACACC
ATCAAAGGACACAGGAGCACATCAAACAAAATCCCAGGCACAGCTTGAGAAACTCCATGGCAAAAACCAGGGGGTGTTTA
AAGGGAGGGTTTTTTTTCCTTGAGTTTGGGGGGTTGGGAGAAAGGTAATGTAGAGTTAGCAATGACGTGTTCTACTCCAG
AGGGAAGTAAAACCACAGACAGGGAACGTTGCCCAGAGCTCCTGTAAATATAGAACAATCCCACACATTTACACAAGTGA
ACTATAGTAATTA
>Ccan_OSU1_lncRNA_contig24055.1
AAGGGGACTTAGAAAGTAGAGAGTATTCCCTAGGGAAGACAAGTTTGCATACTTTGTTATTCATCTGGGGTCCTAAAGTG
GTTAAAATAGTATTAGAATTGTTAATTACCCTTTCAAGTTGAGCCAGCAGGAGGGCAAAGCATCACCTAAGTTTGTATTA
CTTGGTATCTAACTGCCTCAGGCATGAGGAGGTCTCTCTTTTTCTAAGATAAACAACATAGGACAGTCCAATTCTTGAAG
TTAAGTGCTTTTCATTGAAACAACCCAGGTTCTTGGGGCATGTACTCTACCACTTAGCAACACTATCTCTCTCAGCTTTG
GTTTTTGTATTAGTTTTTTTTCCTTACCAGCTACTAGTTACTCCCAGTTGAGTAAACTTCCCTACTGTGCTCTTATGGTT
GGTCCAACTTTGGGATCATCAGATTCAGGCAGGAAGTAGGAAAGTAGTGAAGATCAAGGACTCACAGTTCAAGAGGTCTA
AACAGGTTACAACCAGTACTCCTTGATCATTTAGGGACCAAGTAGTCACTCTCTGAGATCCCCCTCTGTTCCTTCTCTCT
TGATCACCAATTA
>Ccan_OSU1_lncRNA_contig24123.1
GCACAGTATTAACTAATTTTACTTTACTAACAAGAATTTTCTTCTTTTTTGGAGGTACTGAGGTCTGAACTCAGGGCCTT
ATGCTTGCCAGGCAGCAGCTCTACCACTTGAGCCACAACTCCTGCCCAAGAATTTAAATTATTTTTAAAAAGAGCAATGA
GAGATTAAGGACTCTACTTGAATAATTTGGTGTTCTAATAGTTCCAGACACCAAAGGGCTGGGAAATTACCAACTAGCAC
AGCACCCTAAATTTCAAACACCAGAGACAATGCCTGAGTGTAGTTTCCACAGCTTGGCATTAACAGCAAAAATGATGTCA
AACAGGTCTATTCTAGAAAGACAATTCCAGGTTTAATACCTTATGAAATAAGTATGGAACTTGAATATTCCTGTGAGATA
TAATTCAAGCCATAATTATAAACATAATTTCTCTGATATAGTGAAAAGGTCCAGTTGGTTATAAAAAATATAGGTAAACC
ATAAAAGATAAAAAGTATTTAAAAATACACAAAATTCTAACCACAGGTTTAAATGTTGATTTTTAAAAAGTAATGCATAT
TTACAATCTTTA
>Ccan_OSU1_lncRNA_contig24124.1
GCACAGTATTAACTAATTTTACTTTACTAACAAGAATTTTCTTCTTTTTTGGAGGTACTGGGGTTTGAACTCAGGGCCTT
ATGCTTGCCAGGCAGCAGCTCTACCACTTGAGCCACAACTCCTGCCCAAGAATTTAAATTATTTTTAAAAAGAGCAATGA
GAGATTAAGGACTCTACTTGAATAATTTGGTGTTCTAATAGTTCCAGACACCAAAGGGCTGGGAAATTACCAACTAGCAC
AGCACCCTAAATTTCAAACACCAGAGACAATGCCTGAGTGTAGTTTCCACAGCTTGGCATTAACAGCAAAAATGATGTCA
AACAGGTCTATTCTAGAAAGACAATTCCAGGTTTAATACCTTATGAAATAAGTATGGAACTTGAATATTCCTGTGAGATA
TAATTCAAGCCATAATTATAAACATAATTTCTCTGATATAGTGAAAAGGTCCAGTTGGTTATAAAAAATATAGGTAAACC
ATAAAAGATAAAAAGTATTTAAAAATACACAAAATTCTAACCACAGGTTTAAATGTTGATTTTTAAAAAGTAATGCATAT
TTACAATCTTTA
>Ccan_OSU1_lncRNA_contig24130.1
AGCCACACCTCCACTCTTTGCACCAGTTCTTTTCAGAACTGTTGTAGCACCAGAATTAGTCTGTTTGCTGCCTGTCTCAT
TCCCTTGCCTCTGGAGTTGCTAGCCAGTAGTCACAAGGGTAATTTGTATCCATCAATCTTGGTTTTTGAAGGTGAGTAGG
GTAGATAACATAGAGTTTCTAGACGTTTTCTTAAGCTTTAAAAATGTTAATGGGTGTAGTTGTCTGGTTTAATTGAAAAA
TCTCAAGTTACAATTATTCACTACCAGTAGTTGGTACTATATTCTGAGTATTCGCTGAAACATTTCATTATGTCAGGATG
TGAAAGTGATAGATTGTTTAGCAAAGTCCAACTTTAAACGTCTTCATAAATCATTTCCAGTAGCAGTCTGGTTCAATGAT
TTTATCCTCTTGGGGTGCTGGAGGACATGAGTTGTGACACTGGCTATGTCCTTTGTAGTACTTAGTAATTAGTGTGCTTC
CAGTCAATTTGGCCACATAAGGTATACTTGCTCTAAAATTACATTTGCTATTGTAATGTTTGTAGGTGAAAGTGTGTACA
CTTGTATTTATG
>Ccan_OSU1_lncRNA_contig24170.1
TATTAAAACTTAATAAAACATATAATATGATCTTGGTCCTTTAATTGTGATTTTAAATTGTGAAGAACCACATAGTGACT
AAATGTTTAATAAAACAAATGAGAGAACGTACCACTAGGAGGCAGTATTTCAACAAGTAGCTCTGAAGTTTCTTGGTATA
GAATTGAACCTCTATTATTTACTTTTCCAAAACAGAGGAAGGTATTTACAATTAGCAAATATATTGTTCTTACTTTAAGT
ATAACGTATTGTGTTTCAAGTAATATGAAAGCATTAAGAATCTATTTCTATAAAATTGCTAGTAAGGGCTTTTCTGTAAA
TAGATATTTAGGGGAAAACATGTCATATAGCAAAACATAAACAAGACCCATGGATTCAAAAGCCAGAATATAAGAGTACC
ATAACATGCTGGGTGCTAGTGGCTTAAACCTGTAATTCTGTCTACTTGGAAGGTTGAGAGCTGAAGGATCGCAGTTCGAG
GCCAGCTGGGGCAAAAAGTTCACAAGACCCCATCTCAAAAAATAAAAAGCTGGGCATGGTGGCTCGTGCATCCTAGCTAT
GCTAGAAGCTA
>Ccan_OSU1_lncRNA_contig24211.1
GACTGAGTGGCTCAAGTGGTAAAGCGCCTGCCTAGCAAGCGTGAGGTCCCGAGTTCAAACCCCAGTGCTGTCAAAAAGAA
AGAAAGAAAGAACAAAACAAGTAAGATATTGTTTACATCAGGAGATGACTTCTAATGGTAAACAAAAACACCTCTGTTCA
ACAAAGAACATTTTAAAATCTCTGCAGAGTTAATGATACTATGTAGTTAATATATTTGCTACAATGCCTCCACCAAAAAT
GATTTTAACAGCTGAAGACGACACTTGAAGTTCACTGAAGTAGAATTTCCAGACAATTTAACTGCTACTTCTATCCTATC
TGACTCCAAAATGGACAGATGACAGCGACAGTAAGAGGCCCTGTGACAGTCCCTCCTGTAGCTGGGTAATTATGTAACAG
CTAGTCCTACAATGTAGGCCTTTGTGACAAATCTGGACCATGAGGGAAATTCACTGGAGTCCCCACATGGAGGGAAGTTA
GTAACCAGAGAACAGGCTGCAGCCAGTCCACCCTGCCTACCGCTGCACCCAGCTGCTGCTTCTTACCACTCTTAGTCCTC
CACATTGTCT
>Ccan_OSU1_lncRNA_contig24215.1
GATTTATAGAACAAATTATAACACATAAAAAAGGGAACCTCTTATTTAAAAAAAAAAAAGAGAAGATACTACATCTGGAA
CATTTAAAATTTATATCCACCTTATTCTAAATAGGATTTAAGATAACTAGATTGTAATTAATTCCTTGATTTGGTAATGG
CCTAAATTATGTGGAATCCAAGTCATTAAAAGCAATACTTTAATAGAGGAAACTTTCATTCAGGAACCAGAGAGGAACAA
GGAAATCTAAAGAAGACAGGGTGCGGAAATCAAAGTCCTATGAAGAGAGAACTACTTAGTCTGAGTTCCCTTACCTTTGA
TAACTAGACTGCAGCCGATGTCTACAAAGAGTAACCTATGTAAAACTTAGGAAACTTCAGGACCATTGTTATTTTGGTAA
TATTAATGTTACTTAGCAAAAACTTAGTTGTCAGGGCCATTAGTCTAAGGGTTATATATACGATCCTTTTGTAGAGTCTC
TGTCAGCACCCATCAAGAGCAAATTCACTTTACATTACACACCACAGCACAGTTTTTAAGACAATCTTCACCATTCACAA
AATCCATGCA
>Ccan_OSU1_lncRNA_contig24247.1
TGATAGCACTGGAAAAATGCTTGCTTAATTAAATAATTAAGTAACTCTTAAAAAAAAACAGTGGTTTCCCTCTTAATAAT
GACTTGTGCTTGCTCCCTTTATAATCTGCTTCTAATTGATAAATAGAAAAAGATTTAAAAATTTATTTGGTTTGAACTTC
AAATGTATGTCTGTGGACTAACAGAAATTAATATGTGTAACTATGGCAAAGCTATTAAAATAATTATAATATCGCTTTCT
GGGCATAATTAGTGGCAGTGGTGGTCAGCTAAAATTGGCCCAGAGGAAGTGAACTATAATTTACTTACTTAAGAAGGTTA
AAAAAATGGAGCAAACTTTCAAGCCAAAGAAGTTCATTCCACACGTATTATTTTATTTAAATTGAAGCAGAGTAGGTAGG
ATCTATTGAAATGAACTTTACTGTCTGGTGTGCATTTGCAATGTATCTGTGCTACTTCCAAGTAGAATAGAGAAGATTGG
ATATTTTAAAACTTTATTTTAAATGAGAAATTTGATTATCCTGTGATTTTTTTAACAATAAAAAACTTTGCTCTTTGAAA
AAAAAAAAA
>Ccan_OSU1_lncRNA_contig24250.1
GAAAATTTTAATTCCTGTTAAAAGACACATGAATACTGTTAAGTTCAAAAGGGTTGACTGACTTCTCACATCTTAAAAAG
AAACCAAGCCATACTCACAATGACAAAAATCAAATCTTAAGGAAACTTGAAAGAAGCTAGAAGTCTTTCGCACAGACCTG
GCGCTAGATACTAAGGTATCTAGTGAAAAATAACTAAAAAGCAAACTAGTGTATGTGTTCATTTAAAAAAGACCACAATT
AAGAGAGTTGTTCTAAACAGGAAAAGGGGGCTAATTGAAGAGCTCATATAAAAAGCTTATTTCACTAGAAGTCTGACATC
TCAGACGTTTTCTTATAGGAACACAGTCAGTCAGTACATATCAATATTATTTTTGAAATTCTTATGTCACAGATTATGTA
ACATTTCGTTTTGAATAGAGGATGTTTAGTTTGCTTAAATACAGTATTACATTATCAAGTAACATTTATATCAATTATTA
AGAAGCCACTTTAACAAGTCATTTAGAGGTATTCTAATAGTTATCTGCCTTAATTTTAATTGAACAGATCAAGCTTCCCA
TGTTGTGTG
>Ccan_OSU1_lncRNA_contig24276.1
GCCCACCTCCTCATACTGCCACCTGGAGGATTATACTTTTAACATGTAAATTTGGGGGACATAAACATTCTGGCTATAGC
AATATTGCTTAAATAGTTTTGAGTCTAAACTCATAAAGATTTTAGACCTTCTCTTTAACATTTTTGTAACTGCTTTCTAT
TATATACATAGAATTCCGATTTATCTTCAATTTCAATAATGGTGGTTAAAACTCTTAGTATTTATGCTATTGGTGATATC
AGATATACTTTGTGGTAATTAGGATATTTAATCTCATTTGTAAAATAAATTTCAATGTATTCTGATGGATCTTTAACCTT
GCTAAAATGTAATTTTGACTTATCAAGGCAGTCATTTATCCTCACACTTTTTTGATATTTTGCCTCTCTGTCACCAACAC
TTTATCCCACCCCCCCATTGTAAATAGTTCAGCACTGTAAAAATCTCTGTTTGTCATTCTTACCCTGTTACTCCATTTCC
TTTTTCACCTGCCATCAAATGGAGGTAAACTTCACCTCACTTACTTGTAATGAATAGTCTGCATTAATAAAATAATTTTA
TAGTAAAGG
>Ccan_OSU1_lncRNA_contig24281.1
TAAATTGACACTTTTAACCTTTTAAATGTTTGTACCATATTTAGATAAAGTATAACATAACACTGTTACAAGGTGGTCAT
TTAAGACACATAAGAAAATATGTAAATGAACTCTGATTTAGTAGTACTTAAAGCTTGACAAGATCAGCAGAAAACACAAA
TAATTTCTTTGATAAAATCTTTCTCTGTAATGGTTTTTTGTAGATGTTACTCAGAGCAGAATAATATTAAGATAGCCTTA
TTATTTTATGGATATAGAGAATTAGATTTTAGTTTGGCATGACCTTAAAAATCTTTTAGGCAACTCTTAGATTATAGTCA
ACTTTAACTTTATCACACACCAAAGCTTTTATTACACACTTTTAAGATTTACTCAGAACCTTTATATAGGATTAGGAACC
CTCTGATGGTTTGTCCTTATCCCTCCTCTCCATATTTGGAACGATCTTTAGGACAAACCCTTTCTCATCTAAAAACATTT
TTTATTTCCTTTAACCCTCCCCCCCCCAAAAAATATACTCAACACCTATTTATATCTTTTTTATTAGTTCACTTTGTAAC
TTGTGTTTT
>Ccan_OSU1_lncRNA_contig24306.1
GGGAAAAGACGGAAGTCTAAGGAAACACTAGACTTTGTACCTGCATACTTCCATACAGATGAAACCTTTCAAGTTAATCT
CACTATATCCACTGGCACCTTTAAAAGAATTAAGATTTTAAACACTGTTTTGAGACTTTAAATCTTGGGTTTAGAAAATG
ACAGTCTAGGACCTAATGAGTCCTCCGTTGGTCTGAGTCACACAAAATACCACTGATACAGGATGAACTGAAGATGGAAA
GGGGGTGGGGGGAGAGGAAGCCTAGAAGAGGCCTGATTTGACCCCTGCTGAAGCATCTCACCAGGGAAAAATCACACGGA
GAGGTACAGGATTGCATAGATTGTGTTCAAAACTAAACCCTCTAAAAATGCTGTTACTCTAAAACAGCAAATTCTCTGTA
TATGTTTTCAACTGGCATATATATATAATCTCATTCAAATTTTATTAATAATAATCAAATAAATACACAGGTTATTTCCT
AAGCCACTGGAACTGCGTACAATTAGGAGAGGAGCAAAGAGGCAAAGTCAGAAGAAGGTGAGCTTCAGGCTCTAGGTAAA
CGCTCTTG
>Ccan_OSU1_lncRNA_contig24312.1
TCTACAGGAGCTTGTGCAAGTCCACTCAGTCTCCTTTCTACTAGGCTGTAGGAAAAAAGGCTTGGGTTTCAGCCTGCCAG
ACATGGGCTCACGTTTGGCCTTGGGCCAGTCTGCTGTCTGATTCTCATCTTCCCCCTCTGTACGAGTCTGGACCAGGAAC
TGTCACATAGAAACGATGCATATAAGTTCCTGGCCCACAGGTGGTGCCTGGGCCTGTTTTGTGTCTCTGAATAGCCAGAT
GAGTGGCTATGCATGTTAGATGTATGTCTGGGGCATATTTTTATCTACCTGCATGCACACATGTGTGCGTGTGTCTTATC
TGTCTGTCTGCCTGAGTTAGGAAGCCCTGGTAGTAACAGGACAGTCTCTGCCTGCTGAAGCCCCTTCCCTTTCCTGGCCC
TCCAGGGCAGCCCTGCAGCCCATCACGGCCTCTGGCTGGAGACCAGGCTGGAGCTAGATTGTTGTGTCTGCGGCTTCAGC
TCTGGCCTCAGGCCCAGCCACAGGGGCCCAGGAGGAGGCCAGGAACAAAGTTGGGCAGCAGCCAGAGTGAGGGTCCCTGG
GCCAGACA
>Ccan_OSU1_lncRNA_contig24334.1
TGGAAGTAGAATCCACGGAGTGCCCGCGGGCCGCGGGTGTGCGTAGCCAGGACAGCTAGTCGCTGGGAGCACGTCAGTAT
CCATTCTTTAATGAGAAAACCAAGTTTCTCAGTTCCGAATAGAAAAACAGTACTCCCAAAGCTCGGAAGCAAACGGCAAG
GTAGGGGCTAACACGCAGGAACACTTTAATTCCCTACAAGACGCAAGCGGCCAAGGACTCTCTCGTCTGACTTGAAGGCC
CTTTTCAACTTCCTGTTCCTTTTGTACTTTCCGTTCTTTCTTCCACTGCCCTCCCTGTCAGGACGTCCTATAAGAAAGTG
TAATCTTACCAGTGGGATTTCCCTTTCTTCTTTTTAAATATTGGCATCTTAGTGATACAGAATAAAAGCTGCCAGTGTTT
TAATCTGTATGAAATTGTAAGATCGTTTTCAATATTTTCAGTCTGTGTTGCCTTTCTGTCGGCCTTCCTATGGTTTTTAA
AAATAAAAGACGGAATCGTAAGCGTTTGTGGCACATATTATTAAGGTTCCTGAACCACTATAAAATATTAAAGCACTAAA
AGATTTAA
>Ccan_OSU1_lncRNA_contig24349.1
AAAACTAAATGGGTTAATAGTACATTTGCGATTCGGTGGAAGGTTTGACCATTGACTGTTGTGCAGTAATGCCACTTAGG
TGGTATTGTTTCCAAGCATGGTGCTTTTTATACTTGAAATATATTTTTGCTTTATTTTTTATTGATATATTATATTTGCA
CTAATGAATTTCTGGAGAAAATATTATAGATGACATTTTTGTACATATATTTATTAAGCTTGGAATCTGGTTTCTCAGTG
TTTTCTCTGCACAAACATGAAACTTAGTAGTGAAGTGTGATGTCATGAAATCATGAGTTCCTGGAAACGAACTGCATCTA
TGTCTCCCTGTCTCTTCAGTATGGCTTGAACGAGGTGGCTTCACTGATTCTGCATAGTGTACTTAGCTAGACCTAGCAGG
ACACTAGAATGTAAGAAATTTTAAGATATGCATTTTAGTCACTTACAATTCGACAATGGAGCAGAGACTTAAAAATTGGA
GCTTTCATTGCAGAAGTATTGGTGTAGAATTTAGCTATGAACTAAAGAATATGTAATAGCCTAAATGCTGGTGTTCTTTG
GCAGGTTA
>Ccan_OSU1_lncRNA_contig24368.1
GCTTTCTCATGAAAGAGGCATGTTAGATATAGTAATTCATTTTTTATTATCTTAATCACTATGAATAGCACGTCCACAGT
TCAGTTTCCAGGCAATGTAAAAGCAGATGTTTTATATATGGGACACCTACATGTAATGTGGTTACACATTGCTTTTTGTT
GTTTATTTGTTTAGTTTTTGTCTTTTTGCTACATGGCATTCTTTTTGACCCACTATAGTTCACCTGGAACTCACACAGTT
TAAAAATGCACAATTACAATTCAATCTTTTTTTTAATCATTATTTTTTTTGGTGATACTGTATTTGAACTCAGGGCCTCA
CGCTTGCTAGGCATGTGTTCTACTACTTGAGTCACTCTACTAACCCATAACTCAATCTTTAAGCAATTGAAAACAATGAG
TTGGTACCAGCATGGGAGATCTACTGATAATTTGGCCTTTTAAGTAATGTCAGAGAGAAAACCTGTTTTCTCCTTCCATC
TAAAGATCATTAAAAAGAATGAAACCAAACAAAAGGCTACCTGCTCTGAGTAAAGTCAGGATTGAGTGTGTGCGACCTGG
ATCGTCG
>Ccan_OSU1_lncRNA_contig24415.1
TCCAAGAGAGTTGTTTTTAGTTATCTCAATCTCTGAAAAGACAGAAGAAACACCATTTAGAGAACCACTAAGGCTACAGG
AATTATAGTTGTAGAATATGGATTGTTTGTTAAGATACAGACTGAGTTAGTCCTTTTAGTATTCTATATTGTCAACTTAA
GAAAGACATAGCTGGAAAGAATACAAAGTAAAGAGGCAACAGAAAGAAAAAGAAGAAATTAAAAGGAAGGGAATGCAAGG
CAGAGAATGCATGGCTAACTTGTTCAGGAGTCACTCTATAGTTTCTACTTTGGCTTAACTTGCACAGGACAGGAAACATA
GAAGAAAAGATCTGAAAGTCCCTGTTTCTTCAAAGTGGAGGAAATAAATGAAAAATTTAACTTACTAACCTATCATTAGA
TTTCAGGTAACGTTTCCACAAACTTATGACAGAGATTAGAGATAATTTTGAAACGTGGAAGTAGGATGAGCACTGAATGG
TGTTAGCCTGACAGAGACAAATTTCAAGATGACAAATACTGCAGAAGTCAAAATACAGAAGACTTTTTAATATAGTGAAA
ATACTG
>Ccan_OSU1_lncRNA_contig24430.1
GAAAAACCAACATGAGAAAAGGAGCTTGAGATGAGCCTTGGAGAGTGAATGGAAACTGAGAAGGCGATATGAGGTGAGAG
AGACATTTGGAAGAATATTCACGCAGAAGGCAAAGAGATGAGATGGTCAAGAGCAGGGAGTTTTGTAGCAACAGAAAGTA
AGCCAGATATCTGGAGGGCAGAGAGGTAAGAGATAATACAGAGTCTGAAGCTGGAATACTAGACAGGGATCCGATGAGAT
CAGGCCTAGCTTTGTTGACCTTATTCAAGATACTATTTTCCCACTGATTTTAAAAGAAAGAGAAAGTTATTAAACCCAGA
ACTCTGGTTGTTAATTTGATCAGCACAATGTCCTCCAGAAAAATGTGTGTGAATGGCTCAGGATGAGTTTGAATTTTCAG
TTTTTGTAGGCCTCACTACTTGTGGCTAGTCACCCCAAACTGATTCGCACATTATATCCCACCAAGTCTTATAGACATGT
AAGTTTGCAACAGTGGACTGGAAGATTTGATAGTCCCTTCCACCACTGAATTTCTGAAGCATGTAAGAAGTTCTGAAAAT
GACACA
>Ccan_OSU1_lncRNA_contig24459.1
GGTTTATGTAGTACTAATACTTAAACAAAAATAAGACAATAGAACACATTTTTCCTTTACTCTGTCCCTGCATTACTAAC
TGCCAATACTGACAATTTTAATCTGAGTAGATACCTGCAACAGAAGTCCAAAATTTTTTATATTATTCTAAAACAGGCTA
ACATGAAAGTTTCATTTTTTTAAAAAACTTGCTAAAAATCATTTAATCAGGATTGGCCCTAGATACTTTTATGACATAGT
GAATAAGTTCCTAATTTGTACCAGGTTTAAAGCTCCTTAGGCAAATCTCTCTTGCTCTTCCTTATAAAAGCTGAAGTTCT
CACCAGCCCTTCTTCCCCAAGATACCATTAAAGTTCTATTTTGTACAAACAAAAGTTTTCAGAGTGCTTTTTCAGATCTA
TACAAGCAGACTAACATTACAAAAATATGTACTAGGAAACAAAGACATACCAGTTAATAGAGAGGAAAAATGCTTAATTC
ACAATTTAAAAGTTATTGAAAAGGAAAGAAAAGCAGCAGGTAAGCTTTTCTACATAATCCCTCCATTTCAGATAAAGATA
CAGATT
>Ccan_OSU1_lncRNA_contig24460.1
TTTTGTTAATATAATCACAGACCGTCCTATTCCAATCTTCAGGACAAAGTGTCCATGAGGGCCCCAATCAATAAAAGAGA
AATTATGAGTAGATACAAGTAACTTTCCAGCACTAGCATGACAATTGCTCCAATGAAGAGGGAAATATTTCCAATGTTTA
TATGATATAGTCTTGTTTGTGGCATGTTCCATTTGTTCATCTTTAGGAGTCTCCCTCTGAGGGGTGGTCATCACTTTGTT
TGACATGTTCATTGGTTTTTATAGGCCTGATGCTCCCAGGAGGAACCCATAATGTTTCAGAGGATCCATGAACATCTGTA
GAAAAACAAGCATAACCCTTCCCCTTTTCAAGTAAGAGTTCAGGCAACCAAGAGTTAAAAGATTTATACCAAATTGGGAT
TTGTGTGTCTGGCAAAGAGGGAGGTTTACCAAAATGTTTATCTGCTGCAGTCAAAATATCACCCTGAGGTAAATTTTAAA
AATTTAAAGTAAAAAGTGTTAATGCTATGGTATCTCGGGGGGGTCCCCCTTTTTCATTTTTTAGCAATTGTGTTTTTAAA
GTTCTA
>Ccan_OSU1_lncRNA_contig24465.1
AATTTTTTTAGTTCCTTTGATGACTAAATGGTTTTTGCAAGGTTAAACATTTAAGGCAGACCTATTCATATAGCCTGGAT
TATCAGTTAATATTAATATCTATTACAAAACCATGTTAATTCCTCATCATCTCAATTCTTTGTGTTATATTTTGTTTTGC
TTTTCAATTGAGCATAGCCTGGTTGTCTGCACTGTGTTATAAAATACACTCAATCATGAGTCAGCCATTCTATATATTGC
CTTAAGTCTCTAATAAATTGGATCAATATAACTTAGGGAAATTTGGAGTAAAAGATTGCTCTGTTTTTTAAAAATATTTT
TCTGAATTATTATGTTTCTAAACAAATTTTAAAAAGTAGGACTTGGAAAATTCCTAAGGATAAGCTCCTAAAACTTTATG
AATGTTCAACTTTAGATCTAATCAAAATCCGTATTTAATTTTTCTGGAAACACTGAGTTCCTAAAGAACTGGATCAATGT
AATAAAGATCCCTAGAGCTGCAATGGTATACATCATAATAAACAATAAAACAGACTATATTTATATGTAATCCCAGGAAA
ATTAGA
>Ccan_OSU1_lncRNA_contig24507.1
GGAAATGACTCCTGGGTAAAGCTGTACGTTCCTTCTCCAAGGTGGCATTTATACTTCTTGTTCTTAGCTTCTGTGCTTAA
CAGAGAACTTGCTTTCTGAAATGCAGAAAGCACTGGTGAAAAAGCCATACAACAGGAGATACAGAAGCTCCTTTAAATCC
TTTTCCTTTTAAATGTAAAATATCACCCCAGCATCCAGGTTTCTGTGTCCCCACCCACCCACCAAAAAGGCTAATCTTTT
TCTTTTCTTTTTTTGGTGTTGGGGATCAACCTGGGTTTTGCACATGCTAAGCACATATTGTTCCACTGAGCTATGCTCCC
AGCCCAAGGCTGAATCTTAGAACCTTCACCTTCATGGAGAAATCAGTATTTGGGTCACTTTCTAACTGTCTGATCACCTT
TCCCAGAAAAAGCCTAACTGGGAAGTGAATAAGCCAGACCTCCTCTCAACTCACCCTTGCTTTAGAAGTCCTAAGAACAC
CAGGGGCTGGGCTGGGAGGTGGGGAAATGCCTCCCTCAGTGAGCCCAAGCTGGCTTTTGCTCTGGCACTGGCAGGCAATA
TATCA
>Ccan_OSU1_lncRNA_contig24511.1
GCTACTGCTCACAACAGCCCGCTGGCTACCAGTGTTTGCTGGCAGACTCCACACGAAGCTGCTGATGTTCCTTACTGGAG
ACTAACTTCTGCAAACGTGCCCCGCCTGAGCAGCCATCTGTCACTCTCGGTTACATTAGCCCAGGAAGACCTGGCTCTAC
TGCAGACCAAGTTGGGCTCACCTTGCGTTCGCAACCCCTCAATATTCAAGGTCACATGTCCAATTTTCATTTTCGTGTTT
GTCTTAAGAAGGCATTTAGAATCAAAAACTAAAGATCAGACTTCAGCTTCATATCTCCGCAACTTCACACAGTAGAGGCA
GCGACACACAAGCCGACTGCAGAGGAACTACACCTTTTCTGACACACGGCTTTTTAAAACACGTCTTTCCATGAGGGGAC
AGCAAAGCTGGAATTCAAGGCACTGCACTTCTGCAGGGTGGTGACAAGGTCCTAACCTTCAACTCAAGAACAGGCAGTGG
GTGTGAAGACCGCGTGTGTAGACCGTGGGGACCTAAGAGCGAACAGGGTCTGAGGCAGCATCTGCCACAGCACACTGCCT
GCTGG
>Ccan_OSU1_lncRNA_contig24516.1
AGACACGTTAGAGAACAGAATCAGGTGTATTGTACTTGCACTTGTAGTCTGACTAATTCAACTTCCAATACTCTGGGTTA
AATGCCCTTTAGATTTTAATAGTATTTATGAAACTTCTGATTCTGAAAGTCAGACTCTTTGTCTACTTCCTTGTAAATTG
GGATATTGTCTCAATTTAATTTAGGAAGCTGAACATTTGAAGGATGGGCACCAGGAAAATAAACCTGTAGATATTCCACA
AGATAAACTATTGTTCATTTAAACAAATTTATATGGGTTTTTTTTCCCTAAGCATGTAAAACTAACTTTTCACATGTAAA
AGTTCCAATTTACCTTCTTACCAACATATATCAAATTGCTGCTGAAAATCATCTTAAGTCTAGCTCTGATTTCTCTGTTG
GCTCCCACCATGAGCAATGTATTAGCCATGTGATTGTATTAGGTTTAACAGCTAAAGACTACCAATGCTGCATGTATTCA
CAGCAGTAAACATATACCTATTTCATTCATGGAAAATAACATTTTGCTGTAATATGCTTTTAGAACATTGTCTTTAGAAC
CGAAA
>Ccan_OSU1_lncRNA_contig24543.1
GAGCATGTTAAAAAGCAGTGTCTCTGTCATCACTCCTCCCTAATTCAGTACTTTAAAAAGATTCCATCAGTATATTCCAT
CCTGGAAATCACTCATCTGTGTCACCCTTGGTAATTGACACAAACTACCCTGTATGGCTACTTTTCTCTTTGTGTGTTTT
TAATTTTGTTCACAGTTAAATAAAAATCGTCCAGTCCACATTTTAGAGCGTGCCCAAGCAGATGTGTTAGAACTCCTCTC
ACAAGAAATCGTGCAGGTCTACTCTACTACCTCCCGCCATTACGTTGACTCCATCGAGAGAAGCAGCCTTCTTATCTAAG
TCCTGGTCTCTTTGGCATCATGGGACTCTTGGAAATAGAGAAAAAGGAGATGGCTTTTTAGATCATAACCGGATACCAGT
GGCCTCCTCATTTAAAGCACACATAGACAGGGGTAGAATTCCCCATGAGCCTGTCCTCTCCCAGTCCCCTACAGAAATGT
CATTGGTTGAGGGAATTGTAATAAACATCCTTTCTGGGGAATCTGAATTCAGGAGACAAATTTCATTAAATCCTTGTAAA
ATGG
>Ccan_OSU1_lncRNA_contig24546.1
AGTACTGAATGTGTAAGCTTGCACAGTTTAACCTCTCTGTGCCTCGGTTTCCATGTGCATAAAATTGGGATAGTAGCAAT
AGTGGTAGTGATAGTATAACAAGTACTTCATAGAGTTCTATGAAGAAGAAATGGGTTAATATTTCCAAAGAACTCAGAAC
TGTTCTTTGTCCATAAAGGTAACATTAGTTTCTACTGTCTAGATGCATGTGCCATGTTAACTTTAGGTCTTCAGTGCCAG
AACATTAGCCTCTATTGTACAATATACTGAATTCACCAAGAGTCGTACTAGAGGTTGTAGATTAAATAGAGGTTGCTATT
GTTTCCACTGTTGGTCTAGTCTAGTTTTAATTCTGCTACAATTATTTTATGAACCATATATTTTGAAGAGTGCGTGACAG
AAAGAAAATAGCTATTAAAAATAGGTCTACGTGTGGATTTCTAATCATGTGTCCAGTGCTAGGGGGAAAAATATAGATGT
CCTTATTAAAGAATGTAGAGCATATTGTGAATGAGATGTAATCTTTTCTGGTTAGATACTAGAAATTTGTACTCTTTGTC
ATGG
>Ccan_OSU1_lncRNA_contig24548.1
GGAAACATCCTAACAAACTGCCATTTCTCTCTCTCTCTCTCTCTCTCTCTTTTTAAAGCCATTTTGCACAGAGGGACTTT
AAATGTATATTCAACTGTTGATAAAACTGAACCCTGGGGTTGTTTTTCTTTATCATCCTAAAATTTTAGGGGGAAAAAAA
TCCAAGATACAAAGAGTTTAAAAATATTTTTTTAAAAGCAAGTAGTCCCATATGAAACAAGTCTAGGACCTTAGTGGGTA
CGTACTGAGTTCAGAGAGGTACACAACAGTATCCAGGGAGGGCAGTGACCTGTCAGCAGTGCATTTTCCAAACGAAACCA
AAACAAAACGGTACAGAACGTGATCAGAGCATCAATATTTTATGAATTGGTTGGAGAACCATCCCTCCTTTTACTGGCAA
AGATACTGATGAGTATCTCCACATTCACAGACAAGGACAGACTAATGCTTAGGCAGACGGAAGATCTGTCTCAGAAGCAC
CATACATGAAGTGCCTAATTGTGCTGGCCCCCATGCCATGATACAGCTTTTCTTTTGGTGGTCCTTGCTTGAGGCTTTAT
TTTT
>Ccan_OSU1_lncRNA_contig24557.1
TGGACTCACTGTTAGACGTGCTTCAGAGCCTTTCACAGTCTCAGTGGGCTCTTCTGTTAGGCGGCAGAAGGTCACGTTCC
TCATTTTCCTTTGTTCTCAAACTCCACTAAGGCACAGCACTTTTAAGAAGTTAAAAGTTTCTTGTCATTTTTTCAATGAT
ATTTATGTTACTATTAAATATATTAAGTTACATTGAGAGTAGTTTGAGGTGATTCTTACTCTACTTTGAACAAAGGACCA
TTATTCTGTTTCAAGAAACTAAGCAGTAAATACAACGTTTTAATTAAGTATATATCAAGGAGAATAGGCTTGTTTTGAAA
CTATTTCTAGGCAGTGAGTTCTGTTTTCTTGTGCCTCATCAAAAGATAATGCCACATTATTTCTTTCCATAAAATGCATT
GCATTTTCATTTAAATTTAACACAGAAAAACATTTCCTAGGTGGGTTCCATGGTTCTCTCTTCCAAGGACATTTACAGAG
AGTCTGTGTGTGTCTGTAGTAGGGATGATTTTTTATGTGTATTGCTATATTTAGAATCTTCCCATCTCATTTTCACGGGG
CCAA
>Ccan_OSU1_lncRNA_contig24568.1
AAAGTTGGCCTTACAGGTACTAAGAACACATTAGCACTGTATATCTTACTGCTTGCAATTAGCAGAGCTCTTGGTTACTC
TGTCAGGGACTGTTCATTCTTAAACTTCAAAAAAAAAAAAAAAAACACCTTGACTTTCATTCTTCCCAGAAAGGGCAACA
CTGGGAGGGTTTAATGGTCTTGAGAAGCTGGGTTTAATTTCCATGTCTCCCTAGTCATAGGATTATCGTTAACCTCTGGC
ATTCTGAATTATTTTCCTTTATTGGATTGATAAAAATTCATCCCTTTTGAGTCTTTGCTTTGTTACAGATAGAGAAAAGG
TAGCTAAACTAACATAATAGTAAGCACCTACTTGGAGTTAGCCATGAAATGTTTTAAATGCTTTTTATTTCCTTTCTTTA
AACCATATGGTATGCTAGGGTTGTGGTTTTAATTCTTGTCAGCCTGATCATAGAACCTGTATAAATTCTACCCTCTGTAA
TATCTACAGGAATCAATAGAAGAAAAATACCTGGTAGAATTGACTGACAAATAGTCCATTTTACTTTGTCAGTGTGGTTT
TTTG
>Ccan_OSU1_lncRNA_contig24590.1
ATGTATGCAACTGTGTATTCTCTGTGTCCCCTCATCTGTCTTGTAGGTAAATCAAGTCTAACATGCTCTAAACTCAGCTC
TTGATATTCCACCCATTACTCCCGTAAACCACCTCCTCCTTTAGTTTTCTCATCCCAAGTTAAGGACAGCTCTTTCGGTT
GCTTAGGCAAAACCTTGGGGTCATTCTGAGCCTCCTCCCTGACATACTTTTGTTAGCAAATCCTGTTAACTGTGCCATTC
AAATATGTCCGTATTCTGATCACGTCTCACCACACCCCACTGCTTACTGCTGGTCCCAGACTCCTCCTTTGTTACGGCTA
CTGGGGGAGCTCCCTGACTGGTGCCCTTGCTTCTGCCTCTGCCTCACCTGTGGTCTGTTTTGAATCTAGCAGCCTGACTC
AGTCTGTCAAATCAGAAATGGGTTGTGCTTCGTCTTTACTCAAGACCCCAGTAGCTATCACACAGAAGCCAGCAGTTCTG
TCATCATAAGTAGCTCCCTCCCGACCATCTCTTCTCTGGGGGCCTCACCTCATGTTCCTTCCTCTTCATTTACACTATTC
CAGA
>Ccan_OSU1_lncRNA_contig24591.1
ATGGGAACCCCATCCAGCAGAAAGTCCAATTCTCTCCTGCTGTAATCAACAGTGAATTCCAACTCTAAGCCCCTCTATTA
CTATCTCCAGAAGACACTGATGTTTCTGCCCCTCACTATCATACTAAATTCTCAAATTCTACCCTCCCTCTCTATTCTCT
AAACTTTCTGCCAAGTTCCAACATGATTACTCAGCCTGAAGATTTTTAAATCAACTTCATTTTAGAAAGATTAAGATCCT
AGGAGGGCATAAGAGCAGAACTTACTGTGTGAGATCATAGACTGCTTACAAAAAGAGTAGACAGGACAAGATTGTTCTAA
AAGATGCACCAGTCACCTCAGAGCCAATCAATTCTGTTAGACTTTAAGAAAAGAGTAATAGAGAGTACTGCCTTCCTTTT
TACTTTTTATGGGAAAAAACAATGCTATCTGTACTTTCAGAATAGCTTTCCAGTAGTACTATCAAGATGTTTTTCTTGGT
GAACCTTTGAGGATGCATGTGGCAATATTTACTAAAATACTGTAATGAACTGTTAAATGCTTCTGCTTATGAAACAAATT
AATA
>Ccan_OSU1_lncRNA_contig24628.1
AAAGAAAAGGTTATCATTCCAGCCAAGTTGGTATTGACAAATGAAGACAACAAAAAGGCATTCTCAAATTTACAAACACT
CAGAAAACTGACCACCCACATATGTATTAGCCATTATCCTGAGTGATTTGCATTTTCAGTTCATTTTTTTGCTCACAACA
CTATAGTGGAGGTTCCATTATTGTCTACATTGTACAGAATATGAAAATGTCACAAAGTGCTAAGTCGCTTCCCTAAAGGC
ACACAACTAGGAGCAGAGCCAGGATTCAGACCCAGGCATTCTGAGGTCTCTTCATTGCTCAAGCGCTTCACCTGTTCTTT
AACACCTTACTGATAAACAGCTAGTTCTGCAAAGCCTTCCTTGACTTCTACCAGAGTACAATTGCTCTGCTTTTTTGCCT
GTCTGCTAACATTCTAGACTTCGAGTTTATGAACAATTGTCTTGGTCCATTGTCCAGCACAAAATTTGTAGAAGGAAGTA
CTACTTTGTGCTATATCCTGTAGTAAGGAGACCTTATTTACAAACATAAAAGTAAGAAACTACTTTTTTAAAAAATAAGC
TGT
>Ccan_OSU1_lncRNA_contig24638.1
TTTTTTTTTTTGGAGACAGGATTTCACTATATAGCCCAGGCTGGCTTTAGCCTCCTAGGCTGGGATTACAGGTGTGGGCC
AACAGGCCAGGCTGTAAAACGCTTTTATCACAGGCTGACAGCTTCACCAGAAAGGTGATCAGAATTATTTCCCAAGCCTG
CCAGCAGAGTTCTCTTCATGTTTCATGGATAGTTTGGATGGACTTAAATTATCTGATGTATCTCCTTTATGTTGTTGCTA
TTTCAAAATGAACTTCTCTTTTGAGAATCAAGTTAATACTCTGATGTGAAGGAAGTGATTTAATTACATCCCTGGAAAGT
ACAGTGGCAGTAACCCCAGCTATGAGGAAGGTGAAGAACGGGGGATCGCAGTTTGAGGTCAGCCTGAGCATCTCAACTAA
TAAAAGGTGGGTGTAGTGGTGTTTGTCATCCAGCTACATGGGTAAATAGAACTGAGGTCGAGGCTGGCCAGGGCATAAAG
TGACACCCTCAAAAATAACAAAACAAGAGCTAGAGGTGTAGGTTCAAGAGGTGGAACACCTGTCTAGCAAGCACAAGAAC
TTG
>Ccan_OSU1_lncRNA_contig24649.1
ACTCAGGAGGCAGACATCAATCAGGAGGATCTTGGTTTGAAGCCAGCCTGGGCAAATAGATCATAAGAACCTATCTCGAA
AAAATCCATCACAAAAAAAGAGTGCACACAAAAAAATGTAAAAAGCCAAATCCTCTGCCAGAGATATCCAGACTGGATCT
TTCTACTTCCTCCTCCCTTGTGATCCTCTAAGCCAATGCTATAGTTGCTACAGGCACAGTTAATTCTGAGATCATGAGAT
TTAGTTTTCGACTGAAATGCAATATGATGCAAAAGTATATCAGAGTGCAGCACAGGTTAACTATTTTCCACTGTTGTGTG
GAATTGCCTTCTCCTTTAGTTTCATGTTATACATGCTAAATCTATGAGGTAAGGTGTGCATACACTTAGCATTGTTGTAG
CAGCCTGACAGGTGGAATCTTTTACCAATCCTTTATAGATTTGGGACTAGCTCTAAGAATGTTCTTTGATTTAAAGCTAA
GTGTGTCTGGAATAAGGGTAGGTAATCTAACTTATTTTTTGTTTGCTTTTCCTTAAAATACACCTAAGCAATTCTTTCCC
TTA
>Ccan_OSU1_lncRNA_contig24662.1
GCATCACATTTCTGACAGTAAAAATTTTTGTTTATTTGCTAAAATCTTTACTTAAATCATATATTCAAAACTGGTGAGAG
TTTAAATTTTTAGGTTATATAGAGCAAATAGTTTCCATTCATGACATTATTCTTAACACAGTTTAAGAACAAATTTCAGT
CTGGCCAAACTTTTCTCCATGATATTCTTAATGCTTTCATTTTTGCATCATGAATCAATAATTTTAAAGTCTCGTGGTTG
AAAATTTTCTGCCAAATAACTAATTATTTTACAGTCATAATGAATTTTTGCCCTGGATAGATGTTGTCTTGATTCACTAT
TGGTCTTATTAAAAATATATTTGCATAATTGTGTTAATTTAATAAAAGCACATTTGTGTATATGCTTGTGTAAAAATTAG
ACAAACAATGGAAACCCATTGAATCATTCACATTAAAATGAAATAAATAAGAATAAGTAGGAACACATAAAACCATACAT
TAAACTAGTTCTGAGACATGTTAACGATTCATTGAAACTCAAAGAAGCCAGAATTTAATATCTTAATTTTTCCCTAATTT
TT
>Ccan_OSU1_lncRNA_contig24704.1
ACATTTTCTTGACAATTTAATATGTCTTATACATACCTACCACCAACAGCTGTATTTCAGCAGCTCCATACCAAAATTTA
GGGACTGGCAAAGTCCTCACCACTTTCAGCTGTACAGCCTGTACATGGACACAAACCCTTTTCCCAGGAGTCCCATTATG
TTCCCATTTAGCTTTCTTGTGTTGATTTCTTGTGCTGTAATGTGTGCAGCATGGCACCATTACAGTCATAGGTAAGGACA
CTCCTGACTCCTTAGTTTAGTGTTCTTGCTGTCATCTGGACACACCTCTTGTCTCAGTTCCATCTTCTGTATTCCCAACA
CAGGAGGAAATAGCCCTGAGAAGGCAGGACTGTGGACCCACCAGAGTGGGCTGTCCCCAGGACTCATCATTTCTTGAATT
ACCCTCACTTTTACCCATCTCCCAAATAATGACTCATTGTTCGTCTCACTGCTCTTTGTCCTATGCCCACCCATTCTTTA
GTGGCTTTGATGATACCTTCCTTTATCCCTCCATTCGAAATTGACTGCTGATAAAGCTAGGAATGGTGGGACACACCTGT
AA
>Ccan_OSU1_lncRNA_contig24733.1
GGAATATACACTACCTCCTATGAAATGTTCTTGTAAAACCTTTTTGAATATGAACTTAATGAATCTTCTAGATCTACCAG
CTTTCAGGAAAAATGCATGACAGAGGAACATGGTGAATGAAACAAAGAGGATACAACCATCCAAGTTTACAAAGTGAGAC
AAAGGATCAGTTTCATTAACAAAGAAGTGGTATTATAAAAAAAAAAGGAAATGTGAGCTATTACAGGTTATAAGACTCTT
AAAGAATCACATTAAACATAATGTATAGATCTTACTTGGAACCTGGTTCAACAAACCAACTGTAAAAAGACATTTGAAAC
CTTTTTAATTATGAAAAACTTTCAATTTCAGACAAAAGTTGGCACAGTGCCAAGAAATCCCATGGCCCCCTTCATGTGTT
AATGCCTGACCATGTTGACTTTGTCAGTCTCTCTGTATCCATGTTAGTTTTCTGAGAGTAGGTTGCAAACAGATTGCTTC
TTTCCCCCTAAACACTTCAGGGTGCATTTCCTAGAAACAAGTACCTTCTCATTCATAACCACAGTACAGTCATCAAAATC
T
>Ccan_OSU1_lncRNA_contig24776.1
CACACACATGTCACTTGATATTCTATACTAAATTCTTTATAAACAAATTGGGACTTGATAAATTCACCTTTAATTTATAA
TAGGTGTCATAATTCCAAATAAAGCAATGATAAAAAGGACGAAATTATAAAAGTCAGAAAAGGAAGAATATGGGTAGTCA
GGAAACTTGGTTCTAATTCTAGCTCTGTCCCTGTCTTTATGGATGATCTTAGGCCTTTGCAAATTCTCTCTTCCTCTCTC
TTAATCTGTCAGTCAGTCTCTCTCTCTCATAAATAGGATTACATAATTTTGAGGTGCAACTCCAAGGCTGACTTGTTACA
ACTTCTTAACTAAATGTTTCTAACCTATAAATTTCTATCTTTCTATGTATAAGTAAATTCTTTCTATTTGTAGATAGCTT
TTCCCATGCTTTGGACTTCTTTATAATTGATGAAGCAATTGTAGTTTGAAGAGATCAAATAATTCTGGTTCAGAAGCAGT
GGATAGACTAGTGAAAGGAAAGATTCCAAGATTGTAACAGTAGAAAATGGCTTATATTCAGAGAACAAGTGTCTGGAAAG
G
>Ccan_OSU1_lncRNA_contig24782.1
AAGGAAGACTTCTCAATTAATCCAAGACTTCGATCTGTAATCATAAACTGGGCGATTTAGGCAAAACAAATTTAACAAAG
CCCACCGGGGAAAAAATAAAAGCAAACTAAATCCAGTTACACCCTTGGAAGCAGTATGGGATTTGTTTTTACCCTCCTTC
CCTTTTGCTTTGTTTGTTACTGCAACACATTATCAAAATTCCCCCCTCCCCATTTTGTCTGTCAAAACCCTGAACAATCG
AAAATTCTTTTTTAAGAGTGGTGGAAGGTAGAGGATTTGCCTCCTTTATTTCTCCTTTCTCTCTTTCTTCTTTACTTGCC
CTATTTTCCATTTCTTTCTCTTCCTTTCTGTCAATAGGGAGAAAAGAAGGGACCTAAATACATCATATAGCCCTTTCCCC
CCAGTTTGGACAGTATTCCGGTAAGGAAGTAACGGTCCTTTGAATGAATTCTGGTTTCACTTTGGGCCGGAGAAGGGTTA
CATGGGGATCATGGAGAGAATGTCAAGAGGGACTCTGAGGTTCGGTCCCACTGACCAGGCCTAGAAGACTCTTAGATCGG
>Ccan_OSU1_lncRNA_contig24792.1
TAAGATTAGAAACTTAAATTTTCAATTATATTTGAAATGAGAACTTTGATATTTTTGTTCTGTCCTTTATGGATCATTTT
AAAAAAACAAACCCACCAATCTCTTTCATTTCTCCTTTTGACTTGGAATATAGCAAATTTAAATTGTGATAGAGATTGAT
TAAATTATATTTTGGCTTACATGACTAATGTCAAAATTGAAAGCAGAAATTAAAATGAAAAGATAGTCATCATAGAACTG
TAGCTTTAAAGGACCTCAGTTTACATCTAATTCTTACAGGTTATTTTGACAGGGCAATAGAATTTTCATTTTGTAAGTAA
CTTAAAACCTGTTAAACAAAATAATGCAAAACATCAAGAAGTAACCAGGCTGTTGTCTGAACTGTAGGTCATGTGACATC
TCCTAGGATTAGTTAGAATTGTTTGGTGCTTTCCTTCTGTCTTTAGTATCAACTAGTAGTTTAGAGCCTATTGGCATGCA
CGTGGCAAGCAGATAATGACTACATACCCATCCTTGAGCCTTGGGAATAGTATTGGTGGGAAATAGTATTTCTTTTAAAG
>Ccan_OSU1_lncRNA_contig24813.1
GAGATAAATGCAATATTTTGGAAAATAACATTTTAACACCATAAAAATGCACTTTCTTCAACTGAAAATTTATACTAAAA
TTAACACAACTATGCTTTTTTTTCAATTCCAAACAATCATACTAAACATAAATTAATTACCAATGGTTTTCCTCCTCTTT
TACTTTACTCTGAGGTAATTTTTCATACTATAACAAATTGACTTCCTAACATCCTCAATCTTCTCTCCGTTTTTAAAGTA
CTTTATGAAATGAGTGATACTTGGAAACTGATGTTGTCATTGGCTTTGATATTTTGGGGTTTTGTGTCTGAAGGACTGTG
GCTTCTGTATTAGCATATTGGTTTATGCAATCTGGATATTACCTAGGAAAAATGGTTCCTTGTTTTAAAGGATAGGTTTT
TCAAATTCCCTTCTCTATCAGACTTAGTGCCAAATACCATTGAATATGCTGGTGATAGTGCTACAATTCCTATCAAATTC
AAGAGGCCACTTTCTTCCTCTTTTCCAAAATTATACTGTACTCCATCCCCTTCTCCTTTGAAAATGAGTATTTTATTTTC
>Ccan_OSU1_lncRNA_contig24827.1
AGTACTCTAAACAAGAAAAGGGAAAGTAAGGTGTATGATATGATTGATTTAAATTGTCTTTGGTGTCTTCATTTATAAAC
GGGAACTTTTTCTGTGGACTAACTGCAAAAACACATGTAATGTTTACTTTAAATTTTTTTGCATATGAGTATACTTCAGG
AAAAATATGCAGGAATTATAGTTCATGACCTGTACATTGAAATAGCCAACTAGCATTTTGTGTTTCTAAGTATACATGAT
CCTCTGAACTTTTGAGTTACTATTTATATGCATAAACAGTTAATTAGAAAGTTATCTTTTTGGAAAAATATTTTCCTTTT
CTCCAAAAGCCATATTTAAGTTTGTAAGGATATAATCTAAGTATTTCTTAGACTAAAGGTTTCTTTCTTTCTTAGCAGAA
AAACTTATTTGTTTTATTTATCATTGTACACCTAGCTCAGTACCTGTCAAATAGTAGTCTATCCAAAAGTATTTTTAAGA
ATGAAATTTTTTTGTTTGTTGAAGGGTAGTGGGTTTTGAACTCAGGGCCTCATGCTTGATAGGCAGACCCTATACCACTT
>Ccan_OSU1_lncRNA_contig24844.1
GTACTATGGTGTGGAAATATGGCTTCTGATTTCAGGACCAAAGAATTAAATTTCTATCATGTTTGCGTTAAGTATAAGAC
ATTGCTGTGGAAAGTTGGAAAATAAAAGAACCTGGTGAGGCTATGCCAGGACATTCTTGTTGTTTGGAGAGAGAAGAATA
ACACTTATAATATATGAATAGCAGTAACAAACCATAAATTTATGCTTGATTCAAAGATAGAAATATGAAATAAATATTTA
TATTTTATATGTTCACAATAACACCAAAGCAGATATATGTGTTCTCATATATTTAATGTTCATTTCTGCCTATGGCTGAG
TTTGCAATATTTCCATGCAGATTGGAACTTTGCTTGCGTAGTTCTTTTCTTTCAAATCCATAACTTCAGCAATTACAAGT
GACACTGAGACAAAGATCTTTTTTAATGTCTTCCCTATTATCCTCTCTGTGCTTAACATTATGAAAAGCAAATGTTCTCC
TGGGCCTCTACTTTCTTTTTACTTACTGCATTATGCTCAAAAGAATGAAGTTTAAAGAGTCAAATTAACAATGTTCTTT
>Ccan_OSU1_lncRNA_contig24852.1
TTGTGTCTTTCTTATTCCTTGAGTCTGCTTTATATTCCTATTCCTTGAACTTTCATATTCCAATGCAGTGGAAACAGACC
ATCCTGAATAAGGAGGTAACAGGGAGGGCTCTGGTGTTCCATTGGTGCATCTTCTAGATCAATTTATGAAACAAAAAACA
TAGGTAACAAGAGCCTCCTTTATTCCTGGTTTGTCTGCTGGGCAGAATCTGACTTAATATCATCCTAACACCTGTCCAGT
AGGGCTACCTGTGCCAGTTAAAGAGGTGAGAATACTGGCTGCTTTGAAGAACATGGTCTGTAATTTCTCCTGTTCCATCT
TGAGAGTCCAACTCTGGTGACATTCCCAAGATCTTACTGTAAAAGTGAACTGTTGAACTGGGAGAGTCAGCCATCTTCCA
TGCCATAAATGAAAATAGCAGAAGCTGAAAACACTGCTTCTCTGTCTGAGAGGCTCAGCAATGTATCCTCATATTTATTT
TTGTTTTAAAATCAATAGTTCTTAACCATATTGCTCTGATATTTTTGAATTGGGTCACAAATGAGTTATTAATGATAGG
>Ccan_OSU1_lncRNA_contig24862.1
ACAAAGTTATTAAAAGTTGGTGTTGATGCAATCCCATAAGATCAGTTTTCACAGAATGGACCGAGAGGTCTGCATTGTGG
TATATATTTCGCTTACCTTGCTTGGAATATATATTTTTTTCTTTCAATGAGAAATGGAGCAACTTGGGTTGAAAACCAAT
GACTTTTCCAATCATTTTTATTTCCAGTTTATGTTTAAATTCCTAAATCTCCCAGAATACCCAAGAGGGTCATAGAGCCA
AGAATAAATTTGGGGCTAAGTACAAAAGGCTTCTGAATGGTTTGTGCCCAAAAGATTTTAGAGTCCTAGAAAGAAAGGAA
GCATGAAAAAAAGGAAGAAAGACCAAAGAGGAGAGGGAAGGCTCCCTTGCTGTGCTCTGACATAATGAATCAAATAGATT
CCCTAGAACATGTTCTGTTAATAACCTTAATTTAAAATTCAAATATCAAATATAGGTTAGTTAATTACAGGCAAAGTTTC
ACACCATAGGTGTAGAATGGATTCCACATGAGAAAAGAAGAAATGAAAACATCTATTTACTGAGAAAAATGGTGCAATA
>Ccan_OSU1_lncRNA_contig24876.1
ACAGAGCAAGTAGATTCTGCAGTTTAGGTTCCATTCCTGGAGGCACAAAGCCAAAAGTTTCCACTTTCTCCATTTTTATT
AATCTTTTTATCCTTTTCTACTGTTTGGAAGCTAGAATCATGGGAAGGTCAGTACTGCCAGAAAGAAAACTAGCTTATCT
TTAAAATTACTGATCACTGGACATTGATTTTTTTTTCACTCTTAACCTATTAATTTTCAGCTAAACACTAGTAAGTATTC
TCAGAAGGCATCTCATATTCTTCTTATTGTTCTTCTCTGTTGTCCTGTGATCAATGAAATCCTTCCCTCCAGGGCCTGTA
CCTTTGCATTAACTGACATAGGTAGGTAAGAATTTTTTCATACTTCAAATCACAGTAGTGATTATGATTCCCCCTTCAGA
GTAAATGATCCAGACACCTTGTGAATAAGTCAGACTTTGAAATTTTTTGATTATGTACTTTTTGAGAGATCAGAATGAGA
GAGTACTTTCTTTTACTGTCTTCAAAACTTTTTCCCAGAATTTTTTTTAATTATTTTTTTTTTTTTTTTTTTTTTTTTT
>Ccan_OSU1_lncRNA_contig24882.1
TATTTTATGATTAATTTTTAAGAGAATGTTTTACTCTGTCCAACGTATGGGGTTTAAATTGTCTTTATTACTTTTGAACT
ACTATGTATTTTAGATATTAATCATATATTCAGTTTCCTGAAAGCCTTTTATTTTTATTATAATCAAGGTGATTTCAGAG
AAAAATAACCAGAAAATTTCTAGAATGGAATCAAGTATTTGATGATGAAAATCTGTGAAATCCCTCATCTACCTAAAAAT
TAGATTATTTGTTGGAAGTTAGCATGAACATACAGTTATAAATTTGTTTTATTCTGGAATCCTCATAAGACTGATAGGCT
GAACCCCACATATAAGTAAGATTGGTCTTATTTTCTATTTGGAGAAAGAGGGTATAAACTAACATGAAGACTAAAATTGA
AGAGTGTTAAGTAAAATACTAATTATTTTTCCTGCTTTTCCAGTTTAGTTGAAATATAATCTTTAAAAGTCAAGCACTTA
CCTTTAAGCTGGCCAAATGTTTTTCAACGAAGTTAGAAAATAATAAAATGGCCATGAGATACACTCTTCCCCTTTTAAA
>Ccan_OSU1_lncRNA_contig24948.1
GGGAATCTCAGCAAGGTAGGCCTAGATGAAACCTCAAGATTTACTACACTCACAAAATTTTCACTCAGGTGGCCTTCTTG
AGATTCATCATTAGAGTCAGGTATTTCCTATCTAATACGCAGGGCAGAGCACCATCAAGACCTTAGATACTGTTCATAGT
ACCCCGTGGACTGGAGATTTTGACTGTATCCATAAATAAGCGAAAATATCGATAACAAGATGAATAAGTAAATCTTTGAA
ATGGTGTCTGTGTCTAGGTATAAATACTTTGACAGCTGTCAAATGTCACTTTCATACCTTTAGCAAGAATGGTATTCTTT
TTTTTTGGGTGGGACTGGGATTTGAACTCAGCTTCCCACTTGCAAAGCAGTTCCTCCTATATGGCACCATTATTTCAAGT
TTTGTTGCCTCAATTTCTTAATGTTTGGTGAACTATGAGGAGGATTGTGATCACAGTAGAACATATTCTTAGTCCCTTGA
AAAGACTTTTTTTCAGATTATCTCACAATGCAGGATGTCTTTTACAATAGATGATAGATCGTCGGACTGTAGAACTCT
>Ccan_OSU1_lncRNA_contig25022.1
GATGAGAGATCTAACACTGATTTAGCACACAGAATCACACACAAATCGTGCTGCAAAGAACTTCAAACGTCTTCTGGTTC
TAAACCTTCCTTTTGTAGATGAAGGAATCAAGGTTCAGAAAGATTATGTGGGTGAAGTTTCACTATTTACAATGATGAAG
TGAAGGAGAAAGGATAGTTCTTCGTGTCCACAGTTTTATAAGTACTATGGCTTGTAATATGCACTTTTTAAAGTTTTATT
TTGTACCTTAAAGTTCTATATTTATGAGAACTTCAAAAAATAGTGTCCATAGCGAACAGAGTAACAATGGAAAAAATGTA
TAACATGGTTTTTCATCCTGTAGTTTTTTTTTTTTTAAGATTCAGGTATAATTGTTTCTTTCTATTTTGCAGAGGGGGAA
ATAAGGCCCTGACAGATTTAATATTTTTGTCAATTACTCATAGCTCAATGGGAGAATTCTGCTCTTAAGACCTAGCCAAT
ATTCTGACTACTAGGTACACATCTGCTTTATATAGAATTGTAGAGCTAAAAGTTAAAGTGTGGGAAGTTCATTGTTT
>Ccan_OSU1_lncRNA_contig25050.1
TTTTTATGTTTGAACTTTTTTTTTTTAAAGCTTGAGGGAATTGGGTTTTTTGGGGGCAGTGATAAAATTAGTACAGAACG
GGACAGAGGAGTGACAGCTAAATCAAAAGTACTTGTTTAAGTCTAAAACTATAAACATTATTATAAAGTAGAAAACAGAG
GGAGTAAATGTATCCAGTTAAATAAACTGTGTAGTGGAACCCATTTAAAATTAATTCCATGAGCATAAACTATTAAAAGA
TACATTTGGAGCCTGATAGCAATAGTCACTTTTCTCTCTAGAAGGACTTGGCAAAAAAGTATGAGTTTGCCCTCTGTGAG
GGGTGCCTGCTAGAGCTTGGATATGTAGTAAGCATGGGTAAGAACACTTTTTTAAAAAATCCTCTTGGCTTTGGTTAACT
TTTGTGAAGTCTGGCACAGGTGACTCGATCTGGATTGTGATAGCTCTCCCGCTTTGTCTCCAGACCGTTTGTCTCTGAAG
AGTCTCCTCAAAAGATTTTGCCAATTAACCATTTTGGCTAAAGAAAGTCCCTCATCGCAGGGGAATAACTTTATCT
>Ccan_OSU1_lncRNA_contig25056.1
ATACAGGCTTCATTGTAAAGATTAGTTTTCTTATCTCTTTGAGATAAATGCTAGGAGTGCAATTGCTACGTCATGTGGTC
GTCTCATGTTTAGTTGTTTTTTTGTTTTTTTTTTTTTAAACTGCCAAACTTTTTGAGTACCACTATAATCTTAGTACTAG
CAATGTAGAAATAATCAGTTTTTCCAAATCTTCCTCATCATTTTGTAGTGTTGCTGTTTCACTTTAGCTATCTGATAGGT
CTGCAGCTTTACCTCCTTGGGCTTCATTTTCACTTCCTCAGTGGGTGGCATTGTCATCTGTTCATGTGTTTTCATGTTGG
TGACATGTTGATCTGTGCCCTTTACTTATTCCCTAATTGGATTATTTGGTTTTTATTGTTTTGAGAAATCCTCATATATT
TTAAATGCTAAAGCCCTCTGTTGGAATTTTGGCTTTATCCAAGGTGGTATAATTTATATTTGAAATGTCCCCCAAAGACC
TATGTGTTAAAGACTTGATCCCCAGCTTGCACTGCTCTAGAGGTGGGGCCTAGTGGGGTCATTTGCAATGTGATCA
>Ccan_OSU1_lncRNA_contig25060.1
GGGTCTTCCAGTTAGAGAAAAATATTTATCTGCATTTTGGAACTACTTTTCCCCCATACCTGTCACTGTAGAAAACGATA
AATAATTCTTAGTTTTGAAACTTGAAAGGGAGGTAACAAAAACAACAAAACACCAGTATAAATACATCAAAGATTGATTC
TGACTGAGGTTAGACTTTCAAAGTCCTTGTTAGAGATTTCCTGTGCATTACATCCTAACCTGTGCAACCTGTGAAACCAA
GAATGAATTGGTGTTTCATTTTTATCTTCATCCAAGTGAAATTCCCTGTACATTTTTAAAATGTTAAAAATGACTACTTA
AGAACACAGTTCATTCACAAATGTAAACTACTTTCTGTAAAATTGGATGTTAGTTCTCTAGTATTAATTTCTTTCTAGGA
AGCATATTTTTATTAGTATTTTTCCAGTGAAAAGAAGGTTTGTTTGAATTTGAACATTTATTAAGATAGTACCTACTATA
GGAGACAAAACAGTGCAAATGGCCATTTCAATTTTAATTTCTAAATAGTTTTTAATTATCCCAAAGATTAAAATGC
>Ccan_OSU1_lncRNA_contig25080.1
ACAAGTAAAAGCTAGAAAAGCTGACTTCTACAAGGGTCACGTGCTTTCAATCCACACATACCCTGCGTCTGTATGTCCTT
ATACAAGATCTGGACTTTGAGAAAAGCCAGACTTGTAACATGTGCAGAAGCAAAAATATGTATTTCAAGTCAGCCCTTTT
AACTGTAAAAATATTATCTGAAAAAGAAAATTTTCATAACTGATTTTTAAATTAAGTTTTAAAAAGTTCTTTCTATTTAA
AAAAAAGCACCATAAAGATTTTAGAAACTGTACACAAAAATGTGTCTAACATAATCTCAACTTCTTGATTTTAATGTCTG
AATTCAAATCCAGTACATACTTACAACTCAGCTTTCCAACAAAGTTAAAGGAAAAATATATTTTATCTTCCCAAGTATAA
GTGATACAAAAATGTGGTTGGTTTTTATCAGCCAGGAGCATTACTGACTTTATCAAAACCAAATGAAGAGGGAAACAGAT
AATACAGATTTCTTATTAAGTTAAAATAAATAATAGCATATATAGGCATATTTTGGAAAAATGTATAATCTGTAA
>Ccan_OSU1_lncRNA_contig25081.1
ACTTTTCCTATTTTTACTAGCTCCTAAAATCTTCTACATCAGCATTCTGGGCAATACACCACAGGAGACCAACTCTAGGC
TGCCCTCTCCTACTGATAAGCTGCTCAGGCTTGGTAGCAAGAAAAAGTCAATCAGAGCTACACATTCAGGTTCTTCCACG
TCTAGAGCGGGCACCATCTTTTTATTAAGTTACCCCACTAACTTTAAAAAGGAAAATTACAATGTATTTTTGTTTTGTTT
TGGAAAGGGAATTGCTGTGCGACTATCCATTTGTATCATAGTCAGTGACAAAGGGACAGAGTTCATTATCTTCCTCATAA
AAGCTTACTATTTTATAGGCAGAGGCCTAGGCCTGAGTTGAGCAGTCTCTGAACTGGGGTAGTACAGGAATTTCTCACCT
CATACACTCCTACCCTGTGAAAACAGAGGAAGCTAAGACACTTAAGAGTGACAGATGCATATTTAGGTCCTTGGACAATG
ACATCATCTGCATTATCTCCAGATACTTAAGCTTGGGGGACAGATTGACATGCCAGCCAAGTACAGAAGCCACAA
>Ccan_OSU1_lncRNA_contig25093.1
GTTTGGCCTGGTGAAATATAGTAATTTTTCAGGATTTTATAACTGCTTTTTTTATGGGTCTCCACATATTACATTGCCAA
ATATTAAAAGTCACAGTAATAAAAAGGACTGTGCTTCTACTGAATTCATGCTTTTTTTTGGAGGGAGGGTACATTTTTCT
GACAATATAAATAACTATTATAATATTGCATTTTGTCCATTATTCCTAGATCTTGTAACAGAAAATGTCTATTGACAAGT
AAAAAACCTTGATTCTGACATCAGACCTTTTATGCATCTCAGTTTCAAATTTATGTAGCAATGAGTCCAAGGCCATGTTA
GAAGCTATATAGCTGTAATCTACTTTCCAGCATCCAGGATTCTGACATATTTTGTTCACAGATGAGAAAATGTGGGACTA
CATGTTAGTTGAGACCACTGAGTATTGAGAAGCTGTCTGAGTGATGGTGTTTGGAAAATCCAGATTCATGAGTGATCCGT
TGGACATTCATTTCCCATTCATAACTGAAGCTGTAAGAGTAAAGTTGGCTATCAGAATTAGGAAAGATGTTGTAA
>Ccan_OSU1_lncRNA_contig25102.1
ATGATGAATTATAGTATACCTGGTACAACTCTTAGTTGGGCATGCATTTGACTGCCAGTTTGAAATTAATCCTAGAAAAT
AATCAACAGTGGTCCAAAGGGGTTTGTTCTGAGGCATCCATTTTTTTCTACAAAGATAGAAGTTCAAAGATGTGTAGATA
AAATGTTCACAGGTCTACAGATGGTATTAGCTGCTGCTGGTAGGACAATGGTGAAAAGGATTTCACTCAAAATAGTTCTG
GGGGAGCTGGAGATATAGCTCAGTGGTAGAGTATGTGCTTATTAGCATGCATGAGGCCCTAGTATTAACCCCTAGCACCA
ACACAGAAAACAACAAAAACAAAAACTCCATGATTTTTTAAGATAGGGGAGAAATACAGTAAAACTAGTGGGCTAAAGAA
AACCTGTCTATGTGCTAAGATGCCAAAGAGACTCCTTATTGAGCTCAACAGACTCTGTGAGTTATACAGAGACTACAAGC
AAAAAAATTAAAGAAAGAAAAAAACAAAACACACAACAACAAAAACCAAAATCAAACCAAGACCAAAACCAAATG
>Ccan_OSU1_lncRNA_contig25116.1
CCAAGATCCTCCTGATCGAGTAGCAGGGTTACAGGAGTGAGCCACCAGTGCCAGGCCTCCTTCACTGTTTATTTACAAAC
ATAAGGCGGTAAATAAATATTCATGAAACAGATCTTCAAATGATGAACAGACTGAGGGTTTCCACAGGGGTGTGGATGAG
ACATGATATTTGGATGAAAGGAAATTTTATTTTTAAGGTTGAAAAATTTCAAATATACAGAAAATAAAAACAACACTACA
GTGAATGCACTCATATATCCACCATACAGATTCAACAGACAGCATTTTAAATTTTGTGTTTCTCCAAACTGTTTTAAAAT
AAAATTAGACATGGCAGTTTATACTTTATTTCAGCACAAAGACATCTTCCTGCATAATCACAGGCTGTTATTACCCATAA
CAAATAAATGTCAAACACTACCTAAAATCTGCTCATGTTAAAATTTCTCTAATTACGTCAAGTTGTCTTTTTACAACTTC
GTAACCAGGATTCAGTCATGGGCCACATATACCTTTGAGTTGGTTTCTTTAATCTCTCTTAATCTAGCATCAGAT
>Ccan_OSU1_lncRNA_contig25180.1
ATCGTATTTGCACTTAAATGCTTTTTATTTTTTAAAGATTATCACTAACTTTTTATGAAGTATATACTTTAAAATATACT
ATGGGGGTTGTTTGGTCTTCTTTGTGACATTAAAAGCACATCTCAAGTTCATTCACAAGTTCCTAATTTTCAACAAGGCT
TCCTTTAGGGGCACAGCACTGTCATCCCCACTTAATGAGCACTCAGATGAGATTGCTTCAGAATAAAACAAAATTCACTT
TATAATAACAATAAATGTGAACACAAATAAATCAACACCACAGGCATCTGCAAGGAGTTGGGATTTGGGGAAATCACAGC
CTGATGCACATGTAACCTGGATCAAGAACTGCAGGCATTTTTTATCCACCAGCGAAAGTGCCATGTAGTAAATAGCATAA
AGCAGTTTACATACATAGAGTTCACTCGGTCTACCAAATGAAGTAATTTTTCAAAAATTGGACATATTTTTAGTATTTCA
AATTCCACACGTGAAACCAAATATTACTCAAAAACTGACACTTGCAAAATTAAATGCATACAAATGTAACCATA
>Ccan_OSU1_lncRNA_contig25198.1
AATTTAATCTTTTCCTTTGGTTTACTGAAAAATTTTGTACCTTAAAAGCCATAACTGTCTAAAAATATTGGTGGTCTATC
ATCTCATGGGTGATTTTTAGTCCCAGATCAGCTTTTTGCTCAGTTCCACAACAGTTTTGTAAATTGGTGGTCCTAGCCTA
GAGGACCATGCTTCACTAATATGAAGAAAACTAAGTTTAAAGCATAAGTAAACCTAGCTCTGAATGACTTGAACAGAATT
GACAATTGAGCAGCTTATCCAAAACTCATTCTTGCACCAAAGCCTTTTCATTAATAGTCACAATTCCATATCCCCTCTCC
TCTGCCTTTAAGTGATTATAAACTCAAGATAAAATTGGCAGTAGTTTGGGTCTCATGCATAAATGAACTGAAAATAATGA
ATGAAGAAAGAATGACTAGAAGAAAATGTGAACACTCGAGCCATTTTTATTTCAAAACAGGCCAGTTCTTATGTGAGTAA
TGTTTAAGCACTTAATGGGAACTACAGAGATATGCTAATCCCTGTCATGCTAAGCAGAAGTTACTACTCAGCTG
>Ccan_OSU1_lncRNA_contig25219.1
AGTGATTTTTCTTTTCTTTACATGTGTTCTTTGTCAAATTTCTATGGTAATCATGAGATGCCCTTATCAGAAAGAAACTA
TTTGATTTATAAAAAGCTTCCATCCTTGATGGTACTCAAAGCACAAGGTCTACCTTGACTCTACAGTTTAAATTTGTAAA
AAAAGTGTCTGGGTTCAATCGCTTTTTAAATTAAAAAAAGTATATAGGGACACACTAAACAAATGGGGACACTCTCTATA
CTCGTTGCTTCCACTTAAAATAGTAATATTTTTCTAGATAATACATAAATCTTATTTAAAAGGTACAAAATATAGACAGA
GTTTATTCTGTTCTGTCCAGCAAGGACACTGTTACCACTTTAGTATAGTCATTCTGGAATCAGAGTTTTAGGTCCAGACC
CAAACTGCAGGGGTTCTACATCCCAGGTCTGGCCACTTGCCCCTATATGTCAAATAAAGAGGCATGGTGAAGGCAGAGAA
AGGAGGTTTATTACACAACCTGGGACACACCATGGGAAGAGGCAGAGTAAGCACTCAGCTCATCTTCAGCCAT
>Ccan_OSU1_lncRNA_contig25221.1
CGTGTGCTCTTCCGATCTCTGCTTCTGTGTTCTCTGTTACTCCCGTCTTCAGGGTCTGCTGTGGTCCTTTTTCCTTCTTC
CCAAGTTGCACAGAATCATTTGCATCCAATCTACCTGAATTCCAACGTCAATCCTCCCTGGCATCACTGGAGACATGGGA
GGTGAGACAGACTTTAGATAAGGACGGTGGGCAGGATACAGACATTCACACCCTTCTCCACACTCTCTTCAGGTTTTCAT
GGAGACCTAGGCCCTTAGGCAGTGCTCCAGTAAGGAAAACCATGGCCGCTGACACTGTTTAGGGCCCCAGTGGTGCTTGT
AGAGCTGAGTTCAGGAAACGCCTCTTACGATGACGTCACCGTAAGACGAAAACCACTGCACGTCGGTGCGCGTGGACGGC
GTCCCGCGAAATACCGATAGCGCCGTTCACCCGCCAGAGTTTACAGGCTCCGCGGTCAGTAGCTGGAGAAACAAATTTTA
GCTCAGCAGCTGAGAGCTTCCTGCAGTTACCCTAGGGCGGGCGGGAAAGGCCTCCACCGCCGGGTTCCTACCG
>Ccan_OSU1_lncRNA_contig25235.1
AGAGGATCATATTTATTTCCCTTCTAGGTGTTTAGAATGGGCAGATCTTTTCTGTGTCAATTTAATGGCAGCATAAGTAA
TACACTGTACAAGCAAATTAGACAAATCCTTGTCTACATGGAGATTATATTCTAAAAGGCATTACAGAAATCACTTATAT
AAAAGCAGTTCTGATAGGTGAAAAAACTGAGTTTTCTACATATTCCAGAAAAATGGTAATAGTAGTAGCAGGGTGCTATG
GGTGAAGACCAGAGGTAGAATGTGTTGTTGGGTATGTAAAATGCATGAGGGCCTGGATTTGATTTTTAGCAACATACACA
CACACTTTAGGAAAATTGATTTCCTGAAGATTTTATGGTGTAGGGCCTTATGGACATAAACACTGTTGATTTGTGCTTTC
CTTTATCATAGGGAAAACTTCTGAGCTTTGAGAGGGGAAAGATAACTCATTCCTTGATTGAATGGAGAGACTGAGCAAGG
AAGTGGTGGAGTGAGATCTTTGAGAGTGAGTGATATGTCAGTAAAGGCCTTTTTAAGTGTTTATCTTACGACA
>Ccan_OSU1_lncRNA_contig25258.1
ACTCAGGAGGCAGACATCAATCAGGAGGATCTTGGTTTGAAGCCAGCCTGGGCAAATAGATCATAAGAACCTATCTCGAA
AAAATCCATCACAAAAAAAGAGTGCACACAAAAAAATGTAAAAAGCCAAATCCTCTGCCAGAGATATCCAGACTGGATCT
TTCTACTTCCTCCTCCCCTGAGCTAAATCTGTAGTTGCTACAGGCTCAGTTAATTCTGAGGACATAGGAGATTTATTTTT
CAATTGAAATACAATATGATGTAGAAGTATATCAGAGCATAGCACATGTTGACTATTTTCCACTGCTGTGTGTCATTGCC
TACTCCTTTAGGTTCACTATATACATGCTAAACGTGTGACGTACGGTGTGCACACTTAGAATTGTTGTAGCAGCCTGACA
GGTGGAATCTTTTACCAATCCTTTATAGATTTGGGACTAGCTCTAAGAATGTTCTTTGATTTAAAGCTAAGTGTGTCTGG
AATAAGGGTAGGTAATCTAACTTATTTTTTGTTTGCTTTTCCTTAAAATACACCTAAGCAATTCTTTCCCTTA
>Ccan_OSU1_lncRNA_contig25280.1
TGTCTGGTAATCCCAGCATTCCTTGATAGAGATGCGATGATCGCAGGCTCAAAGTCAGCCTGGACTGAATTTTTAGAGTT
CTTATGATTTTCATGAGGAAGTAATATTTGATGTTACATCCTTTCCACTTTTTAATCTTTTCTGCCCTTTGTTGGAATAC
TTTAAAAAATTTTTTAAGGAAAATTATTGAACTCTTACAATACCTCTGAACTTTTTCCCTCTCAAACTGAATTGGGGCCT
TTGTTCAGGGCTACTCTCTAGAATAGTATTAAACTTTTAAAAACTGCTTTGTTGATTTGGTAAAATACTTGTTTTAATAG
TCCTTATTTCCTTTAAGGTTCAGATATTTTGTTTGTGGTATATCTTATCAATCATTGCCACTGGTGATGCTTATCCTGAA
GCAGACAAGCACTTTAACTCTTTGAACAGTGTAAGTGAGGTGTAGGTATCTTCTGTTCTGTCTTATAATTTAATAGGCTC
AGAAGTTAAGTAGTTTAAGTAACTAGTAAATGGCAGAATAGGGTTTCTTTTTGGGTTCATATTAGTAGTTTG
>Ccan_OSU1_lncRNA_contig25292.1
TATATATATATATATATATATACAGTGTAAACAGGTCACCTAGGAATGCAAAGGGAAATACTAGAAGAAACAGCTAGAAG
TGTTGAAAGCTAGAATACTAGAAGAAACAGCTAGAAGTGTTGAAAGCAGTCACTTCTAGCCAGCAAGACTCAGGGTTTGG
CTAGTTCTCATTAAACACCTTACAGCATTTTTTTTAATTAAAAAAAAAAAGTCAAGTGATTAAGGGTGTTTTGTACAGCA
GCTTTTTATATCCAGCTTCTTTTATATAAGCCTATGCTCAAGTGAGATGTTCGGTTTTTTTTTTCCCCCTTTAAAAAAAG
TCAGTTTACAGAACCAAATGACTCTTGGGCATCTCGCCAGGAGATGTTTTAAAGGATGTACATATTACAAGTTATAATAG
GCGAGAGAAGCCAGCTGAGGTTTTTCTTAACAAGGTCTAGACCTGTAAAATGAAGTGATTCCCATTTAAGTCAGCTCTTC
TTTGGCATCTAATTTGGGCAAGGACTACATGGCGTCCAGGGCTATAAAATGTCACACACATGATCTTTATGG
>Ccan_OSU1_lncRNA_contig25312.1
TCAGCGCTTTTCAGTAAGGTGGTAGAAATTATAGACGCTGTGTGGGTTTTACAGTATCTTCCCCCTACTTCTGACCTAGA
GTTTGTGAACTTACTTCGTGTTTTCTAAACTGCCATAGAGTGCCATGAACTGTCTATGGTCTCCTTTTTGCAAAAACAGT
ATTTTGAAACATGTCTGCTTATTGCCAGGCAGTTCTAAAGCTAAGAATTCCTGTAGTAAATCGTGTTTAATGGAAATAAT
TGAGTGTTTTAGGAGGGAAGTATAAAAGGAAATGTCCCAGTAGTCACATTTGTTTTCGTTACAGTTGTAGCCAGTCATTT
GGAAGTCTAACCATTACCACGTCCAGTGGAACTCTGGGATATTCTGTGGGCTTGGCATATTACCGAAAATGACAGGTCTG
GATGAAGGCAGAGATTTTGGATGTGTGCCTTTATAAACTAATTATGTGTGACTACACTGATGGTTCACATATGGAGATAA
CTGCATGGGTTTACAAAATGTGCCAGTGTGTTTGAAGATCTAAATCTGCTTTTCACTGAGCCCTCCATTCTG
>Ccan_OSU1_lncRNA_contig25323.1
CGTGGCTCAGTACTTTTGCTTTTTCTCTATTTCTTAGAATTTATTCCATATTAACATTTACTAGGTCAGACTCATTCTTT
TGAACTGTACAGTGTTCAGTTGAATGGATGAACCATAATTTATTTAACCAGTTTTCCATTTGCACTCTGGTTATCTTAAA
TATTTTTATAGCAAACATCCTTGTACATACATCTAGGTGTGCATGTGTAAGTGTCTAACTAAGATCAGTTCCTCAGAATG
GAGTAGCTGGCTCAAAGGGTTTGATTTTAAACTTTGATAGCCACTTGAAAATCTTTCAAGAGGCTGTATCCACTTCTCTT
ACCAACAGAGCATAAAGTACTGGTTTCTCCATAGCTTTGCCAACACTTCATTATCAGAGCTTTTCATCTTTGTAATCCAA
TTGGGGAAAATATTCTGACTTGCATTTCTTTACTTACAGGTGATACTGAGCATATTTTCATGGGCTTTTCAGTCTCCTGT
AATTGTTTTCTGTTAGGAACCTGTCTGTCAGTGTCACTTTCAGTGTTTGAACTTTCTGTTACTGATTTGTGG
>Ccan_OSU1_lncRNA_contig25342.1
ATAAAACAGCTGCAGTGCATTAGCATTTAATGAATAACAGTGGGAGGGGATGCAGAAAGGCAAGCCCTTAACTATTGAGT
TGGCAAACATAACAATAGACACCTTAGGTTCTAACCATCTTGGGCTGTACTCAGTCTTCTCACTTTTTTAATGGCTCAAA
GTGTTAAATGTCACTGTTCTTTAAGTATCTCAGGAGTTACTTTCTCACTAAAGTGTCTCTTGTCTTCCCCCTCTGGTCTA
CATGCACCTTTTTTTTTTCCTCTTATTTGCCCATTGAGCACAAATGGTAGGGACTATATTCAATTTTAATTCTTTAAGTT
TGTCTCCCTTTGTAGAAAATGCTACTCAAAGGCAAGTGCTTGGTTTTAATCAACTTTAATCAACTTTATGATAGGTTCTA
ACATAGAGACTTTAATATTGTTGGTACTCAACAAAAGTTTGTAGGATGGTGAACATGCATTTCAGAGTACTATATGTGTG
TGTTGAGCTACTGTACAGTTTAAGAAATGATGGAAGAATTAGAAAAATAAATGCTTGAGCTGCTTTTTGGA
>Ccan_OSU1_lncRNA_contig25350.1
GGTCCATTTCCTAAGACTAAAAAAGAACAGGCTTTATTCTCCTGTCTCAATTTTAGCTGCCTGATCATCTTAACTATAAG
AATCTACACCTCTCTACCTTTCATAAGCAAGAAGTCCTCTCTATAATCTTCAAACTCAAATTCTACACAGCAGATACTAC
TTTCTCATTTCAACCTGGGGTTAGAACTATTACAACTTTTAGGACACATTTAACTTAGCTTAAATAGACAACTTTCAGTA
AAAGTCATTTCCATTTTGGTCCCCTTTGCAAAATATTCAATAAACCCAGGTTTGATTAAATCTAGCTTGCATTAATCTTT
CTTAATCAGTCATTTTGTAGTTTCCCTTTAATAAGCTGATGTATCTAAAAATATTCTACACATGAAAAACTTAACTTCAA
GCACATTATATAAACCTTCAGAATTAAGAGAGCAAGTTTCTTGGTCATTGTACTTTGAATTCCTAACTACTACAACTACT
TAACATTAATGAACCTACACTAACTGCTTTACAATGAAAACCTAGTTTTCTATTCCTCCTGCCATTCTAGA
>Ccan_OSU1_lncRNA_contig25355.1
GGATAAAAACTATTTGTATGTGCCATTAAGTTAAGGGATATTTTCCTAAAACCAAATAAAGTTAAAAATAAAAAAAAATC
CCATTAATTTATAAAACATTAAGGCCTCTGAATGAGAAATCTATTTAATGTTTGGACCATTAGCCCTTTTCTAGTCAGTC
TCTCCTCTATCCTTCTTCTCCCAAACTTCTTATTTAACAAACTATATATTCAAAAGAATTTTCTATGTGCTAATTAAAAT
ATGTAATTAATATAAATGAGTATATTTGATACTTATTCTTTAATTCTAATCATTAAAAATAAAAAACAATCATTTTAATT
GGTGTTAAAGCACACACATTTCTGATCTGGTGGCTTTTAAACTATTTACTGTATATATATTTTTAAAAACAAATACTTGT
AAATCCACAGATTGCTATCCCTCCTTTCCAAATGAAAAAATCTTAGTTTTGACAAGCAGATGCAGTTTAAAAATCTAGAA
ATTGACTTTCTGAAACCTGAATCTACTTTTTCTGTATCTGAAGAGTAATTACTTTAAAAAAAAAAAAAAAA
>Ccan_OSU1_lncRNA_contig25375.1
AAATAGATTTTCTGTATTAAAGTTCATAAACACTGTTCTCTTTATACTTCTTCAATTCTTTGCCCTTTTCATGCAGTTGT
TTTATATTTTAGGGTCTATTACTACTGTTTAAAAGTGTCCTCCTCACCACCACAGGTCTCATTTTCTGATTACAGAAATT
TCTGAACTTGTTAATGGGTCCTTGAGTATATATGACAGTTGCTCTGCCCCAACAAATCTTGAATCCTTTTTGATGTTCTT
GTTGGTGCAGGGTTTTTCTGTTTTATTTAGATTTATGCTTGAGTTCCACTTTACATTCAGAGAATCATAGATAAACTTGT
GCACACCATCAGGTGGCAAGTGCCAACTGCCCATCTTGACACATCACTGAAGAGTGCTTTACATGGAGTAAAGGTCCAGG
ATCCAAGGCCACAACTTAGCTATTGTTAAATTTTTGCCTTTTAACCTGGTGTTTTCTCTATATAAATACAGATTCTTGAA
AATATGTTAAATCTCATAATCCCTTCCAGATGGAGAAGTTAACACATCATTATTAGGCAGTGTTGTTATTT
>Ccan_OSU1_lncRNA_contig25380.1
GAATGCTGAAGTAGAAAAAAAGCCACCTTGAAAGTAGCCAGAGGAAAAAAGCATGTTACTCACCAGTTAGGATTCCAGAA
GATTGGAAGCTAGAAGTGAGACGGTGTCCAAGGGTTGAGGGAACGGGATCGTCAATCAGGACTCTACGCCAAGTGAACCT
ATCCTTGAGCAATGAAGAGGGAAGTCAGGACGCTCTCATGTAGGGAAATGGAAAGGATTCATCTCCAACAAACAGAAAAA
TAAAAGAGGGAACTTTGAGGTATCTGCGTGCAGTGAAGAGTAAGCACAGCAGGACTGGCAATCACTGTCCTGCTTGCAAG
ATTATCCCCTGGCCAGATTGAGGATATCGTCTTTTGAGAGGGTCCCCACCATGTCCAGAACTTATCAGGACAGCCTATTG
TGAAGGCAGGCAGCGTGGGACGTGCCTGGAATCCTGAAATCCCAGCACTCTGGAGCCTGAAGCAGAAGGGTCAGGAGTCT
GAGGTGATATGCGGCCTGAGCTGTGTACTGAGTGTGAGGCCAGCCAGGGTGGGAAAGAGGGGAAGGGAGC
>Ccan_OSU1_lncRNA_contig25388.1
AGTGCTACACTGAAGGCTTCAAGACCTCAAACTTTTATTGGGGTTTGTGGACATGGAGGTAGTCAGTCCTGGAGACTAGA
TTACTGTGTCATTAACTTCCAGAGACTGGGCTGTGCATTATCAACTCCTGCCATATGTTGGGCAGGGGAGTTCTTGCCCT
TGGATGGTTATACAGGGGCTGTCATTTTCCAGGCTATAGGGGCTGTGCGTAAACAAGACCCTGCTGTATGTGACAAGTCA
TTCCATTAGTCAGAGGGCCAGGATGTGATTCCTTATCCACATCCAAACCATAGTTCTCAGTTGTCAGATTTCTTAACTGC
CTGCCTAACTCCTATATCATTATCACGTATTATACCTACACACTGGGTGGGGAGTAGATTCCTCATATTCCACCTCCTAG
TGGAACTGCCTGGAGAGGTGAAAGTGGGTGTGGATCAGGTATTGGTTCTGAAATAAAACAGTTCCAAATAAAACTGTAGT
CCCTACTCTGCCACAGATTTCTCACTAGTAGTTAAGAAGTGGAAAACAAGGCTTATATCTTTACTGCTAA
>Ccan_OSU1_lncRNA_contig25398.1
AGATTTGAAAGGAACATCTTAAAAGATAGTGGGATATTTAGTTCTGTTTTACTTGCATATTTTTTGGGTCAGATCACAGC
TATGCAAAGAGGTCACACATTACTGTAGGTGTGCTATGCTTTACACAAATGATGTAAAATTGAGTAAGGGGGAAAAAAGT
ACCAAAAGGTGTATTTGCAATCTAAAGGGGTTTTTTAAGTCATCAAGTGTATAAACCCAAATTATTAGACCTATTTATAT
ATATTTAAGAAAGTTATATCTATAGTCATACAGAGTCACATGGTTTTAGTTGATCTAAACAAGTAAAATTTGTGGGATTA
TGTCAGTTATGTGATGAGCTCTCAGTTTTGTTTTGCTGTCTTGACAAACTGCATCGTTTATAGCTACAAGGTAAACATAG
AGAGGCGATCCAGGATAGTTCACAGCCCTTAGCAACATACTCCATTGGTGGGCAGGAGCACCTTGGTTTTAGAGGACTGT
GAAACACATCCATTTGAAATTTTCTCATGGAGACAGATTTCTGTAACTTAAGATCCAACCATTCTTCTCA
>Ccan_OSU1_lncRNA_contig25460.1
AGAGTTCTACAGTCCGACGATCAACTCTTAAAAAAAAACAGTGGTTTCCCTCTTAATAATGACTTGTGCTTGCTCCCTTT
ATAATCTGCTTCTAATTGATAAATAGAAAAAGATTTAAAAATTTATTTGGTTTGAACTTCAAATGTATGTCTGTGGACTA
ACAGAAATTAATATGTGTAACTATGGCAAAGCTATTAAAATAATTATAATATCGCTTTCTGGGCATAATTAGTGGCAGTG
GTGGTCAGCTAAAATTGGCCCAGAGGAAGTGAACTATAATTTACTTACTTAAGAAGGTTAAAAAAATGGAGCAAACTTTC
AAGCCAAAGAAGTTCATTCCACACGTATTATTTTATTTAAATTGAAGCAGAGTAGGTAGGATCTATTGAAATGAACTTTA
CTGTCTGGTGTGCATTTGCAATGTATCTGTGCTACTTCCAAGTAGAATAGAGAAGATTGGATATTTTAAAACTTTATTTT
AAATGAGAAATTTGATTATCCTGTGATTTTTTTAACAATAAAAAACTTTGCTCTTTGAAAAAAAAAAAA
>Ccan_OSU1_lncRNA_contig25514.1
AGAGAAACCTCTGAAAATTTGGCTCTGAAAACAGATACTGTGGTTTGTGCAAACGTGTAGGCAGATATTTTCACCCCTGG
CTATTTCTGAGACCCCCGATAAGCCAGCAAAGCCTTTCTGCTCACTGGTGGCTGCCATGACTCCCACCTGCACTTTCTAG
TTTGTGGCTAAGTCAGTGTATAGATACCAGTGCCAGAAGTTCTCATGAGCTCAATATAGCAACCTAAACCTCAGTAAGTC
CTCGTTTTAAAGTTCAGCTCTTTAAGTTATGTCTTCAGTTTCCTTAGGACTCTGGGATAGAATTCAGTAAGCTTCCTTCA
AAGCAACTGTAGGGTACCATCCTTACTTACAGAACTAAGTAGAGACATTTCCAGGACAGCCCATTTACTATAGGGACTGA
CTCAGGCACTGAACTTCTGAGACATACTATGGATGAGGATAAGGAGGATGGAATGTTTATTACATCTCTATTTCTTCCTT
CCCTCACTCTCTACCATTTCCTTTAGATGGAGGAAACATTTTAAAGTAATAAACAGGTTTCTTACTATA
>Ccan_OSU1_lncRNA_contig25523.1
AGATACAAATTGTAGTGGAAATTATTTTCTGATTGCTTCATTACTTTTATCTTGGATCCTTTTTTCCTCTTTTGGACTCT
GTCATGATGGGGGCCTTCTTCTGATGTCACATAGTCCTTCACTGTCTATTTGGGGAGGGGGTGGAAACTCTGGGAGACAG
TTAATCAACTGGCCAGCTCAGATGGTCTCTTTGTAGAGCACTTTTTCTGAGTTGGTTCAGTTTCTCCAGAAATGGGTCCT
CTGGTCCCTGCTGGAAAAATGGAGTAGAGATTTATAGATGCACCTGCAGTGTTCTGGAGCAGGGTGGGATTAGTGAGAGG
ACGTCTCTTTCTTTCACTTCTCTTGCTGTTACCTTTCTCCAGCCCTTGTCAGCTCTTGCACAAGTTCCTACAACTGATCT
CACTGTATGCAGCTGTCACCCATTAAATCCACTGGCTTTCTCAAAGGCAATCTTATCCTATCACCTTCACACTCAAGTCT
TTGAACAGTTCCTAATAGGCTTCAGGATAAATTGTAAATCCTTAGCAAAATGTATAAAACTCATCACA
>Ccan_OSU1_lncRNA_contig25553.1
TGGAAAACCGAGCTGATACAGCAGACTTTTTTGGCAGATGGCAGCCGTGTCCTCTCAGACCTCCTCACCCTAGTTACAAG
ATGTCTAGTCTGCTGCAAGGGAGCCTCAGTTGGCCTTTCTGGGTAGCACCCTGCACTCCCCAGCACAGCTCAGTTCCAGC
CCTTTCTAGAGCTCATCTTTAGGGGAAAGACGATTAAAATGTTCTTCCCACTTCCTTTGGTCTGCTTAAGTTGAATCTTC
TTACTCTTTCACCTGACGTGGTCTTTCCTTTTCTCCTTCCAGATCAGGAATGAAAATTCCACACTGTCCATGAAGTTATT
ATTATTATTATACTTATTGTCATTATTGCCATTGTAATTCAGATTGTTATCATCCTTTTTTTTATTGTAGGCAGGGTTTA
AAGTGCACATTTACTCCAAGCATCTGTGTTTCCTCTTTGCTATTTAACCTTGTTATATTTGTGAGTATGTGAGTAACTGG
AGGGACATACAGATGTCCAATTGTTGTCAGACAAAAAAAAAAAAAAAGGAAAGACCCAGGAATTAGGA
>Ccan_OSU1_lncRNA_contig25568.1
GCTAAAGGTGGGCCCTGAGTTCAAGCCCCAGTACCCCAAAAAAAAAAAAAAAAAAACAAACAATGTTTACTATATGTGTA
TATATATATATGTCTGTTAAGCATGCACTATGAAGTTCATCCTCATTAGGTCTTTGACCAAAGCTCTGAACCAACATGGA
CCTATACCAACTTTTGGGGATAAGAATTAACTTTTTTTCAATATAACATTTTATAAAATTCTAGTGTGTGAATGCCATGG
GCCAGTCTGAATGTTTTGTTTTCTGTAATTTTGTCACTATTACATAATGTTTGCAGTACATTTTTGTTTTTAATTTGAAA
GCAAACTTTTCTACTGTTGACAGGCAATTTTCCACCCTTACTGGTGTTGTACTAAGTTGAGGACTACATCTTCTGTTTTT
AAATCACTGAGAACAAAATAGCATTTTATGTGAGAAGTACGTTTCTCTTGGTAGCAGTGGTGACACGGATTTATTAATTC
CTACATGGTTGGGGATCACTGATCAAGAAAGTGGAGGAAAGGGGCTGGGGGCACAGCTCAAGTGGTAG
>Ccan_OSU1_lncRNA_contig25581.1
GCCTCAGCAGCTGGGGTCTAAGGGACCTCAGAGACCACATCCATTGGAGACCTCATGTGACCCTACAGGAACTTCTTCAT
ATCAGAGGTGTGCCTGTCTTCCAACAATGTAGAGAATGCCTTCCCTCAATCCAAAACCAAATTGGTATTTTTATTTTTGC
ACAGTCTGTTTTTCTTGTGAGTCACATATCCCTGTCTTCAGTTAAAGCCCACAGACCACAGCTCAAACATTTGCTGCTGG
CTTCTGGGCTGTGTTGGAGGAATAGCAGAGGTGGGGCAGGAAAGGGTGGAGAGATGGGAATGTGGCACAATCCTTCTGTT
CTGGTCCAGAGCTAATCTAAAGGATATTCAATGTCCTTTATTCACAAGTATTTACAAAAAACTGCAACAAATGTGTTACA
GTTAAGGTCAAGTCTAGCAGGAAGCTTGATGTTCTGAAGCATGCACTTCAGAGATTGAATGAGGTAACCAGGAGGACAGG
TCTTTTAAGGGCTTGGATCAAATGCAGCATTTGTAAAGACTCCATAGGTTCCTAGGTGGCTTTGAGG
>Ccan_OSU1_lncRNA_contig25582.1
TACCAGATCTGGCAAGTGGAAAGGTGTTTTTTTTTAATTTTGTTTTGTTTTTTGGGGTAGCACAGAATCCAGTGTTCCCA
TGTCACCCTAGAAACTTAAGGGAAAATGTAACTTTACTCTTTTATCTGGTTGCCAAGTAGAGAGGGGAAACACTCAGGAA
AACGGAGCCCCAACCCCTGCCAGCCCCGCACTGAGGGGCTCTGGAAGGGGAAGTTGGACAGGCATGAGGAGAGAGCATGT
TTCTGTAGAAGATGGACAAGACATTTTAATCAACACACTACATTTTCCTAATCTCTAAAATTACTGGCTAAAAGATGATG
TTATTTATCAGGCCATGGGTTCTATGAAGAAGTGTCCATGTGTGAAGGACACACTGTATTAATTTGGTTTGGTTTAGTGT
GTTCTCAACACAGCCAGGATGACTTGGATTGGTGAGGTGGGTGGTGTAGGCAGGGTTCAATGCCAGTTTGGTTCTGGAGA
GAACTGGTAAAGTAGGAAATACTGAGGTCGGGGAGAGCCACTGGCTATTCGGTGTCTTTCAGGAAGG
>Ccan_OSU1_lncRNA_contig25587.1
GGTAGCAGTAGAGAAAAGACCAAAACCCAACACTTCAAACAACTCTTGATTTCCTAAGATTCTCAGAGGTCTCAGGACCT
TTATCCTTCATGGGCAAGGATAAACAGAACATGTAATTTCTTCAGTTATGTCTACGGGGAATTTCTCTTACATATAAATA
AGCCTTTTAGTTAAAATGTCTGGATAAACCAAAGAACACTGGCACAGTGGAGGGGGGTAGGTAGAGGAGAGAAGATAAAC
CGGGTTACACAGATTTTAATACTCTAGCTGTCAAGTATTTTACAGCTTAGTGAATACTGACACATCGAAATAATATATTC
CAGCAGTGTATTAATACTTATCAATATTCAATTATTTCTGCTACCCTGTGATTCCCCTAGATTTCAAGAAGAGAAAACAT
TAGTATTGAGCAAGTGAAAACTTCCACTAGACTCATTAGGTTAGTGCTAGTTAAGTTTTGCTTTATCCAACAACTATAAG
TGAACGTTCATGTTATTACATACAGCCACCACTGTCACAGGATTTTATCTTTAATTTCATGTGCATT
>Ccan_OSU1_lncRNA_contig25591.1
CATTTATTTATTCCTGTTTGACACACTGAGCAGTGCAAAAGGAAATTGATAAACCAAGTAAAATATGTAGTCCAGAAACT
TGTTGTACGTTATTATTCCACAAATTGTTGAGGAAATGGTGTCAATCCTATTAATATGATCCAAGGCTTATTTATCTAGG
AGCATCTCAAAAATACAAAATTTAACACCTTAAAAATGTTCCTCCACCTTATGTTCTAGGAAAATATAAATCCTACTGAT
AGAAACAGAATTACAACTTACACAGATTTCTCTGGCTTTAGTCTCATATATTAGAAGTAAATGATTGGTGGGTTGTTACA
CAGTCAGTCTAATCACTTGCCCAAACTATTTTTCTAGCTTTGTTAATACTGTCAAGTTATGTTACAAACATGAAAACAAG
CCAGTTTAGATAGCAGCCATATACAAAAGTTCAACAGCACAGCGTCCACACTATTTGTAGTTTGTGCACCTTCAGATAAA
AAATCTATGCAGTTTTAGGTGACCTGAGGTATACTTTCTGAAGTCTCCTATTTACCAGAGAAAACTG
>Ccan_OSU1_lncRNA_contig25604.1
AATCACTATTCATAAAAGATCAGAATAGCTATATAAAGCTATGTTGTATATTCTGTTATTTTCCATCAGATGTCACTACT
TACTGCTACAATGTTCAAATTAAGGTGAATTTCTTTTGACTCTGATGACTATAATACTCAGTTTTTCTTATTGAAAAAGT
TAGCACTGGGATTTCTGCATACAAAAATATAAATACACCAGAGGATAAACACTGCCCTTGTTTTGGTGAGGTATTTTACA
TAAATATTCCATGTAATTCTTTTCCATTAGTGCAGAAGTAGAATTGTAAGGTCAGTGGGCATGTGAATTGCTGTACTTCC
TGAAGTTTAGGTGTTCTCTTCCTTCTGTTCTTAGACAAGGAAGCTCATCCTCTGATTTTCCAACAAACTCATAAAAAGCA
GTGTTACCAACCTTTCTCCTTACCTTTCACACACTTCTAGCAACAGAATATCTAGAACCAGTGTTTTTCTTAATGTGCTC
TGCAAGATTTGAGCACCTTTGTGTTATTGGGTAGCTTGTGTTTATGCTTCCCTCAGCTGTCCTGTTG
>Ccan_OSU1_lncRNA_contig25621.1
GATGTGGCTCAGGTGGTAGAGTGCCAAGCATGAGTTCAAACCCCAGTATCTCTAAGAAAAAAAAAAAGTTTGGTTGTGAG
AATATTGTAGGAAACCCACTGGGAGAAATTTCTCACAAGTTCTACAGCCTATAATCACTGGGCTTCTCGGGGCAACTGGC
ATATTCCTTTTCTCCCAAATGCTGGGACTTGAACCCAGGGCTTTGTGCATGTGGGGACATCCCCAGCCCACTTGCTTTTG
TTTTATGAGTACCATACATCTTGAAACAAATTGTGCCTGTTTGTTTTGAATACTGGGAAGCTTCGATCCAATTTAAGTTG
ACCCACCTCAACTGCCTTTGTAGGACTTTATCAAATTTGTTCTGTATAGGAACTCAACTGGCTTTTTCTTCTTTTTTCAC
TGATCCTTCATCTATATAATCTTTTGTCTTCTGTATTTTCTTCCTGAAAGTGATGCCATATTATTTTGTTGAAGGAAATA
GCTATGAGCAAATAAGCCCTGCAAGGTTTGGGATTCATATTAAGTTGCCCTACTATTGCTAGGTGCA
>Ccan_OSU1_lncRNA_contig25644.1
GGAAGAAATGTCTTTTTTTCTAAGGCCAAGGGGGAAGAACTTCCAAATTCCTTATTAACCCCCCAAAATTTCTAGGCAGC
AAAGGAAAACCACAGCAAGGAAATAATGAATAAAGTTGGGAGAGATGTGTACAATTTTAAATTTGATTATATTTCTGTTG
CTAAGGAATATTGGCCCTGTTTGGGATTTTGCTCATGTTACTCAAAAGTTAAAACCCTGTAGAACTAAGTAAGTGAAGAG
ATGTTTTGTACAAGTGCCACAGAGAAGAAAAAAATCATAAATTAAGTAGTAAATTGAACATCTTTAGAATGAGTGAGTGT
TCCTAAGGGGAGAAATGGCCACTAGATGTCCATATTCAGTCCATACTTGTTCTAGAATTTTAAATCACAGCGGCCATAAT
ATTTTGTGGCCTTTACTAACTCTCTTCTACATTCAGGTTGCATTTATCTATTTTTTAAATTAAAATTTAGTAAAATGAAC
CTGAAAGATGCTTCTTCTCTATCTATTAACTCAGATTAAAAAAATAAGAAAAGCAAACATTAACAGA
>Ccan_OSU1_lncRNA_contig25646.1
AGTCTATGTCATGTAACAGAGCTAGTAGTAACTATGCCCCTTCTTGGTTCTTGTGAACTCTAAGATGCTCTGCATGACCC
CATCATGTCAATTCTCCTTATTTTTCCCTCCATTCTTATTTTTCTTCAGAAGAAGAACTAATAATATCAAATGCTCTGTT
TGATTTCTAGAAGATGAGTCTTTTGTCTTTAAGAACTTTTCTTGCTGGAGAACGTGGCTTTTTAAAACAGAATAGTAATT
CTTATGTACTTTTAGAAGTAGCATTTTGTTTCCCTCTCTGAAAAAATCCAACCTTTAAACTGAATAGTTCACAGATAGAT
TGGCAGACACCACATAGACACGAGTCATCATGGTTCCGAAGTAGCTACAACAGCCGAAACTCCATGCATTGGTGACCTAC
TGAACAACACTTTGGGAACATGAGGGAAAAATAAACTTTCATCTCTCTGCCTACCCTCAAACTCCATGATGACCTAGAAG
TTCTGAGAACTACAAACCAAACTTACCTGTTTACATCTGACCTCTTCTGTTTAACTTCCAGCTGAAT
>Ccan_OSU1_lncRNA_contig25649.1
AATGAATCAAGCATTCACAGTACAGTGCTGAGCTCTATGCATCCTGAGCATTCGTGGGTTTTCCTCAGTGGAGGTTTCCT
TGGAAACACAAACCCACAGATAGATTCTAAGGGTCAATTGTAATGTCATTTAAACTTCCTAATAAACTGTAGGATTCTCA
TTTACTAGTGAAAAGACTGAAGCATGAACAGCTGAAGTAACTTGCTCAGGTCACATATTAGAGGAGATTGTATGTTTGGG
AGTGGAACCTGGGCAGTCAGGCTTAACAGCCTGTTTTCCCTTATGTTCTAGAATTGTCTGAATACTTACAGCTCTCTCCT
CCTCACCCCCCAGTTTAGATTGGGTGGATGGAATTGTCCTTTCTTTTAGGAAGACTACCAGTCTGCTCTTTTGAAGCATT
TTCTTTAGAAAAATCCCAGAAATCTTAAGTAAATGTGGTAAATGCCAAGAAGTGTTTGGGGCTTGCAGTGTTGACTTGTG
AGAAACTCCTGCTGGAATGATAGCAATTATCTTAATTAGTAAAATTAAGTAAGAGGTTGCAATATG
>Ccan_OSU1_lncRNA_contig25658.1
GCTAAAACATTGATTCTGATTAATCTCTTGAATATGCAAAGATTCTGTTGGCAAGTGGAAACAAAAGTTATTAAAATGAA
TGCTGGTGGAGGGTCAGAGGAGTTAATATCATTTCCTTCTCTCACCCCTATACTTTAAAATAATTAAATCCAACAGGCTG
CTGTTGAGAGTTGACTGTACCTCTGCTTCCCCAGCACTTCTCCTGTAGGGTATCACTGGGGTTGCCCGTACTAAAACACA
TGAGGTGAGCACATGAGGCTTCAGTCACAGTGTGGCTAGACAGTGAGGGTTTGATCTGAGACAGAACTGGGAATGAAAGG
AAAAGGATGCTGAAATTCCTTGTTCTGTCCAGTTAAAATCATCCATTACATCTAAGTACAGCCAGAAAACAAACTAAACC
CACACTCAAACTCATCACACAAGAAAAGCTATTTTGAAGTGTATCTATGTTTTCACAAAAAATTTTAAAGTACATTTTCA
TTTTCCTAAGGGACAATGAGGAGGTGGGTGGATGGGAAGTGGGTGGATGGCAAAGCCTTTCATCTG
>Ccan_OSU1_lncRNA_contig25667.1
TCAAATATATTCCTATATGTTTCATACTTAAGACATTTTAAAATCTCAACTTCCTTCATTGCTAATACAAACTATACTTG
ATTACTGAATTTTCCTCCTACAGGCATGCTGATAAACTCATTTATTAAATATAGTCACTTTTTCTTCAATATAGTCACTT
TTTCTTCTGATGGCACTGGAGTTTGAACTTCATACTTGCTAGGCAGATGCTCTACCACTTGAGCCACACCGTTTATTTTG
GTTATTTTGGACATAGGGTCTCACTTTTTACAGTTTTATCATTAATAGCACAAAGGAATTGTATTGTGAAATTTTCATAG
ATGCATACACTGTAGTCTGAACAAGTTCACCCCTCCATTATATTTCCTTAGCCCCTTCCTCTCCTCCTCTTTTGCACAGT
GTTTGGTGGGTTCACTGTGCTGTCTTCATAGTACACCCGTAATACACTTGGAGCCTCTTCACCTCCAATACTCTTTTTAT
CCCCACCTCTCTCCCTTTCTTCCCCCCACCCCTGGTAGTCCTCCTTTCATTATTATTACCATTTTA
>Ccan_OSU1_lncRNA_contig25684.1
GAACACGGAGCTAGGGGAACTGGCCTCCCAGGATTTCTCAAGTGCGCTGAGCTGCCCAACGCAAGCTACACTGAGTGCTC
CACCACAGAGCACGCGGGACTGCTGCCCAGGTGGGGGCAAACCAACCTGAAAACCTGCTATGGAGCAGCGATGTCAGCAG
AGGATAACGGGAGAGCCCTTCCTGCTTCTGTGTTCTTCTGTGTGTTGTCAGGGAGGGGTTTAAGGAGATAATGGGAGGGA
ATGCACATGGTAAATTCTCAAGTGATTTGAAAATGCTAGTCAGATTTCACTTGAATGACATCAACTAGACTTAGTTCTAC
TCAGATGTCAACAGTGATTTAAATAAATTAAAAAAAAGAAGCAGCAGCAGCTTGGGGACATGTACAGGATATACACATTT
CTAATTCTAAAGCAACCACTATGTCAGTGAGATGAGAAGGGGTGCAGCAAATGTTCCCTCACTCTCTCCTTTCCTCTTTT
ATCTCTCCCCCTCTTGATTACAAAAGAAAATTTTTTTTTTTTTTTTTTTTTTTTAAAAAAGTTCAG
>Ccan_OSU1_lncRNA_contig25697.1
GGATTTTCTAGGTTCCTTTGTGATTAATTCTTTGACCTATTGGTCATTTAAAAGTGTGCCTAATTGCCACAAATCTGTGA
GTTTCCCAAGTTTTTGGTACTGATTTCTAACTTCATTCCATGTGGTCAGAGAACAGACTTTACATCATTTCAGTCCACTT
ATATTAAATATGTATTCTGATGTCAATGGGTAGAGTGTTCTATAGATGTCTTTTAGACCTATTTGGCTTACAGTGTTGTT
CAATGCTTTTTGTACACTTGTCTATTTCAATCCTTTAATTTATTTTGGTTTTTGCTTCATGTATTTTGGGGCTTTGTTAT
TATATGGATATGTGATAATTGTTACATCTTCCTGAAAGATTGACCCATTTAACATTATAAAGTGTAATTCTTTATCTCTA
GTAATTTTTTTGTTTTAAAGTCTATTTTGTCTCATATTAGCTACTTCACTTTCTTATGGTTGCTGTTTTGCATGACATTT
TTGTTTTCCTGTAGACAGGTCTAGTGTAGCACAAGCTGGCCTCAAGCTTGTGATCCTATTGCCTCA
>Ccan_OSU1_lncRNA_contig25754.1
GAGAAGGATCCACGCACCCTGGCTTTTGTGGCTGGTCCCAGAACATTCTCAGTTGTGCCGGATGCCCCTACCCTTCCCAG
ATGTTTGAATTTCAGCTCCACAGATGGGTGCCAGCCTCTAAGTAACACCCACCTCAGCTGTAGGAGAACACATCAGACTG
ATCCTGTCCCATGCCCACCATCCTGGCCAACTTCTCCTTGCCTTCCAGTGCCCACAGGTAAACCAATGAGGGAAGAGGCC
CTACCTTGTTATCTTCAGGTCTATTCCCTCTCTGCTACTATTTAAAAAAAGTCTGCATTGAGTTATAACAACAAGCCAAC
CAAAGTCACCTAATCCAATGAAAGCAGACTGCTAGAAACACAAAGCCTAATTTTTAAAAAAATAGTAAAAAGATAAAAAA
AAAACCCTAAATAACCTTTCTCCTAGTGTCTTGCAAGAGAAAGGAACTGTAAAGATGGCAGAAAAGATAAGTGACATTCT
ACTTCTGTAATAATTTATCTTCAGGGCTGCAAGTCTTCCTTTGATATTCATTGCTTATCACCACT
>Ccan_OSU1_lncRNA_contig25761.1
AATTCCAGACCTCCACCTATTTTATGTACATATATAAGTTCTCTCTTCATGTTTCAGACTCAGTAAGCAGTCACTTTTCT
CTCTACACTTACTGTGTAGGTGGACTATCTTCAACATCTCTAACATTACCTTCATTCCATATACCTCAATTATCTCCATG
GATCAATCTTTAAGCATTTCTTATTTCTATATTTAAGTATCTTGATGTATTAAGTTACCACATAGAACAGACCTGGTTGT
CTTTTTTATTTTATAAAAATATAGAAACTCTTACAAAAAAATAGATTGTCCCTTTGGATTGAATTTCATGAAGACTATTG
CTGTAAACATCTTTGATTTTTCTATTTCTTCTCCTTCTGTGGACTGAGATGGCAGTTCTTCCCATATACTTGTCTATTTC
TTTTAAAGTGAGTCATGTCTTAAAATTGAGTCATTGAAAATACATGTAAAGATGGATTTCCTGATTAACAATCTATACTA
TAATTCACTCTCGATAACTAAAATTGTGTTATTCTTTGAAATCTGTGCTTAGTTTTATTTTAAAT
>Ccan_OSU1_lncRNA_contig25828.1
TATAAGAATATACTCTGCATTTGTGTAACTTACAACCTAGTAAATACAAATATTTATAAATAACTATGTGCAGGCCTAAA
TGAAAGAAATCCTTATATTAACTCTAGAGGAGAAAGATTACTTCTAACTTGGAAAATTATGGAAGGCTTCAGACAAAGGG
GAGGGAAGTGTTTAGGCAGAAGACTGTAAACAAACCCACATGTATTGAGTTCCAAACCAGACATTATACTAAGTACTATC
TTAATTTAAAATCGTCACCTTCAGTCTTTTAAGATATATACTCTTGACCTCTGTTTGCAAGTAAAGTTGGGTCTTAGACT
TGCCCAGGATTACATACTTAAATAAGAAGGTTAGAATTGGAAGCCAGTTTTCCTGGTTCCAAAACCCACTTTTTTGCAGT
ACTGCCTTCAGGCTATAAAGCACTGTAAACAAATACATAGATGAGGGAAAGTGCAGTAAATACTTAGGAAAATTCTATTG
AATACTCTTAAGTAAGGGATAGGGTAGGGACTTTTGGAGAATGAGGCTGAGAGGAGAACAATTG
>Ccan_OSU1_lncRNA_contig25842.1
AATACTAAAACACATTCACATATCCAAAGGTAAATTTTCGGATATTTTTAAAGATGGTTTTGAGTTAATATCTGGAGTTA
TTTAAATTGTGGGAATAAATGTTGAATTCTTGAGGTACAGGATTTCTATTAAGATGAGAAATAACAAATAATTGTATACA
TCAAGCTCTTTGGAGAAAAGTAGTTCAAATAAATGACAACAATTCCCAAGGAATTTGTTAAGAAGATGATTTTCAAATCA
TAGAGAATAAATATCATATAAATTATTTACACATTGTTGATGTTTCTGAAACAGCACAGCAGAATGTAGCTCAAATTATT
AGATTCATTTAACTTCATACGGAACAAGTTATAGGAAAAAGAACTCTCAGTGTTCCTTGTTATTTGCACTGACTAAATTC
ATGACTTCAGAAAGCTCTGCATCTGAAAGGTGCCTCTCTTCCAGGACTATGATACATATCCCAACTGCCTAGAAATAAAG
CATTTAAATAGAGGTAGAAGAGGAGCCCGAAATTCTTTATGGAAGGGTGGTACATACATCTGA
>Ccan_OSU1_lncRNA_contig25874.1
TATTAAAACTTAATAAAACATATAATATGATCTTGGTCCTTTAATTGTGATTTTAAATTGTGAAGAACCACATAGTGACT
AAATGTTTAATAAAACAAATGAGAGAACGTACCACTAGGAGGCAGTATTTCAACAAGTAGCTCTGAAGTTTCTTGGTATA
GAATTGAACCTCTATTATTTACTTTTCCAAAACAGAGGAAGGTATTTACAATTAGCAAATATATTGTTCTTACTTTAAGT
ATAACGTATTGTGTTTCAAGTAATATGAAAGCATTAAGAATCTATTTCTATAAAATTGCTAGTAAGGGCTTTTCTGTAAA
TAGATATTTAGGGGAAAACATGTCATATAGCAAAACATAAACAAGACCCATGGATTCAAAAGCCAGAATATAAGAGTACC
ATAACATGCTGGGTGCTAGTGGCTTAAACCTGTAATTCTGTCTACTTGGAAGGTTGAGAGCTGAAGGATCGCAGTTCGAG
GCCAGCTGGGGCAAAAAGTTCACAAGACCCCATCTCCAAAATAATCAGAGCAAAATGGACTGG
>Ccan_OSU1_lncRNA_contig25880.1
TATGAATAGCCTTGTTCATAGATTGGGGATATGCAAGTATAAGTGAATACTAAACTAAAAATAGGAATAAAAAGAAAGAT
TGAAAAATATCTCTAAACATAAGCAAGGTTGCATAATGCCTTTAGATAGACTGCTTTAACTGTCTGATAAAATAAAGACG
AGATTGTGCCAGACCTTGTGTGTTCTGATTCAAACTTTGCCAGGACCTTGGACATCAAAGAATAACACTTTTATTTTCCT
TTCCACACAGAATAAGAGGTTTTTGTTTCTCTATTTTCTTTAGCCTGTTGGTGAAGTTTAAACATGTTTAGTATATAAGA
TTTAATGTTTGAATGATAGAAAAATCAGGAAAAATCAAATGTGTTATTTGGCCATGCATTAAAAATCTGAAAATTATAGC
TAACATTAATTTCAATGTTATACAATAACCACGGGTATTTCTTTCTCCTATCTCAAAATACACATGCTTTTAAATCTGAA
ATTCTCAAACGTGTTGAAAATACAAATCTAATTTATAGGTTACACTTAATTTATAGGTTCATG
>Ccan_OSU1_lncRNA_contig25893.1
GGAGGAGAGTAGACTGGAGCAACTGGACATGAATGTCCACATTTCTCCAGTTAGTGGCCTTTCTTCAATTACTTGGTTTA
CCAAAAATGTTCTCTAGGTTCAATTATTAACAACTTACCTTTAAACTAAATATCAAAGTGTTCAGCATTTGACTGGCTAA
CCTTTCAAAGGACACTAGTCATATTAAACTCTATACTCTTCAGCAAAAATTTCTAATTAAAAATAAGCCTACTGCCCTTT
TTTTCACAATTTTAATATTAATGAAAACTTTGCTGAGTTTGAAGTGATGTTTCTGTGGAAGTCTGACCCCTGCAGGTAGC
AGTGTAGAAGTGAACTGCTGACATATGCAGGGTTACAAAATTAAAAGTCAAAACTAAAGGGGTAAAGGAAAATCCAATAT
AAGGTATTCTAGAAAAATAATACTACAGAATTACTTGAAAAACTCTCTTTAGCACAATAAAACAGTGGTTTGCTTTGCCC
CCCAGTAGCAGCCCTCCAAGGTCTGTGATTAAGACTGGACTTGAGGCCTGACAAGTCTCAGTG
>Ccan_OSU1_lncRNA_contig25898.1
GTGTTTCAGATATTTCCCAGTATTGTCTCTAAGGAGGCAAAACAGAGCACTGGTAGTAAGTGGTTCAGGTTTTATGGCCA
GGAAAATTGGAGGCTTTTATGCCTTTGGTTTTGTCACTGGGGCCTTAAATGATCTTCATTTGTAAAACAGGACTGATGAG
ATCTGCCTCACAGGATTTTTGTGAGGACTATATCAGATCTATGGAAAACTCTTTGTCCTATGCCTAGCACCCATAAATCT
AAGATTGCTATGGCACCAGAGGCAAGGTGGTCAAATCTACCAAAGGTTCCTGCCCATGGTATCAGACTTAGAAAGCTCTT
TCCACCACAAAACTATAAAAGTATGGCCTGTGTTTAGTTTCTCTCTCTCTCTCTGTCTCTCTCCTCTCAATCTTTATCTC
TCTCTCCCTTCCTCCCTCCCTCCATCTCCCAGTCTGTCTTTATATTTATGGAAATATATTTGTTTAGGGTGAAGTGTAGC
AGTGTTTTGTTACTTGCTCTTAAATAGTTAGGCAGCTCTTCTATTACCGTTTGTTCCACTGAC
>Ccan_OSU1_lncRNA_contig25900.1
AAAAGTCACCAAAAATAATCACACAGTGAACAAGAGCTGTTTCCATACTTTGTAATAGATTTCAGCTATTCAGATTGTTT
GGGAAACAATTACCTGAACTGCAACCACGAAGTCCTCATGGATTCATTGTCGTCAGTCACTAAGTTGGCATCTGCGTTTT
GTCACAGTTGTTTATACTGTGTCCATTAAATTGTAGACAGATAATATCAAGTTAACCATTTTGCTGGGTATAATTTTCTG
CTAATCATATCTTACTGTTTTTTAACTGAGAACTCAAGTGATTTTTGTTAAACTTTGCTTTACACAAATTCTGAAGAGCA
CTTCTAGTTTGTGATGTACTGAAAGAACTAGAGGAATTTCAAACAAATACTCTGGCCAGTAGCTTCTGGTGTTTTCACTT
AAAGACCGCAGGATTTTTTTTTTTTTTTAATGAAACTACTTTGATAGAGGAAATGAAATTGCCTTCATGGGTAGAGTTAA
ACATGTAGCTCTCAAATATTTAAAATCCTCCAACATAGAATATTATAGAATATAGAATTAAGG
>Ccan_OSU1_lncRNA_contig25905.1
GAATTCATAGATAGCTCCTTACTGCATACTGGATTAATTCCAAATTCCTAAATCTAGAATTCAAAACCCTCCATTATCTC
ATTACATATTTGTATCAAATTTCTTTCACTATTTCAGCACAACTTCCTCACTGTCACACCCATATACAATCAATATTCCC
TTCCTTAATCCTAAAACCTAAAGTTTTGCATCCTAAATTTCCTAGTTCCATTACAAGGAAGTCAATTATATACTTTTCTT
TAGATTCAAACTGTCAGACACCTCAAATTAGACCACAAATTCTCTTTCGCTCAAGAACACCTAACACTAAAAAGGCAGCA
GGTGCTCTTATCAAGGAATCCCACCTCAGGTTACTCAAAACAGAATTCAGCCAACTATCTTTCCTTTCCTAAAGTTCTTT
TACTTTTTCCTTTAAAATGGAAGAGAGATTAATCTAAAATGGAATATTAAGCTTCAGTAACTGCTTCTGGCAAACCCAAG
GGCTCCAAGACACAATGTGCTCTTCACAAAAATAAATCAAAATATATATACAGCATAGTGTG
>Ccan_OSU1_lncRNA_contig25961.1
AAGCTGGAAGCCTGTACTCACACACGTTCACCTCTTGGACAGTTGTGCTTTTTACTGCTGCTGTCACCTGAGAACGCCAG
ACTCCAGATTCTTCAGCCTTTAAATATGGACTTGCTTCTAGAGAGACTGTCTAGATCAGCCTGAATCACTAGTCCATCTT
GTTCTGAGTCCATCTTCAGCTTCTTTGACTTAGCAGTTCCTGTTCCTTCTGGTTCTCCAGGCTGCAGAGTCATTGTGGGC
TATTCAGCCTCTGATGGTGTAAGCTAACTGGTTAGGTCCCTCTTTTTATAGTCTACTGGTTCTGTTCCTTTGGGAAACCC
TAATACATCACCTTGTCTCTTTGTGGTGGTTTCACATAATTTTTATGATCTATCTTCCAGTTACTGTCCTATTTTTAACT
ATGTCTCATTTGAATTTTTAATTTACTAAATATTTTTTTACTTCTAGAAGTTCTACTTGGTTCTTTTTGAAGTCAGCTCT
GTTGCTTTTAATATTTGCCAGTTTTTTTAGAAGTTATGTCTAAGTTTGACTTTTATTCTGG
>Ccan_OSU1_lncRNA_contig25978.1
AACGTAGAAATTCTGTTTAAAAACTGTGTATTTTTAAATCTTTGTTTTTATTGATCCATCTCAGTGTTCAGAAAGGTAAG
TTTACTTTTAAAAACTTACCCCTCCTTTTACTACCCAGGAGAGCTATGCAGCTCATTAACATCCACTTTTGCCATGATCG
ATCCGGCATTCACAAACTGATTTTCTGATAACTTGAAGTTACATCTTTTGGACTGTTTTCTACCTTGAGTTTTATTTTAA
TCCTTTTCCAGATCATTTCTCCCCTGCCTTTCTTCATTATTACCTTAGCTCCTTTTTAGACCTTTGAAAAAGAGTTTTAT
TATACTGTCTTTTATTATGCTGCTTCAAATCCATTTGAACAAAAGAGGCAGGAATTATTTACCTTTAAGTTGTTTTTTTA
AAACTTCTATTCTCATACCAAAGGTGTCTAGAAAAGTTTTGCTGTTGCTGCTTTCCTTTTTTTCTTGTTTATTTGCATAG
TTAATACTCAAATCTTTTGTTTTATATTACTAGTGTACAAGAAGTATTTTATTCTGGCAGT
>Ccan_OSU1_lncRNA_contig26004.1
GGAAGAAAAGTGATCAGTGGTGAGAGATACAAGTGAATGCTGGCTGGCCTCTTTGGTTGTACAGCATATAGCTGTAGAGA
GATGAAAAAGACATTGTCTTTGTGTCTGGTTTCAAGCCTTCCTTCAGACAGATGGCACTGTTAGATGTGTTCAGGTGCCC
AGTCTAGAGAAGTCCCCATGTACTAAGTTGCAGTTCACAAGAGCTTTGGCACACAGCCCTAGTGGTGCATACCTTCAAAT
ATTTACTGAGATGGGCCTGGAGTTCTAATGCTGACAGAACACAGTCCTTGTCTGCATGTAATAATGAGAGTCTCACTTCA
CCAGCCTACACCCATCTAACAACTCTGACTTCAGTAAAGAAATCAAGGCTCACAAGGAATTCACTGATCTGTTTATGATC
ACAGAGATAAGAAGAAATGGAAAAATCAGCATGCAAATCCCACTGGCTTCAAGCCCTTACTTTGCTACAGACTTCATGCT
CTTGATGGAGACAACCTAGAACTCTAGCCTCTGCTTCACACCTGCTTTTTGTTCCCTCTGG
>Ccan_OSU1_lncRNA_contig26023.1
AATGCTCTTCTCATCCTTTATAGCCCCTGCAAGGGTCACTAATAGGAATTTTCTCAGACTAGTGAGTAAATTAACTGAGA
ACTTTATTCAACACTAATGGTTAAAACAAAACACAAAAGCAAAGGGCAGTAGTGTGCTGGACATAGCTCCTACTGGCTCC
CAAGAGCCAATCATTTAATTTTAGAATTTTGCCAGCAGTTGTCAAGCAATTGTTATTAAAATTAAATTACATGAAGTTAC
AGTTCATGCTGAAGCTAAAGAGTTTTGTACAGGGTAAGAAAGAGTTTAATAGTAAATCATAGATTGAATGACAATGCGTT
TATTGGGAAATGAATTAGTAGATTAGGATGTAATGCCATAATTCAAATCATGGTCGATATGCAATCACAGCTTGGCTGTA
ATGGTTTAGCAAAAAGCAACTGAGAATCTCGTGAGAATAAATTGGCTATATGGATTGATGACATTTATATTTTGTTATTT
TTAATTGTGTTCTATAACCTTGTTATCAAGAATTTATAACAAATTTATGTATCCTTGTATA
>Ccan_OSU1_lncRNA_contig26080.1
GTTATACAGGATCAGGATGATGTTTTAGAACATTTCTTAGTTTTCTAATAATTTCTCATTAATACTTTAAGAATTGATTT
AAATCTTATTGTTCTATTAAATGTCATATTAAAAAAAGTAGATATTTAAACATGGGGTAAACCTAGCTCACAGCATTCTA
AGACCAGAACTAACTATGTGTAAGAAGCTAACAACAATAAGTGCAACACTCAATATAGATACACATACATAAGAATGGAT
CCAAGATAATTACAGTAGACAAAAATTGTGTATTACAAAATAGCTAGTAGAGGACTATGAATGTTCCCAACACAAAGGAA
TAAATGTAGAGGTGATGGATGTACCAATTACCCTGATTTGATCATCATATATTGTATACATGTATTGAAATGCTACACTG
TACTCCATAAATACTTATAATTATGTCACAATTTAAAATGAAAAATAGGACTGGAGATGTACATCAGAGGGAGACTGTGT
ACTAGCCACCAAAGTCACTGGGTTCAATCCACTAGACTCCATCCCATTTTCTTTTTAAAA
>Ccan_OSU1_lncRNA_contig26108.1
AAAAAAAAAATCATGTGAAGGAAATAAGCAACATATAGTAAATGAAAATTTAAGAAAGGCCCGGTGGAGTGACTGAGCGC
CTGCTGTGAGGCCCTGAGCTCAAATCCCAGTCTGCCAAAAAATTAAATAAACTCAATAATTCAATAATGGATACACTCTT
AAAAAGTTTTAAAGTTCAAATTTATATTCTTATGAATTGTATAAATCCTCTGAATTTGTTAATTAGGGTCTAAGACTATA
TGAGATATCAAATTTTTATGATTCCTCTACTTATAATAAAAAAGTGAAATTTGTAGATTTAGAATAGCATATTGAGAAGT
GCTCTGTTTGGAATCAGAGAGCCTGCCATGGACAAGCCTGGATCACTGGAAAATTAACTCTGAGACTCAGTTTACCATTA
GGGATACCTATCCAGAATAACCACAGGGTTGTTGTGAGGCTCAAGAAATAAAAGCAAACCAATTATAAACAACATTTATC
AGCTATTTAGAAACAGACTAAATACATTTACTATTCACATAAACCACATAATCCTATGA
>Ccan_OSU1_lncRNA_contig26113.1
GGATTCGTGGCAAAGGAGGTTGCAGGTAAGTTTAGGCACCTGTGACACACCAGACCCACACTTGGATTCAGTAATCCTTA
GAAGAAAAGGGCACATTTGTAGAGCGATATTCCACTTGTCTTTCCCACTATAATTGGTAAAGCAATATTTAATACTATTT
TCACCTCTATTAAACATGATCATAGGAAGCTCCCTTTTATAGCTTGTTCAAAGTGCCATTTTTGGAGGCATTTGAGGATT
CGATTTAACTGAGCATTAAAGTAGAATTAATAATTTTACTTAGGAGTACATTAGAAATCATATAGTCCAACACTTATTTC
CCAGTTGAAGAAACTGAGGCATGTGAGAGTTTTCGATTTTAGACATTCTTTTACATGTTAGACGTTCTCAGCTACAGTAC
TTGCTTTGAGCATAGCTCATTTTTAAAAATATGACCATGGCCTCCGGTCACATGACAGTCTGCACAGTGTGAAGTCAGCA
TGGAGGTGCTGCATCATGGCTTATTTTCAAAACATACCTCAGTCTGGGCAGAAACCTCT
>Ccan_OSU1_lncRNA_contig26145.1
AAAAAAAAAAGAGTTGCTGTCCTTGTTTGCACTAAGAAAGAATAAGCAGCTTCATAACTGCACACGTTACTAGTTTTCCT
AGCAGACCATCTGTGCAGACAAGTGGATTAGTGACTTTCTACACTTTCCGTTGGGTGTCCTGAGCACAGAAGGGGCCAGA
GGTAAGATACACCATTCAAAGGCATGCCTCTAGTGACCTTCCTCCAACTAAGCCCCACCTCCTGACATTCAGCTATGAAC
TCATGAATGGACTATTCCATTGACATATAAGCCTTTTGGAGGAAAAACTTCATATTATATCCAAACCTTAACACTTGGGA
TCACCAGTAATATTATTGGTAGAGCTTGACTTTGAACCCAGTTCTTCAAATTCCAGAGCCCTGACTCTTCCATTACATGG
ATTATATGATGAGTTCATTGTAGGGTGCCCTGTGCAGAAACACAGGAAGAATAGATTGAGTTTAATGACACTAACTCTGT
ATTTAAAATCTTGGCATTTTGTTCATCATGTATTTTTGCATTAATTTGATTTTTAAATA
>Ccan_OSU1_lncRNA_contig26146.1
GGAGGACTGTTTCTCTCCAAGACCTTCTAGAACACACATAAATTTACAATGCATTCCAATGAGATCAAGATTGCAGCAGG
AAGACTAATTTTCAGGTCACTGAATGATAGACCAGGATTAGTTGGTAGGGGGAGTCAGATTGGAGAGGGAGACATTGACA
TTGATTCTTAAAGGTTCTAGAAGTGCCGAGTATGTGAAAAGTAATATTGAACAGGAGGTCTAAGCTTGGGAAGGAATGAT
TATGGTTAAATTTTAGTTTGGGACAATTTGAGTTTGACAGCCTTGTGGATAATCCAGATGGCTTCCAGGAGGTATGTAGG
TATGAACACTGAAGTTCAGTTGATTTTCAAGTTAGAGACTTCAAAGTGGGAATTATTAGCATGTAAATTGATAAAATACT
GTAGAAGAGATTACCCAGACAATGCTTATATGTGTTCTTTGGTTTAAAATATAATAAATAAAAGGAAGAATGAAGAAGAG
ATATACATAGAGAACAGAGATGAAATTGTTTGCTTGACCTACCAGCAAATCCTCTGAAT
>Ccan_OSU1_lncRNA_contig26185.1
TAGCAATTCTGCCTAATTTGTTTGATTCTTCCAAAGTAAAACACAAATTTTTCAGACTTCAGGCTAGCAAGACATGCACA
TTAAGTTGGTTCAATGTAATCCCCACAATGAAAAAGTTTTAAAATAAAAGTAAGCATTTAATTTTTTATACTTGTAAGAT
ACAAAAGATGATCAATAATTTTATGTCTTCCTTTAAATACATCCTCAATTTTCCTGGGGGGAGGGGAACTGAGCAAAGAA
TGAATTGTATTTTCTTTCTCAACATAAATTATTTTTTAATAGAAGAAAAGACTAGCTAACTGTAACCTCAACAAAAACAA
CAGAAACATTTTATATGTAAGTTGAGACACAATAAGTTTCTTGAATCAATTGGAGAAAAAAAAGTCACATATACCTATTT
TATAGTACATAAAATAATGGTGAGAGAGGTGAAGAAGTAAAAGGAAATAGCATCTCATCATGTATGAGAACCATCTCTAT
TCAAATTAATAGAGAATGAAGAATAGAGCAAAAAATGCAAAAGAAAGAAAAAAGTAAA
>Ccan_OSU1_lncRNA_contig26186.1
ATATAGAAATAGCAGTTAGGGGGTCTTTGAGGCTTTGGGGTCAGAAGAACTGTGATTGGACCCTGAGAATGGTTACTGGC
TGGTTGTTTGATCTCAAGCAAGTAATTTGTCTACTGTGTGCCCTATAATTGTTAGCATCTTTTATTATTGTTTATCATTA
TTATTATTATTCCATCACCCTTGAATGGCAGGAATAAAGGTCGCACTGACAGATAATAACAAAGTCCCATGAATCTTTGA
TTTTATGACCATTGATAAGAGTGGTTGACATGCTGATGAAAGTATGATTATAGAAACATCATGAACAGACCCAGACATTA
ATAGGTGACAGGTAAGGCATTTTCAATCAAATGCACCTTTCATGAAATTGACTAGGCCAGCTGACAAAGGGGTTCATTAA
AAAGTAAATTTAAATCATATTTTTGCATTGCTGTTTAGTCAGAATGCTTCATCCATGTGTTAACACATAAGTTGAAAACA
AAATCCATAATAAAACACTCAGGATACTAAACTGTACATATATTTTATAATAACTATG
>Ccan_OSU1_lncRNA_contig26197.1
TTGGTCCACACATGGAATAACAATTTTATAATCTCTGTTGCGTTGGTCTGGAGTATGTCTAGTTATTATTAATGCATTCA
AAAATCACCCTGAATTTTTAGCAAGAGCTAAAACCAGATTATTTATGGTATAGCTCCCTAAATTTGAGAATTTCAAGTTA
AAGACCAAATATGTTATTTTCTTATAAATTAGACTTCTAGAAAATAATAGAAGCTTGATTTCATTTGTTTTGTTTTTGTC
TGTGGCATGAAAGTAAGAACAGAGTTTGTTTTCACGTCCTGTAATATCTTTGCCAGCTTACTATGTAGAAGCGTACAGGC
AGGTTTCCTAGTTCAATACTCATACAAATTTTCCTCATATTGCATGAACTCTTTCCTTTTTGATCTTTTTTTTTTAAATT
GTGTTGAAAGGCTTTAAAATATAAAGTACTTATACTTTTAGTGCTGCGAGTATAACTTATTTTGAATTATTTTCCCCAAG
TGGAAATAGCCTCCTCACTCCGTTCTCCAGCTATGTAGAGGCTAGAACAAGAAAAAAG
>Ccan_OSU1_lncRNA_contig26223.1
TATCAACCAGTACGGCAATCATCTACAATGAGAAGAATTAAGGTAAACCACACTTACATGTAGCCAAAATTATAATACTT
TATTATGAAAGTAAAGTAGGAGCACTGTAAAATTCATTTTCAGCACCAATAGAACCGATTGGTTTGACCAGTAGGTCTTA
CATAATTTCAACTGAATTCCCCAAATTAAAAATATAACAATGTTTTAGCATAAAGTCTTATGAAATTTATTTCTATTCTT
TTTGTAATACACAATATGAAAATAATATATCGAGGCTTGAGAAATCTGATCTTGGCTGTAGAAACTGGATAAATAACCAT
TTTCTCCCCAATTTATAGACTCTGCCAAACAACAAACATTCTTACTCAACATTTCAATGTGTTGAGATACTGCAATCCAA
AAATGATGCTCATTCCTTAAAGAATAAATCAACATCATCATTACACCCATACCATGAAAAGCTTCTATAGATTTAAAAAT
GTTCTGATGTTTCCAATAGTGGGACTATTAGAGGAGACTAAGAAAGGAGGGAAATAAG
>Ccan_OSU1_lncRNA_contig26238.1
CATTAACTAACAATTACAATTTTGTAATTTGTTATTAAAAGAAATTGCTTTTTTCTTAAGGTAGTCAACACTTCTAAACG
CTACCAAAAAGTGTGGTAAACAACTGGCATTCTTAAAACAAATTGTTACAAATGTAAGGATGTGAGTGACACTAGCAGTC
GCTAACCAGTTCTAAATAATAAATACATTCTTAATTTTGTGGAAACAAAATTCATCTTTTAAAAGCATGCATTTGTGACA
TATAAAAATATGAGTTTTTGAGATTTATTTTCATTAAAATGTTTGCTCTTTGGGGAAAATCCTCTGTATTTCAGCATTCT
TTCAGTAACAGATCAATCCTATCATTTCTGATCCAAATGATATCTTAAGCTAAACATAAAGGTAACACAATTGTTTGCTA
AAATTATATACATTGAAGCTATTCTATCTACCCAAAGTCAAATTTATTTTACATTGCCTCATCCAATTATACTTCATCAT
ATTTGACCTGTGTAGAGGGAATTGTAATTTACACGCTAACAGACAGATGTGTCAGTG
>Ccan_OSU1_lncRNA_contig26241.1
AAACTGTACCAGGCTAGCTAACTGGAGGGGTCTCTCACAGAGATGTATGGTTCAGATGTGGTCAGATTCAGCTAAAGTAG
GTGTGCCTTGCTTAAAGCATTCAATGTAGAAAAATCTAGATTACAAACAAATGAGAGTAAATTACTTTCACTGACATCAA
AACAATTTCTTCACCTATAAAGCCTCACTAACGTGTTCAAGAGTATGAGTGACTTCTTTAAAAAAAGTTCTACTTAGCCT
TTCCAAGTGTATCTACTCTAAAGCAAAGACCAATGCTGTTTGCAACCCATTGATTTCTGATCTTCATCTGGGCAAGAAGC
CACTGCCACGACAAATAACACACAGGCAAGATCTTATCGTTCCCAAGCCTACAGGGTAGATAGCGCCATCCAAGGAGAAG
TAGCAGTGGCAGTGGAGGGAGCAGTCAGGTTCAGCCCTGGAACACTGAGGCTGCCTGTCGCATCTAGGCAGAGAAATGTG
CTCACAGCCCTAAAGCCCTCATAGAGGGTCCTTGCACAGGCCAGTCCTGACCAGACT
>Ccan_OSU1_lncRNA_contig26254.1
TTAAATAGTTTTAGGAGATGCCAAAACCATTTGAGAAAGACAGAGTTAGCTAAAACAATACAATAACAAATACAGGCTGA
GCTTTTCATTTCAAGAAGCCAACTAGCTAAATGCCAGATCTGTAGATCTATAAATTAAGTAGAGGAAGAGTGAGGTATCA
GGACCAGCCCACATTTCCAGTGACACCACAGGTGGTTTCTTTTCCTCTTATATCCCAGGAAAGAAAAAAAAAAAAAAAAA
AAAACTTTTGCCTTGTTCCCATTTATTTGAGGAGAAAAATACGGATTCAATGGAATTAGATTTAAGAGGTCTTTCTTCTA
TTAGACCCAAAGAAGAATTCTAGATGATAAAGTATCACAAAACACTGGTTGAATAATAGTGAAATACATGAATAAGATGT
TAGGTTTTAAATTTTTGCGATCTATATCCAAAGCAAACAGATAATTATACATTCAGCAACAGATGATGACATCAGCAGGA
GCATGTAAAATCATACTCTTGAGCTTCAAATGACTAACTTGGAAGCATTAGCAAAGG
>Ccan_OSU1_lncRNA_contig26285.1
TCTCTGTCATTCTCCTGCTCAAGATTGCTTTGCCTCTTGTTAAAATTAGATGTTTTTTATTTTTCAGTAATAGAGAAGTA
CTAGCTAGTAAACCCTTTGTAATAGAGTATGGAAACAGACACAAAAGCTTTAGTGAAAAAAACAAGTGAATCTTACCTAT
TCTTTTACTCCCTCCAATTTTAATCATTCTTTTTCACAAGTTGATGAGATGAAGTCCTTGGATTCATGCAGTGCCACATC
TGTGTAAATTTTAAAGTCCTTTTACATCATACTCTTCACAGTCAACTTTTGTCCTCAAAGCAACATTTTCCAAATCCTTT
TACATAGTACTTGAAAAAGTTTACCAGCAAATTCACAAGTTAGGTTGGGTCTTAAAATATATGTAGTTAAAAAATTCTGA
TTTCCAAATATAATAAGTTTAAAGTTTACTTTAGGAAGCACATACTGTTAGCCAATAACTTTAAGAAAAGCAGAATAGGT
TATCTGGTAATGTTAATTTTTCTGTTATTTTCAGCAAAGGATATTTCTTGTTTGGGA
>Ccan_OSU1_lncRNA_contig26313.1
TGAAAAAGTATCAGAATTCAATGAACCAAATTATATTCATATACCTCTGTAGTTGTGTTTGGAGCCACATTAAAAGTTGC
AATTCTCTTCTGCAAGGGTGATAATAATGCATTTTAATTAAATTACTTGGTGCCAACTACTTCTTCGTTAAAAACAAAAC
CTCAGGCAAACTAAGTTTAACAGAGATTATTTGTGCAAAGAATGATTCATGGATCAGGCAATACTCAGAATCATAAGTGA
CCCAGAGAGCTCAGTTCTGCCACTTGGGCAGGAGTATTTATAGACAGAATAGGAAGTAAAGTACAGAAATAGTTTAATTG
GTTTATAGCTAGGTCTTCCATCTTAATTGCCTGTGATTGGCTAAAGCTCAGCAGCTCATGATTGGCTGAGAGTGAGCTAT
TTGTTAAACTTCTAAGTTAGGTTTGTAGTTTGTTTACATACTTAGTTGGGTTGCAGAGCATTACTTAGGGACTCAAAGTA
CAGAGGCAGCTTCAAGTCAATTCAATTTGACACACCTCTACTTCAGTTTTTCATCA
>Ccan_OSU1_lncRNA_contig26319.1
TATTTGTTTTTGTAGTACTGGGGTTTGAACTCAGGACTTTGTGCTTGCAAGGTAAATGCTGTACCACTTGAGCCACACAA
CCAGCCCATACATATGTCTTTGAAACTTACACGTAAAATGTTGACATTATGAGTAACTTTCATTTTTCTTCTATTTGTAT
CAGAAAGGGTATTTTTCAAACGTTTGAGACACATGTTTATAGAATTTTAAAAGAAGGTTGTAAACTGTTTATACATTATT
TCAGATCAGTAAAATTTTGCTCTGGGCTCCCCCAAAAATAGAATTCACCAGATTGTTATTAAGAGATTCTCACATTCTCT
GTTCAAGTATGAGTTTGTGTATTTTTTTTCTATTCATTCATTCGTTTGTCCTTTCTTTCATTTTACATTTGTGAAAAACT
TAGGAATAAGCATGCACTGATTTTTTGCTGGGAAATAAAACTTGAATTTAAAAAATAAATACAAAAGACAGTTTTGAACA
GGAAATTGTAACCTGCTAGGAAATTACATGTGTGATTTTGATTAAACTAAAAAATT
>Ccan_OSU1_lncRNA_contig26326.1
TTGTCTTGTTTGAGTCAGGTTTGAAAATCTGAATGAACCCACACTGGCAAATTTCATTGACAGAGAATGGGAATTCCTTA
GTCTAGAGTGTGGAAAGGCGTCATTACCATATGAACCTTCAGAATAGGGAAGAAGATAAGCAAGGTGTCAGTTCAACCTC
CTTTCCAAATTCCTTCTGTAGTGGAATCATATGAGTGACTTTTGATACTAAGTAATTTATGCAGAATGTTCCACAAATCA
CACAACCTGAAGGAAATCTTCTAAAGTTATATTGTGCTTACCCATGGGTCTCTTGAAGTAGATCTGTGGATATGTATTTC
TAATGTTCACTCCTGAAAATAAAGACATAGTTCTCTAAGGTTTGTTTAAGCAATAGTGTGTTAGTTTACTCTGGTACTTA
ACTTTGATCCTTTCATTTTGAGTCATGTTGGGTGATTGTGTGATTTCAAGTGTATTTCCACTGTTCTATAAGACAATTTT
TATGTGTTTTAAAACTTTTTACCTTTTTTTTCTTTTGTGGTTCTGTGGCTTGAACT
>Ccan_OSU1_lncRNA_contig26329.1
CTTATATGCCCTTTATCTTGTGTACATGTGTGACCACATGTGCTGTTTGCTGATGACATTCCTCTATATTCCTGTTAGCA
GTTTCTGTTTGCATTTAGTTTAAGCATTTTTTTAAGAAAATAATTTGGCTACCGTTTCTGTCCTATTTGTAGTGTTTGCC
TATTAGCCAGAAGGTGTGGTTTGTGTGCATATCTGATTGTGTTTATTCTGAGTTTTTCTGGTTCACAGAACAGGTAAAGC
ATAACTGAGCTCTCCATCTGCTTGTTCTAGCTTCAATCACCTATAAATGTTTGGTCATGGCACTAGGAAGCCCTAAGGGG
AGATGCAATGAGAAACATTGCAAGCCATGGCATCCATAACTCTGAAGACTTACTACTTTCTACAACTTGACTTGCACACA
TAGTCACTTTCAACTGTTTATCCCACCTCCCCACATCTCAGTGAACTTCCCTTCTGATGCCCCAAGTTGGAAGATATTTT
CTCTATCCCTTGTGCATCTGAACACAGATGTTTAATGTTACTGAAATCCTTCACTG
>Ccan_OSU1_lncRNA_contig26343.1
AGCTCATCTTATGTGTGCTTAAATTGATGTTTTTTTCTGGCATGCTTAATTTATAAAACTTTTTGTGTGTGCATGTAAAC
ATCTTAAAAATGGTTCTTAAATTGATACTATAAGGTTAATATGATATTCAAGGAAAAAAAACAGGATATTTGTTTTAAAG
ATCTTTGTTATAAACTGCTTAGACTTTTACATTTAAATATGTAAACACCTTAAGGACGATTCTTATTGTAGAGTAAACGT
AAAAGTTATTACTCTGTTCTACTGCTACCTTAAACAACAACAACAACAACAAAAAACAAGCTTTCAAACTTATTTCAGTC
AGGCCTCACTAGGATGCAGACACTCAGGGGTTAACACTCTGGCTTAGCTAGGAAGGAAAAAAAAAGAGGCTACAGTCTGC
AACAAAGTCTTGGAATTTAGGTAGTTAAAATGACCTTAGCCTGTTTCATTCTGTCATAAATAAAATCTGGGATTTAATTC
TCTCTTATAATATATGGGTCTATTAACAAATGAGTTTTCTATAAATTGCTTTTATA
>Ccan_OSU1_lncRNA_contig26355.1
TATGTATAAAAGCTTGTCTTTTTCCTGTTCTTTGAATATTAATAGGTTAATTACAAAAAAACCTCCAGTCACTGATTCTC
TTAACTGAACTTCTGCTTTAAGATTTTCTCAATCATAAGAAAAATATAACTGTCTGTTCATTAAAATATACTTTAATGGT
CCCAAGATGCCTCATAATATACGTGCTCTTTTAAACTGAAGTGTAGGTAAATTATAGCAAATTAAATATTTGAAATGTTA
TAAGAAAGCTGACTTCTCGAACCCTGTTGTGAATCCATCTATAAAACAAATGATCACTTCATAATTTACTGATTCTATCC
CTTAATTTTTTGGGATATTATTTCCTTAAAGTGAGTATCATTATAATACCTTACAAAGTAATATGTGACATTTATATGAC
TGTTCAATTTATAGGATACTTATTTGCTTTATTTTATTTAGTAATTAGAAAGTACTTTTGACAGTAATTTGGTTTCATTT
TACATATTTAGTAGAAAGTCGGTAAGACTGGTTTTATCATTATGATTGTTACTGA
>Ccan_OSU1_lncRNA_contig26366.1
GGGGAGGGGGGGGGAAGGGAGAGAAGGGGCGGGGGGGGAAGGGGGGGAGGGGGGGGGGGGGGTGCGGGGGGCGGGGGGTG
GGAGTTAACAGTTGGGGTCCCTGGCTGCTCCAGGCTGCGTGCTCCCAGAGTGACACAAGGCCTGCATTTTTGGGACTATT
GAGCCTGGGAACTGGCTGTCCTGGGGTTCTTGAGATAGGCTTCCCATTTTGATCTGGTACACACACACACATCACTGAAA
CTGAAGTTTAAGACATTTACATGTCTTAATGTTTTTTCTTCTGTCTCATAACCAAGGCCAGTTGTGACCTACAAATCTGG
TGTCGTGACCCCCTCCTCCCCAGGATCCAGTGAGCTGAACACTGGCTTGAGGAGCTTCAGGTTCCCCTCCCTGCCTGTGC
CCCTGAGGCAGAGGTCAACCAGCACTTTTCTAAACAGCAGCACACAGAAGACAGTGGGCCATGGAGTCTGTTCTGGCTGT
CCGCACAGCCCTGTAGGGCTAGGGCGTACCCCACAGCCCCACCCCTTGCAGGAGG
>Ccan_OSU1_lncRNA_contig26378.1
GCAGGCCTGTAATCCCAATGCCTGAGGGGTGAGGAAGGAAGACTGAGCTCAAGGCCAGCCTGGGTATACGATGAGACCCT
AGTACAAAAGAAAAAGAGAAAAAAACAAAAAACAAAATACTTAGCCCATTTCAATAAGCTTATATCAAGCAGAATGAGTA
GACTCAGACCCAAAGTATTTAAAATTCCTTTTAGTAATTTATGAAAATTCTGTACTCTATAATTATTGTTGCAACTTTTC
TATCAATTTGAAATTTCCTCAAAATAAAAGTTGAATTCCCTTAATCTTACTGGATCTTTACAACTTTTACTACAAGTAAA
ATTTTACTGAGTCTTCTTTCACACCCACACTAAGGTCCGCATAGTAACTGCTCAAGAAATTTTCAGTCTATTAAGAATAA
ATCTCCCAGAGGCAAAAGCAAGGTTTAGGATTTTTGTAACATCAGTTCCCGATCTCTCACATCATTCCTTTACTTTTACA
ACTTAGAGATAAAAAGTATAATAAGAAAATACAACATTTTATAAGGAATCCTATT
>Ccan_OSU1_lncRNA_contig26419.1
AAATTTATTTTTTCTTATCACTTTAGCAATATTTCATTTTTATTTGGCCTCTTGTACCTGATTACAAATATGCTACCAAT
CTAATTGTTGCTTTTGAGTAATTAGTCTTTCTCATCTGTTTGCTTCTCAGTGTACTTGGGGATTCTGTAGTTTCTCTCCA
TTATGCAGTGTGTCTAGGTAGAGGACAGCTCTCCATGGGCTGGTGGGTAGAGTTCTTTAGTCCCCTTTTCACTAGAATTA
CAGCTTCTTAAATGTCCTGATTTTATGTAGGAGTCTTAGTTCTAAAATCACAAGATCTCATCTGGCTCTCCTTAGGCTCT
CTTTCTTATGTAATAACCACCACCAGAGCTGCCACAGTGCAGGCTCTCAGCTCTCCCTTTACTATGCATGTAAAACAAAT
GTGTTATATTTAATTTTAAGGTTTTAGCTGAAGGATTGTCTCATTACTCTATACCATCATTTTTTTAGAACTAGAAGTCT
GGTCATGCTTTTCATTGGTTTGTTACCACATGATGGAGAGCGGTGTTGGGATTAG
>Ccan_OSU1_lncRNA_contig26436.1
TCTCTTTAGTGTTTTTATAATACTATGCTCAATATAAAGAGCCCCCTCCCCACTCTAAAGAATATGGACAGAAACAGAAA
TAGATTAAGCTAAAGAGATTGTATGATACCATAAATCTTAAGACAACTAATACTAGATATATGCTCAAAGTTGCTAAACA
ATTGATAACTTGTTTTAGCATAGCGAGTTTTTTTAAAAAAATGATTTCTAGGATGCATTTTTCAAATTTCAAAATCAAAA
CTGTTTAGGACAGTACCAGAGTTGGCTCCCAGGTGTTTCTGGCACAAAACACATTTAAGAACCAACTGATCTAGCGCCAT
TTTAAAATTAATCAAAAGTTCCACAGCACAAACTAATTTAAAAATATGCATATGATCATTTAAGGTGAATAAAAATATTT
CACACAGAGCACAAATATTTGGAGCAGGATCAAAAGCAGGTTGGTCATTATAGCAATGAGCATTCTACCTTCTCATTTCC
CTGGTACACCAAATCAGTTCTAAATTGGTATGTGATTGATTTTAAAATATTAGG
>Ccan_OSU1_lncRNA_contig26461.1
ATTGAGTTTAATTATTAGTGTCACACATGACACCATAGTAGCAGTATTATTTGATTACTTCTGGACAAACCCAGAAAGAT
GGGGGCTATTCTTAAATCATAGGCAAACTCTGCTACATGGGAGTACATTGTTTTTTCAAATCATGGTTTCTGGAATATTT
GTGGCTTAAAAATTATTTCCCACAACAGGATTGTTCAATGAGACATATCAAATTCCCCTCATATCATTTTCCTATCTCTG
CCAGGGTCAACTCAAAAATGCCATTACCAGAAAGGAAGGCCTAAAACTAAAGTTTGTCATAGACTTGGAGAATGACTTGG
AAATTGGTACTCTAAATATAGATGGGCTCTGAACTTTTTCCCTTGTTTGTTACTTCTTTCCCTGAATGTTCTCTTTCCTA
TCTCTTTCTTCCTTCCTCCTCCTTATGTTCCTCCTCCCTTCTCCACCTACTTCTCCCAGTTTTCAGTCCCAAGAAGGCCT
TAATGTTAAGTGTCACTGTGTAATTGCCAAGCATATTTTTTATCCTATCTGGGA
>Ccan_OSU1_lncRNA_contig26462.1
AGAGCCGCGCGCGACGGCGCGTGACCGCGGGGCACTTGGAGCCCAGGAACGCTGGGCTCTCCGAGGTTCCTTGCGTTCCC
GCAGACGCCCCGGCGCTGGCACCGTCTGTCGCCGAGGACCTTACGCCGAGGACCTTACGTTGACCACCGATCAACGCGGT
TCCGACGCCTCCAAGGCCGCACAGCGAAGGACCAGACCGCGTTTGTGGCTTCAGAGGCGTCCGGAGCAGTGGGTGCGGGT
TCCTGGGACGATAACCCTAAATCCGGGACCTGACTCCAGAGGCCACCGACGCGGTGGGTCGATGTCTTGGGGGCGAGGGG
CTGGCGGCCCCGGGATTTGAACGCGGGCAGGCGCTCCACCTCTCGAGCCATCCCGCCCGTCGCTGGCGGAGTGTGCAGTT
TCTGCCCGGCCGCCATCCTCCCGATCTCGCCCTCGGGAGGAACGGGGACTGCAGGAGGGAGCCGCTGCGCCTGGCCGGCC
CGGCCGTGCTTGCGGGGAAGTCCCCGGGACAGGATCAGAGCCAGGCTCCAAGCG
>Ccan_OSU1_lncRNA_contig26488.1
ATCACTGTTCAAAGCCAGCCCTGGCAAATATCTCACAAACCCTATCTCGAAAAAATCCATCACAAAAAAAGAGTGCACAC
AAAAAAATGTAAAAAGCCAAATCCTCTGCCAGAGATATCCAGACTGGATCTTTCTACTTCCTCCTCCCTTGTGATCCTCT
AAGCCAATGCTATAGTTGCTACAGGCACAGTTAATTCTGAGATCATGAGATTTAGTTTTCGACTGAAATGCAATATGATG
CAAAAGTATATCAGAGTGCAGCACAGGTTAACTATTTTCCACTGTTGTGTGGAATTGCCTTCTCCTTTAGTTTCATGTTA
TACATGCTAAATCTATGAGGTAAGGTGTGCATACACTTAGCATTGTTGTAGCAGCCTGACAGGTGGAATCTTTTACCAAT
CCTTTATAGATTTGGGACTAGCTCTAAGAATGTTCTTTGATTTAAAGCTAAGTGTGTCTGGAATAAGGGTAGGTAATCTA
ACTTATTTTTTGTTTGCTTTTCCTTAAAATACACCTAAGCAATTCTTTCCCTTA
>Ccan_OSU1_lncRNA_contig26563.1
GGCCAGTTTGGGCTGATACAGAAAGAATGGCTACCAGTGATTAACTTTCCCCAACCAAGGCTTATTAGCAAACGGTTTCC
AATTCTGATTGAAAGCTTCTGATTTTAAGGGTACTTTAAATGACCATTCCTTCCAAAATTTTAACTACTACCCCAAGATA
CTGTTTTAGTAATTATCTCGTAATACTAGGTATAGATGGAAAGAGAGCAAAGGTTCAAAGGTACTAGGAACCCTTGACCA
GCTGGGGTAGAAATGGGCATTGAGCCCTGGAGCTTGCTAGAATCTTAGGTAAGTATTGCTTATCAGATCTGAGAGCAGCA
AGACGGTTTTATTCTCAGTCCCACAATCTTAGATATTGCCATTGGTCTTTGGGTTAGGGACTGAGAACCAGAAGGTTCAG
TCCTTCACTTTATTTCCCAATGACACCATTCAGAGGAGGGATTAATAGCCTAAGCACTTAGACATGGCAGTGATTATATC
TTCTTATATTTTCCCTTCCCCTACTGCAATTTTATTTTTTTTTGGTGGTACTG
>Ccan_OSU1_lncRNA_contig26568.1
TTTTTATGTTGTTTTCTTTTACTAACTCTATGGCTATAACTGTTACTTTAATCTGTTGGCTTATAAGAGTGATGAAAGCT
TGAAAGTTTTAAAGTATAGCTAATAAATACAGGTACATTTGAGATTTTAATAAAGTAGACACATAGATATACAACAGAAA
CAAAAAAAGTGTTACACAGCATATAAGCCTTAATCAGCTAAAGATAATGACAGTAAGTTATTTTTAAAATACCGTTTCTC
AGTCTCTATATTTGTTGAAATCTTACCAGTCTTTCAAGGCTATTTTTAAATGGTATCTCTTTCATACTTTCTTGATTCTC
CCAAATAGATCTCTCTCTGCTTTCTCCTCTTTTTGCTGTTTCATCTTGTTTCACAATTAACTTGGTTTTAGCTCCTTAAA
AGATTCTAAACTTAATGGCAGGGATCATATCTAATATATTTGTCACTTGTATATAGCAAGCATTATGAAATATTTGTAGC
ATTTAGCCAGAAGTACTGGTGCATCCCAGTGGAGGTGGAGACAGGAGGATGA
>Ccan_OSU1_lncRNA_contig26594.1
TAAAAGTCATCCTCAGACATGTGTTGATTTTTATTTTTGCAGGAGCTTTTTTACATCGACTGATATTTTTCAGTTAGTAG
GGATTTGGGGCTGGGTTCCCAGGTTGAGAGTCTTCTCTTCTGTCTGTGTCCCAAGGTTCAGATTTTAACAGATAATGCTG
GTGTTTGGGAAAGGGGCTGTCTGCTTTCTCTTTCATTTCTGCAGGATCTTAACTTTTCCCTTCTAACTTCTTTCCCTTCA
CTATGAGGCTGCCAAACCCCTTTATCTGACTTTTTCCCAAGAAGCAAGGTTCAAGGCTGCCACACTTGTTCTGTGTTCAG
TTTTTAGTTCTTAGGGTTGGACTTTCTTTTTTCAGGGGCCATCGCCTGTGTTTCCCCTCAGTCCTTGGCAGCATGGAGGG
AGTTCAGTTGGAATGATGTCCTTCTTGCCTGTTGAGTAGCTTGAGGTTCGGTCACCAGCCTCTCCCTTGTTAGAGTGTTG
GGTTTGTTGGGGTAGGGGTAGATCCCCATGATAAACCCACCCTACATTCCTT
>Ccan_OSU1_lncRNA_contig26610.1
TTTTTTTTTTCTTTTTCTGTTTGTGAGAGCTAATGTTGCTATACTGTTCTTGGGCTCCACATCTTCAACAAGGTGGATTC
ATAGAACAAGAAGCATCAAGGAAGCTATAGTTATGGCCTGTACTTTCCTCATTTTCTTCACATTAATACTGTTTTGAAAA
GTACACATTTTTAAAATAATAGAAAAATGTTAGTAGATTCAAATTTTGGCTTACTGTGAAACCGATATATGTTTATCATT
TACCCATAATGCAACATTGACAGAACATAATTCAACACTGTAAGAACTGGCAAATTCATGTTATAACACAAATTAGAAAG
ACTGAAAAACACCAGTTTGTCTAGGGATTTTCAGTGTCTTGGCCCTTAATTGGAAACTGTAGCCACTTCAAAGTACTTTT
CTCTGTACTTCATGTATTCATAATGTAAAGAAAGAAAATGAACATTTAAACTATGAGATCTGAGTTAGAAGACAAAAGTG
TAACTTTTTTTTATAACATTAGTGTATGCAGATTACTTTCTAACTGCTCATT
>Ccan_OSU1_lncRNA_contig26654.1
GGGTTTTATACATTTTTAGTAAGATTTTTATCATTATTTTAAAGTAATTATAAATGGCATTGAGATTTTAACTCGCAATG
TCCATGTAATGTTGGTGTCACATACAGAAATAATATACAAATAATTGTTTTTAAGATTGAGAATACTTAGGTTTTAAGCA
TAGAAATGCTGCCTGCCTGTAATATTTGTTTCTTTTCATCTGCATGCCTTTTATTTCCTTTCTTTGTGTTTCGCACTTGG
TAGGATTTTCAGTATGATGTTGACTAGGATTAGTGGAACTCATCCATACTTGGTTCCTGATGTTCCAGGGAAAACGTTTC
TCTTAAGTATGATGTTAAATGTAAGTTTCTCATATTTTTAAATCAAGTTAGAAAATTTTCTCCTAAATTTGCTAAGTTTT
TTGTTGTTGTTTTGTTGTTACTGCATGTTGGAATTTGTCAGATGCTTCTTGTTAGTCAGTTGGTGTGTGATCACCATGTT
ATTTCTGTAGTCTGTTGCTATGGTGTATTACACTGATTGAGGTTTTTTTGG
>Ccan_OSU1_lncRNA_contig26660.1
AAAAAACTTGAGACCCCATCTCAGTCAATAAAAAGCTAGGCATGATGGTGCATACCTATCACCCCAGCTATGGTGGAAAG
AATAGGAAGGTCATGGTCTAGGCTAGCTCAGACAAAAAGGGAGACTTGGTATTAAAAATAAGAGTAGAAAGGACTGGAGT
AGAGTGCCTGCTTTGCAAGTGCAAGATCCAAAGTTCAAACCCCAGTCTTTCCAAATTAAAAAAAATGTCTTCAGGTATCT
GGTATGATTAGTTCAGAGAAGAACAAGTATTATATTCTAAGACATTGCCATTTTAATGATGCTAGATTTAATTAAGCCTA
CTGACTCATATTGAATCCAGTATTTTAAAACACAAAATTTTTTCTTCTGCACTCCTAGCCTAAAAAGGGGACATAAAGAG
GGGCTGGGAGGGAGAACTTGAGAGACTGAATATTCTACATTCTGGGATAGTCTCCTATCAGGCCTTAAATTTTAAGTCAT
GTCTTAAGATTTGACTTTATCTATAATGATAGATGAAATTGCTTTCTTTCA
>Ccan_OSU1_lncRNA_contig26679.1
AATTTAATCCTGAGGAAAAGTCTTTTCTTTCATTTTAGTTTCAAGTTCATTAGCAGACTTCCTTCTAACTTCCCTCCTCC
TTCTTCATCTGGTACTATCTTGCACCTACCCCACCCCAGGACCCTGAGGTAGAGTTGAAAGGGGAAGCTGAGCACCCTGG
GGTGGGATTGAAAGGGGAAGCTGGCCTGTGCTTCCTTCTGCTCCACCCTCCAGGCCCAGCCTGGGGAAGAGGAGGCAGAA
GGAGGGCAGAGCCAGGCTTGGGCCAGGAGACTGCCTGCGTGGTGCCTGGCTTTGTCTGAAACTGGAGGCTGCTCACCACC
TGTCCACCTGTCCTTTCTCCCCATCTTCCACACCTACGGAGCTGTTCCCTGAGTCAGGCACTTCTCAAATTGGTTGCTGC
CTAACTGGCCTAGAAAAGAAGACTTTCCTCTTCTTTGGTAGTTAAGGAGTAGGGGAGGGTACTTCTGGAATGGTATGGGA
GCCCCAAAGTAGCTGGAGGTGAGCTGCAGTCAGGGGGGGCTAGAGTGGGTG
>Ccan_OSU1_lncRNA_contig26703.1
AGCTTGATCCACAGCACCTACCAAGCCTTTCAGACTTGGTTATATGTACTGCTTTACTATCTCTGAGAGCTTCTCCAGCC
TTTCATCCCACAATAAATACTTACTGGTCAAACTATTCTTCAGCGTTTAATCCTACACTGGTTTGCATTTTATTTAATTT
CCTGTGTGTCTAAGTCATATTTTTCAAAAGCAGGGACTGTCTTTATATTTCATAGCCTAGGGACTTATTTTTGTTTATAT
TTCATAGTCTAGCATACTTCTGAATAATAACCTAAAGTGAATGAATGGAATTAGTGGGTTAAAGGTACAGCTTAAGGTAA
AATTATAATCAGTATCTGTTAAAATTGTAAATGTATGCAACCTTTTATCTAGCAATCCTAAGATTTTTACCTACAAAGAT
ACTTTCACACTTATATAAAAATATAATGCTCACTACAGCATTCTCTGTAATACTAAAAAAAGGAAATAAATATCTATGAG
GATATGAAATGACCTGAAATATGTCACATCCAGACAATAAAATACTATGT
>Ccan_OSU1_lncRNA_contig26704.1
ATTAAAATCTATTTCATCTGTTTTACTGAAGAGGAATAAAAAAAAAAATGTTGTTATTTTAAAACTATGATTATTGACAT
ATATATTCGGGGGTCTCCCAGATAATCCTCAAGTTGATCTATTTGAATAAAATTAATTCCTTCTGTCTAAAATGGTTAAG
GAAGGCTCTATTGTGGTTACTTGGGAAATTGTAACGGTCTTATGAAATGTGTGCAACACTTAATAATTATGAAATGTAGA
ATATTGCTTCTACTAAGACTATACTTAACACATCATAAAATGTCATTAATTCAAAAAGATAATTTAATATTATCTGACCT
ATGTTTAAGAATTAAATGAATTAAGAATTTAAAGATTATAAAATGTATGAAGATATAAGATGTTTTATTCATATAAAATA
CTTTACTCCATTATAAATTATATATATATATTTGGAGGAGCTTAGGTTCAGGGAACATATTGGATGCTTGCGGTTAGTGA
AAATTATTATTGCGGGGCCACTTATTGGAAGAGGGGAGAGGAGAATATAG
>Ccan_OSU1_lncRNA_contig26719.1
TTACCTGAATGAAAATTTTTATTTATTAATTTTTTTCCTAAGGAAAAAGTTTTTTATATCATTCCCTGCTGGAAGCCTCC
TTGTGTAGTCTTCCCTGTGTGTGCCATGCAAGTTATTGAGAGATCAATTAGAATTTGCATTTTAGATGGTTAATTGTTTT
ACCCTGTTCAAATAGTGTTTTATTTAGTTATTATAGCAATCAAGTTATTCAAGACTCTCCCTTAATATATATCATGAAGT
GAAATTTGGTATAAGGAAGCTGAATTATGAATTACCAAAGGGTCTTGTAGCATGGTCTTCAGAACGTGCCCTTAGAAAGA
ACTATTATTTTTCATTTTGGCCCTTTTAGGAGTTGATTCGTTGGTTTGTTTTCAAGTCAGAATTGGAATAGAACCAGTAC
TGTGAAGACCTAAGCTTTTCTAAAACAAATACCTACACTGATAGCCACTTCTGTGGTAATCAGAAACAGATATTTACATA
TCTAATGATGAACATACAGTACAAATTTTTTTATCTTAATTTTTTTGAGG
>Ccan_OSU1_lncRNA_contig26735.1
ATTTATATAAAGTACAATAAGGAGGGAATGACTTGTCATTTTGCTATTTGTTCTCTATATGCCCTAGAGAATTTCTGTAC
CTTAGTCCCTATACTACTGCCTTCTTTTGTGCCTACTTTATCTTTTCTAGTGAAGTGTCAAAATTCTTTCTCATTTCCTT
TTGGGTATATCCTATAGCTATTTTCTATGTGGTTATCATAGGAATTACATTAAGCATCCCAAAGTTCTAGCATTGTCACC
TGAATTTTACCACCTTAACTTAAACATCATAAAAAGCTCCATTAATGGCTCAGTTCCCACCCCTCTCTATTGTCTGTGTC
ACCAAATTATGTCTCTATACATTATAGGCCCCAGACATAAACAGTGTATAAAGGTATAATAGTTCTTCGAAATGACTTGG
CTGCTTAAATTGTATAGGAAACAAAATGTGAAGATACAAACTAAAGTCACAATAACATGACACTTTAGACTAGCAATGTT
TTAAATGTACTAATCTCTTAAATCATGCAGAAAATAGAAAGATCATTAAG
>Ccan_OSU1_lncRNA_contig26761.1
GATTGCTGGCTAGAGATAGAGTTTGTAGGCAGTGATGAGGCAGATATTGGCTCATTAGACATTCCAGTTCCTCATCCTCC
CTGGCCTCAGTCTCCTCTTTCTCGACCTTTGAAAGAGTAGTATTATAAGACATAGTATTTCAAGTCTCTAAAGGTAGTTC
AGGTTAGAGAGTAGCGTGTTTGAAAGAGGATTTTTTAATTTAATTTCATATATTTGACACCTTCCATCTGATATCTTAAT
CATGAGGAAATAAATGAACTTGATATAGATTAAATAAATGAACATTAGATGTTTCCTAAGAGAAACTTTTCTTCTGAATC
ACTAAGAATCTACCTATTCATCTGACAGTATTTCAAGTCACATTAACTAGCATCTCTTTTAAAACATTAAAGCTTTTGCT
CTAAATACAACTTTCAAAAAGCATTTGAACACAATTATTATTGTAACGACAAACATCAGACACGACTTCTCACCCACCCT
GTATTGATTGTAGGCAACAGCACTCTCAACATGGAGAAGCCCGTTTATTT
>Ccan_OSU1_lncRNA_contig26771.1
AGAATATTCTTGAGTTGGAGCTGTTACTTACATTCCACTTCCAAAAGATCTCCCTTCTCAGACTGCAACACTCTAGGGCA
GAGTTGGGATTCTGACTGTTCAGGCCACCAAGGGTATTAAGTCCTGATGAAAATCAGAAATTTGAGCTTATTAATAAGGT
AAAGGAACTAAAAGAAGTGGAAGAGTGAAACATGGATAGTTTTAAAGGAGATACCTAGTTTATCATTTGTTGTAGGTTCA
AATGAGTAGGTCGCCTGGTTCCATTCACTTCCTATGTCTTTGGACTAGTCATCTAACTTTTCTGGCTCCTTTCTGTACTA
TAAAATTGGGAGTTTGAATTAGATGTACTGGAGGGTTCTCTGAGCCATTGCATTCTGCAGTATATACTACTACTACTTCT
ATTTTTGTGCTGTTGTTTTTTCATTTGTTTGTGTTAGAATCTTGCTGTGTAGCCTATGCTGGCCTTTAACTTTCCATCCT
CCTGAGTGTTGATGTGCACCACCACAGATTTATGCCCACTACTTTTTTTT
>Ccan_OSU1_lncRNA_contig26790.1
TTTAAAAAAAAAAAGTCCACTGCAAAGTACTCCAGTTACATAAACTATTGTTCTCTTTGGTGGAATACACCACTACTACC
AGGTAAAGATTCTTCAGGAAGGAAAGAGCCTTGTGAAAAGTTGCTTTGGGAAAGGAAGGGACTCTTCAGAAATGGATGAT
TCACTGAAAAACAATGAGGTGCATCTGAGCTTAGGAGAATCAGATATCACAGGATGATGTCTACAGATGTAATTGTTTTA
TTTTTGGGGGATAAGACTTTTTTTTTTTTCCAGAAAAAGGTATGAAGGTAGCTTAAGAATTCTGGACAACAAGGAAACGC
TCCTCCTCAGCTTCCTTTGTTACCTCAGGTTCTCAATCTGAACTAAAAGATATAAAGTGGGGGTTGTAGAAACACACTGA
AATGATGGCTCATTAAAGCTTTGGACAATTTCTTTGTCAAGTTTCTCAAAGAAGGGTTAGAGATGCTGTGATGTGATCTA
AGTAATGAAAGACAATACTGAACTAAAATCATGGTGCTCTTAGGTTTTA
>Ccan_OSU1_lncRNA_contig26808.1
ATAGGATCATTACTGATGAGGCTAGATAGCATTAAATATGACATGGCACACAAAATTGGTTTAAAAATTATTTTTAATTA
GGTAATATAAACGCCCAGCATAAATACTTTATGCAACAATAGAATGTATCTTCAAATTTAGGTTTTTAATAAACATAAAG
AACATCTGTATATAAATAAAAGTTGGATTTAGTTACTTGTGACTACTTAAAACAATCTCTATGATAATTTACAATTCTTA
AAAAGTAACATGCCTTAGGTAAAAGAAGAACCCCATAAAATTTGTCCAGGTTTAACTGCTGCTTGTGTTTCATGCAAACC
ATTGTAAATTCAAGAGGTTCCTCAATCTTCAGTATTTTTACTCATGAATATTCAGTTTTATTACCAAATACTACTTGTGG
CACACAGATGCAGAATGTTTTCTAGTTAATATTAAATAGTAGATAAGGTAGGGTGTTCCCTAAAGTGCTAAGTTACTGGT
CTCTTTGTCATTTGCCGTTGTTCCTTTTCTTATTGAACACTGATGGCTA
>Ccan_OSU1_lncRNA_contig26844.1
AAAACCCTGGAACCACTCCCCTCTGTTTTTTTATTATCCCCTTTGTACAGTTTCCTGGAACAAAGTTTACCAGAATAGAT
TCCCTAGGTATTAATAACTTAAAATTTTATATTCTATTATGGAAAGACCAGAATGATGTTAAGTATAGACTGCAGTTCAC
TGAAATATTTTACCTTTACTCTCAATAAATTCTTTCAAGTAAAGGGAAAAATTACTGAGTTACTGTAAAACAGTGGTATT
ATTTTAAAGCACTTGTTCCAAAAGTGTTCTAAATTTTCCTGTTTTTAGCAAAGTTTGTGCTCTTATCTGTAAATTACAAA
TTAAATTACCTCTCAGAATTCCAGAAAACTTTTTTTCTCAAGTAATGAATAACGGAGTAAAATAAGGTACAGCTTTTTAA
AAGGCAGTGGTTTTGATTGTCAAAGTTTAAGGGATAAACGTAAAAACACTTGTAATACTGTGATTTTCTCAGAACTTTTG
AGGAAAATGAACTGCTCCAGTAGACTATCCATTCTTTAAAATCTATTT
>Ccan_OSU1_lncRNA_contig26871.1
GCCATTATTTGATATAAACCTATATTCCTTTGTTCTGTTATTGCTCTCAGGGAGATGAAGCCTGCCAGGTCCTCAGCCAT
TGTTCCTTCTTAAATTCTGGAAATACAAAAGTCCCCTTCTTCAGGATAATTGTCCAGAAAAGTATTTAGAAAAATTCCAT
TTTCCCACCAGACTATATTTTAACTCTCAAAGTATTCTGATTTTTCTTCCTATGGCTAGATTGTTCGTATTTCTTAGTTG
TGCAATTAACATTTTACTGAACTTTATTTCAGTGTATATAAAAATTACTGTTTTGGAAAGCAAATTAGAGAATACTAAAT
TATAGGTGAAATACTTGGTGTGATGATGCAAGATAATATGGTAGCTGGTTTTCAGAGGCTCTGGGTACATTGGAAGTGTT
TTAGGTCAAAGAAACAGAAAACCTCTAATTAAACCATATGTGAAAGCTTGTCAGAAACTCATCAATGCTAAGTTAATTAA
TGGGAGAACTTTATGAGATTGAGAATTTTTTGGTCTAAAATATTTATG
>Ccan_OSU1_lncRNA_contig26895.1
CATTTTCATTCCGTAAATGAAGAATCAGTAATCCCTTGGCCTAAAGCTCTCTATATAGTCAACATCAGTGATGGTAAGTA
TCATGCTTGATATTTTGTAAATATCTTTTTTAAAGATGTAAGTTTTCAGAAGTTTAGCAAAGTCCCGTTTTATGGGAATG
CTTTTCAGAATTCAGTTTGTTTGGCTCCTTTGTTTATGGTTGAAGAATGTGAGGCTTAAGAGAACATTACCCATGTCTCA
TAGGAAGTCTTAGAAGCAGAACTGAAACCAGAAATCTGGTCTCCTGATTCTAGCTCTGTCTTTTTCTGGTAATTTTGTAG
GGGAAAATAAATTAATCTACATTTGATAAACAACTGAAATAATGAAGATGAGATGTTATTTAATAAGTGTATGTGAGATT
TCCTGTCAAATCTTTACTACAAAGGCTACTGTTGAATAGTATCATGTATATTTTTTAGTGTTAAGTCTAGTAATGCTTCC
CATATTGATAATAAATGTTACACAATACTGTGTATTTTTAAATAGATG
>Ccan_OSU1_lncRNA_contig26904.1
CGTGCGCTCTACACGTGTGTGTGTCCAGACATAGCTGCTGTCTCCTCAGTCAGCTGCATAAATGCCAGGAGAGCTCTGCC
GGGTTCTGCCCCCTTTCCCTGAAGACTACTCAGCGTAATGATAGGCCCATGTATTTTCTCACAATATTTTGCTGTTTTGC
TTAATTATATGATAGACCATTTAGCTTCGTATGACCCTTCTTTCCCCTTTGTTTTAAGCTTTTGAACTTTTTACCTCTGT
GAGAATCTAGTACTAAGTGGAAATTTTACTCCTCATGTTCTTTGGTCAGCAGCTGATTGACAAGTGACTTGGTTTTAAAT
AACAGTGCTTCTCTATTTTCTCACATTTTTTTCTGTTGGTTGGTATTACGAGATTTATCATTTCCTTTATTTCCATAGTG
ACAGTGAAAGAACTGCTCTCTAGTTCAGTTCTCTGAGGTTAAGTACCAGAAAGTTAAGTTGGGTAAGGCCCACAATTTGT
ATCCCCCAAACATCTGACTCTCCTCTTCCTTAATTCTGTATAAGAGG
>Ccan_OSU1_lncRNA_contig26955.1
TAAAACCATTTGAGGGCGATGTGGCTGTAACATGTCTTCCTACTGATTGCCAGGGTGATTTAGCTGATCTCGCTGGCCAG
ACAGGTGTCCTCTTCCTCCCTCACGCTTCCAAATGCGTCTCTCCTAAAACTGTCAAAGAGAAGACCACCTTCCCTGAGAG
GGGAGGGCTGTTCTTCATCAAAGGTATATGAGTACCTGCACTCCCCTCCTACAGCCTCCAAACAGCTCTCAAGAAAAAAC
TATTTCAATAAAGCAGGCTAGCAAAAGGAAGTAAGAGATACGGTACATGAGAGTTAGATTATGTGTAACGTAAGTCAAAG
ACACACCAGGGTCATTTAAATAAGAATTCCATGTACCTCAAGTGTATAATAACTGGACTTCCAATTATTTATATCCAAAA
GACACAACTTATAACTGCCATCAGTCTATTTTATTATAAAAGCTGCACAGTAAAATATTTTAACTTATTCATGCTTAGCT
CTTTTCACTTACATGAGAAATAGAATACATTCAGGTAAATGGATAAT
>Ccan_OSU1_lncRNA_contig26967.1
GGAATATTGAGATCTATTACATAGTCAATGATAATGTGTTATATATTTCAAAATAACTGGGAGTAAATTTCAAATGCTTC
CCCATAAAAATAAGTAAAATGAGGAATATGTTAATTAGTTTGATTTAATAATTCCATGTTATATACCTGTATCAAAACAT
CATATTGTATCTTATAAACATGTAATTATTTTGACAAATAATATTTAGAAAAATAAATCAAAAAATAAAATGAAGTCCAT
TTCTCAAGTTAAAAAATATTCTGTCTTTGTCTTCTTTTTAAAGATGGTAGAAACTTAAATATGAGTATAAACTATCCAAA
AGATATCAGTAGAGAAGATGAATTTTAAAATAAAAAAGAAAGAAGATGAAAGAGTGAGATACTGGAGACACTGGTGGGGG
GGTGGGTAAGATCCATGGCTTACATAGAATTGGTCACCTTAATTTAACAGTCTGAAGGGATGGGGTGAGGATAAAGAGAG
GAGTATGTGAGGTACTTAAGTGGTGGGAGCAGGGAAGAAGTTGAGAT
>Ccan_OSU1_lncRNA_contig26980.1
GGTGCTTTATTTCTGCCAAGTGTGGCTCCAGTGTTCCAGCAAGATTTTGTAGTCACAGAGCTCACACTGTCTGGTTCTGC
ACCATAGTCACTACCTTGGACCTGTAAGTGTCTTCCATCCTGAAAACACAGAAGAGCTGAGTCCAAGTGCTGGTGGGGAA
AAGCACATTTTGAAGAATTAGAAATTAAATATTCTAAAACATAGCCTAGGAAGTGGAGACATTTATGAACATGAAGATAT
CAAAGTTCAATGTGAGAAATTATTAACATATTTTCTTCTCCCAAAACATTTTCTCCTCCTCAAAGCATTCTTTAACTCCT
AAGAATCATGTTTATGTCTTTGTCTAATTCACATTCCTGGAATAAACTCTAGGACCCACCAATCATTGAACTGAGTATGA
CTATTAATATAACTGTGACTAGGTGACAAAATGTCTATTTTAAGTGGTGTTACAATGGCCTGCCTCTGTTTGCCAATTTT
TAGGGTTCCCTACTATTTAAAATTAGAAGCTCAAGAGTATACTTTTA
>Ccan_OSU1_lncRNA_contig27060.1
TTTCTAATGCTAACAATGAAAATGCAACTGGATCCCTTGGCAAAAAGGAATATAACCAAATAACTAACACACAGTCAGCA
CTAATATATACAATAATAGCTTGGACTTAAGAATAACTCAAGTATGTTAAATGAAGAGACCAACTGAGTTCTAAGACTGT
ATTAATGTAAATCAGCCAATAACAAGGAATATCCTGGGACAACTTCTAAATTTCTGGGATAAATACTGAAACCTATAAAT
ATATTAATATATTAACATATATATGTATATTACTCTGGAATGTAAACAAATTAGAAAGAGAGATGGGAGAAGCCAAAACA
TAGGCGAATTCTATAAGATAAGCTTACAACACATTGAAAAAAACTATTCATGGAATTTGGCTGGTTTGTCAATGAGAAGA
AAGTTTTAACTAAGAATATATAATAGCAAGTAAATATCATTTATTATAACAAGTACAAAAGATGTGAATGTTGTTGGAAA
AAAGAACTAAGCACTGTCACTAAGATTTCAACCACTAGACTTTCT
>Ccan_OSU1_lncRNA_contig27082.1
AGTTTTCTCTTTTTGGATGGGAGATGGTAGTTTGCTTTCTATTTCTAATTAAAGATGAGTGTTGAACAATGAAGTCCATC
ACATATTGATTTAAGGATACAAGTGAACTTTTAAAAATACTTAGATACTACATATTTTCTGTTTCGTAATCAACTGTTCT
TTCTCCCTATGACTGTAAAGTTCCTGGCTATTTTTTAGTGTTAGTCACTAGGTAACTCGCCACATTTCTAGTTCTATATT
AAGTTCTGCCCTTTACAATACTGTAGCATAAAGTTGGTTCTTAGCATTTGTCTGTAGGAATGAAAGCTTATTGAAGTCTT
TGTTCTTCCACTAAATTTTCCTTTTTTCTCCGTAAGTCACTAAGAAAATATGTTTGCTTCTTTCATTATTCACATTCTTG
GGTTGTTCAAACTAAAAGAAATGTGGGGAGAAAGAATAGGGTACTTTTGTGGTGAATAAATGTCCTGAAGAATGTAGTCA
TTTGATGGTTTATGTAACTAATCCACACACAGATTAAATCAGGAG
>Ccan_OSU1_lncRNA_contig27088.1
TAGTTCCTTCTGAGGAGTAGGAGGCAAGGATCTGCTCCTAACCTCTATCCTAGGCTTACAGATGGCCGTCTTCATATGAC
ACTCTTCCTACATTCAAGTCTCCCAAATTTTCTCTTTTTAAAGGGATACCAGTAATAATGTATTAGGACCCATTCTAACA
ACTTCATTTTAACTTGATAAAGATCATATCTCTAAATATATCACATTCTCAGATACCAGGGGTTAGGACTCTAACATGGT
ATTTAGGGGAACACAATTCAATAAGTAGCTTAGGAAGTAATATCAAGAAAATAGAATGTGTATCACTCAAATTTTACAAG
CATTGCTGCTAACAATATTGCCCAGATATATTAATAGAGTTGAAAAGAAGAATTTATGATCAGTGTTTTCCCACTCCAAG
AACCATGGAAGAGCTGGTGGAGTGGCTCAAAACAGTAAGAGTGCCTGCCTAACAATGCATGAGGCCCTGAGTTCAAACTC
TGGTGCAGCTAAAAAATAATAATATGGGGATTTATGCTATTTTGA
>Ccan_OSU1_lncRNA_contig27136.1
AGAGTTCTACAGTCCGACGATCAATTGGTCCTCAAAGTGTGTATTTTTTCTCTGTATCTGAAGTCTTTAACTTTCTTATC
ACAAAATTTTATAACTGTGGTTTCTTCTTTTGGGATCATGCTTTCATTACCTCCACATATGCATATAAAAATAGTTTATT
TTTACCTCTTTTGTAAGCTAGTAATTTGCATATTAAAAGTAATTTATCTGTAAATCCTTGAATATTAAATTCATGTAAAA
TGCATTTTTTGCAAAAAGTACACACATTCTAAGTGTGCAACTGAAAAAAATTAGAATAAATTGTACATAACTCTGTAATA
ACCACCAGGTTAAAAAAATATTACCAGAATCAAGAGGCCCAATTTGTGTCCTTCCCAATCAAAACTTTTAATAGTCTTCC
CCAAAGGTAACCCCATCCTGACCTCTAATGCCATATATTTTGTCTGTTTTTGAGCTTTGCAAAAAATGGAATTATTCAGT
AATGAATTCTTTGCTGTTTATCTTCTTTGACTATTATGTTTTGA
>Ccan_OSU1_lncRNA_contig27140.1
GAAAGAAATCCTGAAAGCTGAAATGACTCAGGTTATGGATCAGTAAGATATTTTAACAAGACCTCAGATATCATGGCAAA
ATCTTCAAGTTGTTTCTCAACATTAATTCTCTCTCTTCTTTAGTTTATTAGTACCTGATTTTTTGCTGAGCCCATAACCA
CAGCAACAAAGACTACATTTCCCATCTTTCCTTGTTGGTAAGTGTGATCATGTGACTAAGTTCTGACCAATGAGAGGCAA
ACAGTTGTGCTCTATGGAATTTCTGGGAAGAGTCCATCAATGAAGTGGCTGTGCCCTTCTTCCCTTCCTACTCCTAGACT
GAGGATCTGATGGCTGAAATTTGAGCAGCCATCTTTGATCAAGAAGAACTTGTGGATGACAGAGCAGTAAGACAGAAGGA
AACTAGACTGTCTTTTCTAGATTTCTTTTATCTGAGAGAGTGGAATAAACGCTCTTGTTTAAACCACAGTCAGTAGAAGT
GAATCCTGCCAATATAGAATTCTAATATAGACAGAATTTCAGTC
>Ccan_OSU1_lncRNA_contig27145.1
GGCTTTTTTTTTTTTTTTTTTGCCTTTTATCAAACTTAGCTTTATTGCTATCAATACATGATAATAATTTCATATTTGTC
CTGGGAATAAAGGACAAAAGGAAAGACTGTTAATTCATGAGTAAAGACTTTGCAGAAAATTGGACAGTGTTTAATTTTTG
GAAACATCCCTCTGTTTAGTTAATACCAGGTATTTGCATGTCCTAGGGAAACTTTTAATTCAGGGGTGCTGATATCTCAT
TACAGATTGTAAATCCTAGGTAAAAAAGCTAGAGAAGTTCTATTTAGGGAAAAGATTTCCCTTGTAGATGTATTAAAGCA
TTACAGAGTCCAAACAGACTTTAAACTCAAATGTGGTTTACTTGTCCTAAAATCTGTCCACAAATATAAAACTAGAAGTA
ATAAAATGTTTTCTCACTATGAGAATTGTTAATGAGAAAATGTATTCTCTGACAAGGAGACTTTTTAAAAATACATAATA
AAAAACGTGTTCTGCTCTTCTAAAAAAAAAAAAAAAAAAAAAGG
>Ccan_OSU1_lncRNA_contig27145.2
GGCTTTTTTTTTTTTTTTTTTGCCTTTTATCAAACTTAGCTTTATTGCTATCAATACATGATAATAATTTCATATTTGTC
CTGGGAATAAAGGACAAAAGGAAAGACTGTTAATTCATGAGTAAAGACTGCAGAAAATTGGACAGTGTTTAATTTTTGGA
AACATCCCTCTGTTTAGTTAATACCAGGTATTTGCATGTCCTAGGGAAACTTTTAATTCAGGGGTGCTGATATCTCATTA
CAGATTGTAAATCCTAGGTAAAAAAGCTAGAGAAGTTCTATTTAGGGAAAAGATTTCCCTTGTAGATGTATTAAAGCATT
ACAGAGTCCAAACAGACTTTAAACTCAAATGTGGTTTACTTGTCCTAAAATCTGTCCACAAATATAAAACTAGAAGTAAT
AAAATGTTTTCTCACTATGAGAATTGTTAATGAGAAAATGTATTCTCTGACAAGGAGACTTTTTAAAAATACATAATAAA
AAACGTGTTCTGCTCTTCTAAAAAAAAAAAAAAAAAAAAAGG
>Ccan_OSU1_lncRNA_contig27205.1
AAAATACCCTCTACATAGAAATAATTCTTTAAAACTACTGTTCAAAAATATTGATGACTATATAATAAACTATCAGTCCT
AAAATTAAACCTACACTGTAGAAAATAAGGACTAGCTTTTCTTCTCCGAAAAGATCACAACACAGATCATAACTGCAGTG
TTCTGTTGCAGCCCAACACTGGGTTGGACAGCTTTTATTTTCATTTTTAGCAGATATATTCTACTGGCAGAAAATGAAAA
CAGCTTAATATAAACTGTTTTAACACCCTTAAATCCTGCCCTTTGTCATATATATAAACTGCTGGGACTTTTGTCCCCTT
AATCTTATTTGTGAAAATAGATAACACACTGAAAACAAGCAGATTTCCAAGTATTCATGTAAAGTACACAAAATGCAAAG
CAGAAATGATTTTAGAAAATCAGGCTTAGTTGAATCTAGCTGAGAGAACTCAGAGTCCAACAACACAGTCAACTGGGTAG
CCTTTATTGTGTCATATAACTTACAGAAAATGGCAAAGCTAAA
>Ccan_OSU1_lncRNA_contig27216.1
TTTTTTAGAACTAACTAACTTCTTAATTTTATGTCTGTAGAATTTGCTGCACCCAAGAGGAAAAGAAAACGCTGAACAAA
GGGCTTGATGCAGAGTTTTAAATTTTGAGTTTTCTAATGGAGGAAAGATTTGTATTTTGTATACCAACAGGAAGACTATC
AGTGTTAAAAATGATTCTTCTGGGAAACTGAAAGTTATTTATTTGAAATGAGAATGCCTTCACACAGCTATAGAGTTAGA
GTTTACTCTGAAATTTAGCTTTAACAGTTTTCCTTTACAAAATCTGCATAAATGGAGTTTAATTCTGTTATTTGTAGATT
GTTACTATTTCTTATAACTTTTATGACATTATTCTGTCTTTTTACAGGACTGGTAATATTAACTAGTCTATTTTATTGAA
CATCTTTTTTTCTCAAAATGTTAATGTTACATGTAAAATAACTATGATCTGGGATCATAGATACAAATATGCATTTGTAT
ATGTATATTTACCATATTGTGTACTTTATGATTAAGTGCAATA
>Ccan_OSU1_lncRNA_contig27249.1
GTTTTGCTGCAGATTTTAACCTTAGATAAATTTAATTTGGGCTTATATAAACTTACTGAAATGAGAAAAGCCAAATTATG
CAAACGTCTGACTTAAGTATTTTCTAAGAATTTCAAGCTGGAATGCTCAATCCTAGCTGTTGCTCCTGTGATTAATTAAA
AAACAAAAGAACACCCACCTCACTTTCATGATGTACTATTTTGGGCATACAGGTTTAGTAGTCTGTATGTTTTAAGAGGT
TCATATCCTGTTTTAATATATTGTAGGGTTAAGAACCACTGATGTGAAATTAGATTTTTGCAATTATAAAGCTGAAAATA
ACAGGCTGTGTTGAAACTTCTTTGACTCCCATACATAGCGCAGCAAGCAATTCCAATGTGATGAAGATGTAAAGTTAGCA
CTGAATCCAACCTCCAGAGTGGACTTGGACCTGAACTCTTCTCACGTTCTGAACCACAGCCCTTCGCTCCTGTGGGCTGT
TGTAGCTAGTTTAAAACTGCTTTCCTAACAGTTTTTTGAAAA
>Ccan_OSU1_lncRNA_contig27268.1
GCTGCAGGGTAAAAGTAACTTGAAGAAAACCGTCCTTCCCCTTCTCTTTAAAACCACAAAGGACCTGCCACAGCTCTGCA
GGTGTGCCTGTGCCTGCTTCCTTCTGCCCTCTGTGACTGCAGGAAATCACCCAAGAGATTTTGTCCACACATGCCAGGAT
CATGGTGAAATAGTGTTTGTGGAGTTGACATCTGCCTCCCTATTGTCCATTGGTCTTTTGAGTGCTCCCTACATATCTCA
GAAAACATTTGGTATCTGATTGTGGAATTTTCTGACAATCGCCTTTGGTTGCAAGTTGCCAAAAAGCATATTTGTTCTCC
TTTTCCTTTTAGAACTGGTCCTCAGAGGCTGCTTTTGCCTTTTCCATTTTTAGACTGCATGTCCCCCTACCTGTCCCATG
TTGGGTTGTTTTTCGTTGTTGTTTGTGTATGGATTTTTTTAAGCCCTGAAACTTTTTCTCACTTTCTTTTACAAAACTCA
GGTGTCTACAGAAATCAGATGCTTGTTAGAAATGTTTTTGGA
>Ccan_OSU1_lncRNA_contig27287.1
TTTGAGCCGTTCGGAGGGGCTGTTTCTGGTAGTTTAGTTTTACTAAGCATTAATGTAGAAGTCACACAGAATTAGAATAT
ATCATTTCATCTCTCTACTGCCCATGCAGTGAAGCTGCTTAGAAGCCATTCAGATCTCTACCTCCAGCCCTAAAAAATTT
GGAATTAGCAGATAAGAATATGAAAAAACCCATTTCAGAAACTCCATTTGATTTTTTTTTTTTTATGCTATGCCTTTTTT
GAGACTGTAATGTGGAACACTGGTCTTTGTAAGAGACAGTCTCATATAGTCATTACTTTATCTCTGCCTCACTTGTGGTA
GAACTCAAACCTGTTTGACTACATTTGCACAGTAGCCATAATGACTGAGAGAACATTGCTTCAAGAAATGGATGAGTTTG
GATTTCAATAATGTGAAGTCAAATAACTTGTATGAATTATACAAGCCATGTCAAATATTTTAAAATATTTATTAATGAAA
CAGATATGTTTATTGAATAAACTCTTCCCAAAACAAAAAAAA
>Ccan_OSU1_lncRNA_contig27295.1
TCTTTTTATTTTGTTGCTGGGGTTTGAACCCAGGACCTTATCCATGCTAAGTAAGCATGCACTCTGCCACAGAGCTATTA
TCTCCTGTTCATTTCCATTAAAATAAACTACCATCTTCACAGGTCTTATTTCACCTTTGAATTAATCACAAACATTTTGA
AGTCTCTCAAATATTTGTGTTTGTAAAATGCTTGAAAATCATTAAACATATAATATAAACAGCAAACTAACTTTTTAACA
CTGCTATGACCAAATATAGTTGTGATTCTAAGATAAGGAACAGTTTCAGTTTTGATTTATTAAAATCTATACCAGAACTA
GGATTCTCTTGGCATTCAGAGTGCTTACTTTTGACTAGTTGAAGTATTCAAAATTAACGTCTTTATTTCAAAATATAGAT
GAACATTAGTCTAAACTTGTGAAGGTAGGAGAAGGGTTCATGCTGGAAACTTCTGGGAATCAGTCAATCAGCCATCACTT
AGAACACCCACTATCTACCCACAGTAGGTGATGGGGGAAACA
>Ccan_OSU1_lncRNA_contig27335.1
GCAACCCATCCAGATTCTTCCCCAGGTTTGATGTACACTATTATTGAAGAATCATCATTAGAATGGAAGAAATTTTGGTA
ATGTCATTATGCTCAATGTTTATACCTACCCCAAATATTTGCTCTGAAAAGGGACAAAGTCTTTTATATTTGTTATGAAT
TGTTTTCTCATTACCCCAATTAATTTTCTATCATATTAGATAGACAGTAACATTCATCTCTTAAATTTCTAAGTCGAGGA
AAAATAGATGATAAACTTGTGAAAATAACTGGTTAAGAAAAATACTTATTTTTTTTTTTTTTTTAGAGAAGTTGGGATTC
TGGCAAAATGGTCCAGATCTAAAAGTTAGAAGGTCTAGGAGGCAGATGCCACTGCCAGCATTTTGACACTGACTTTGGTG
CATGCAACTGCTCATGTAGATTCTTACCATCCTCCTCTGTGAAGTGAAGAGTTTGGATTATTCTGAGTTCCTCTCCCTCC
TTCCCTCTAAACATTCTATCACACTAAGTTTATATGAGCTT
>Ccan_OSU1_lncRNA_contig27362.1
TCACTGGATCCTTTCATAGTGTATCTGAATCTAAAAAAGACTCCCGTCCTATTATAATGACAGGAATTAGAATATGGAAT
ACATTTTTTAAAAGTTAGTTTATTATATGTTACTAAATACTAGGGTGTATGAGAAAAAGGTTAAAGATTCTTTACCAGTA
ATTTTTTACAAAACAGACACACTTAATAAATGAACAAATGTCCTAGGATCAGGAAGAGCTACATTTTGCCTCAATAATTT
AAGCCTCACTAAGCAAATACATAAGCCTTAAGAGCACCAGACTACTGTGAAATATTTTTATTCAGTAACAACAAAATATA
TACTTTTGAAGTGAATGACTATATAGCCAGGGAGAAAAGAGCAGAGTTGCTGATGCAAGCTAAAAGAGACCATGATCTCT
CCACCTTAAAAACTTTCTAGTTTGGATATGGCTCAGTAAATCTAAATATTAGCACTGGCTTCTTACACATAAATCAGAAA
TAGCACATTAAATCTTGGCACATAAGAATCCAACCACAATG
>Ccan_OSU1_lncRNA_contig27372.1
GGGGGGAGTGTTTTGGTTGGTTGCATGGTGGATTTTTTTTTTTGGGGTGGGGGGGGGGTGCGGGGGGGGGGGTGGGAGAA
GAGGTGATAGGCAGCTCAGAGACCATAGGGTAGAAAAGCTACAGTGTTTCCACATTTCCAAGAACTGTAACAAATGACCA
CAGCCTAGAGAAAATAACATATGCAAGAAAACAGAATCCCACTGCTCAGACATGATTCAACTACGCAATGGATTCATTTT
TGAACAGGAGGCTATATAGTGATATGGCTGGTATTTCCGTTTTTGTTTATTTCTGTATTTTTTTGTTTCTAGCTCAAACC
TGTGCAAGTTCCACTTCAGTCCCCCAAACACAACTACAAAGGGAATGAGGAAGAAAAACAGCATAGATTAGTAACTTTTG
ACTCAAAACACAACAAAAACAAAGGAACTTAAAATCCTCCAAAAACTTAAAAAACAAAACTTAAGTTCCACAGAACTTAA
AAAAAAAAAAAAAAAGGTATTCAGAATCAGTGGCCATTTCA
>Ccan_OSU1_lncRNA_contig27390.1
TATGAGTTTTGTAAGAAACAAATACATTGTATAATTTTTTGTGTATATTATTTATTCAATATGTATTGTGAGATTCACCC
ATTTTGCATCTTGTAGCTATATTTCCTTCATTTTCCTCATTGTATAATATTCCATTGTATAAGTATGTACCACAATTCAC
ATATCTATTCCAGTGGTGATGGGACTTTGTTTTCAGTGTTCAGTTGTTACAATTAATGATACAGTGAGCATTCTTGTTTG
TGTCTCTAGTGTTCATCCACATATGTAACTCTTGGGAAGGAATATATTATCATCTGCTGTTTGTGTGGCCTGCCACTGTT
CCAAAATCACATGTTGAAATCCTAACCCTTACTGTGAAACTAGGAGGCGTGGGACATTAGGAGATAATGAGGTTGCAAAG
GTGGAACCCTCAATCAATGGGATGAGAGAAATGATTCTTGACCATGTGAGAATACAATAAAAAGAGACACCTGAACCCAC
GGTGAGGACCCTCACAGACACCAGATCTGCTGGCACCTTG
>Ccan_OSU1_lncRNA_contig27441.1
GTTTCCATGGATCTAATGTACAATACCTGAATTACTGCATGGTCAAAGGAGGAAGAAAAGGCTTCTGTTTCACAGGATTA
ATTAAAATGTTAAGACAGAACTTTCAGTGGAAGAATTCACTTTAAAAACCTGAATATTTTTTAAGATGTGAACTCTTCAG
CCTTCCACTCATGTGAATGCTTAATTTTTATTGTTATATATCGAACGGGTATTCAAAACTCACCAGGCACCTAAAAGTGC
CATCACGTCAAAGTGAGATAATGTTGAAAAGTAAAAACATGTTTTGGAATGAAAAATGTGTTCAAGTTAATCCATATACA
ATTTTTTTTTGTTTAATACTTCAGATTGGTCTTTTTTCTGTTTGTTAAAACTGTTAATGTTAGTGTGACCTCTTGGACTA
CGTCTTTGTAATGAAAGTCAACTGAGAAAAGTGGTTCTACAAATAATGTGAAAGTTGTTATCACCACAGCATGTGTGTAA
TTGTATTAAAGTTAACGATCTACAGAAGTTTGTTTGTATG
>Ccan_OSU1_lncRNA_contig27474.1
GCAGTTTTATTCCTATACTGGTGAGGATGTGCAAGATACTATATAAGTTTTTTAACTAGTTACAAATATGAAAATATACT
AAGCAAATACATAATTTAAACAGAAATACGAGTGAAGTTCTTTATTCACAGAGTTGGTTGCAAGCACAATATTGTGGGTA
GATGATACAGCATGAAAGAATAGAACCATCTACTGCCATTTTAACCAGGTTTTCAGAGAAAGAATGAATGACTTTAAAAA
CATAAAAAAGTGCTCTATTATAGGACATAGTAACTTCAGTTGCTGGATTTACTTACATTACATATTTATGCTTCATACAT
ACCAAAGAACAGCCAGATGAACCTCCTTGGACTTTAGAATCAGTGGGCATTATTTAATATCCAAAGTATCAGGACAGAAG
CAATTTCCACTCACACAGTGTACATAGAATGTGTATGAGTTGTGATCTTCAAGGTAAGAGTAGAGAAGAGATTAAAGGCT
TGGTCCTTGTCCTTGGGGAAGATCACGCAGTATTGAAGT
>Ccan_OSU1_lncRNA_contig27486.1
TTTAGGGCCTTCCTGAGGAGGCTCAGTGTAGATGAGTTTTGTTTGTTGCTTCATACTGTCTTATTTAACATGGATCCATG
TGTATTTCTTCTTTATTTTCAAAAATGTTAGTGTTCACTGATATTTGCATTATTATACTTTCAGTTGAAATACAGTTTTA
TTGAGGAGGCAAAGAAACAATTTAATGAGGTACCATAAGATAACTCTGATTTGAGAAAAGGGAAGGAGAGAGGAAGGTGG
TCTGAATGGAAATCTTAATTACAGTCTATTTTAGAGAAATTGCTTGCAGACAGAATGTTGTTTTAGTTGAAGTATAAATT
ATATTAATGAGACAAAATGAGTAAGAAATTATATTCAGATAGGAATATACTATTAGTATTTATCCCACATGGATCATTTA
CCATTAGGTCAGTTGCTAGATCCGGAAATTGGAGATAAGCTGAAAGGCATACATAAATTTCTTAATTGGATTTTAAAAGG
GACTACTATTTGTATATAACCCCTGAAAATTCACAGAAG
>Ccan_OSU1_lncRNA_contig27497.1
AATTGCTCTTTATTGCAAGGCCCTGGGTCTGATCCCTAGCACAGAGGGTGCAGGAGGATGGGGGACCTAAGGCTTATCAG
TCCTTTTCTGATGTCCTAGATCTTCATCTAGAGCAATCTGGAAGTTGAGCACTGCATCTTTAGCTTAGGAAAGCTGGTCA
ATAGAGGAGACCAGTGTAACTCACACAGGGCAGCCAGGGATTTGCCTGGGGACATACAGTGGATCTGGGACCTGATACCT
TGCTTCCTAAAGCACACCATAGTCTGTGACACTACAGCCTCTGCTTGTCTTGTGGATGACATCCATATGCTTCCTTGAAG
CTAAGTGGGAAGAAAGGGGAGAAATAATATGCTTACTGAATTGCCATTGAACGTAATGTTACCTTAATACCGTAGCCTTA
CTAAACCCTTCCTTTATTTTAGTTTGTTTTTCAGTGAATATCATGCTGCAAGTCAAATAAATGTTTGATATCCTTTCCAT
AAATACTTTTTTAAAATTAAGGTCATTAAGAAGCAAATG
>Ccan_OSU1_lncRNA_contig27510.1
AAGTTTCTTTACCTCTCTGTTTCCTCATCTGAAAAACTGAGATGATAATACATACTTTATAGAGTAGTTAGGAAGAATAA
CTTCACCATGCCTGATAACTATTAAGGTCCCCCTTATTTTATGTATCTGTCTATATCTATCTATCTATCTATTGTCAACA
TCTGTAGAACATTTCAGTGTATCTTCAATCCTGTTTAATATATAGAAACTTGAGACTCAAAGAAGTCAACTCTTTCACAG
CCTCACAGCTATTCGACAGACTTGTAACTCAGGATTCCCAGCTCTTATCATTATCTGTGTGTCTCCCTCCTACTGGTTAT
AACAGAAACAAGGACATAGGACTGTGGATACTGCTTTGCAGTGCTAGCCTATGGTCAGAGAGCATAGTGGGCTCAGAAAG
AACATCCCCTATTGCCTCTCCCTGCAGGAGTGTCCCCTTTGACAACCATATGTGTGTGTTTACAATTAGGTATGTCCAGA
CGTTGTAGGATGTCAGTTATTCTGGCCTCAGTACTATCG
>Ccan_OSU1_lncRNA_contig27520.1
CAAATTTACTGAGAGTTTCAGAAATAAAACCTGTTATATGCATGGAATATAGAAATTATTTTGCATATTTCTAAGCCCCC
ACTCGTAATATTCTCTGTCTCCCTCTACCCCAACATTGTCAAGCCATAGGAAATCTTACAGAATTTTAATGTCACCACTG
AATAAACATTTAATGTAGTTAAAAACTCTCAGTCTTTGGCACTGCATATGGAGCTTCTTAAAGTTTTATACTTTGCAATC
TGCTATTGTAGCATTGGTCTGTTTTCTGCATGTTATTTATGAACTAAAGATTTATTGGCTTTATTTCCATTCTTTTTATT
ATACAGCCTTACTATTTAAAGACTATTTGGTGGCATTAGTACAAACTTGTCTTCCATCTTAAATGTAATTAGAATAACCA
TAAAGAACTCATAACTTGATATGATCACATCTGAGACATGAGAATGTCTGAATTTAGTTTCACTTGGAAATAACTTACAT
AAGACACAGTAAACAGAGAAAATACCCTCATTTAGTGT
>Ccan_OSU1_lncRNA_contig27532.1
TGGGTTCAATCCCCAATACAGCCAAAAGGAAAAAACAAAAACACTTATTTAAAGTACCCAAATCAAAGTTGGCACAGAAA
AGGAACTGAGTAAAAGAATGAATGGCTTAAAAAATGATTTTTCTTCCTAGCTTTGTAACAGGGTTAGTTCCAATAATCTC
TTGACCAGAATTTCATATTCGCATTTGGAAGATGTGAGGTGAGGACTTAAAACCCTAAAAGTTAGAGCAAGGCATACAGG
AGCTACTCAGTTAGTACTGAACTTCACACAACTAAATACTTAGAGCCTCAGTTTTAGCCACTGGCCCTTCTACCTATAAA
TTTTATCCTAATGTAGAATAGAAACTCCTGGGCAGGTTCAGGAAGTCTGTTTCGTCATGATTAAAACTAGATCATCTCTG
GAGCCTCGTTAACCCAAGTGTGATAGGAAGAACAGCAGTGTTAGTAGTATCACGAGGGAACTAAAAGAGGCAGAATTTAC
TCATCAATAAGACTGTTAAGTTTTTTTTTTTTTTGAGG
>Ccan_OSU1_lncRNA_contig27543.1
AGAGGAGGAGGGGACTGAAAGTTTCAGTGAAGCAGAATTTGCTGCACCCAAGAGGAAAAGAAAACGCTGAACAAAGGGCT
TGATGCAGAGTTTTAAATTTTGAGTTTTCTAATGGAGGAAAGATTTGTATTTTGTATACCAACAGGAAGACTATCAGTGT
TAAAAATGATTCTTCTGGGAAACTGAAAGTTATTTATTTGAAATGAGAATGCCTTCACACAGCTATAGAGTTAGAGTTTA
CTCTGAAATTTAGCTTTAACAGTTTTCCTTTACAAAATCTGCATAAATGGAGTTTAATTCTGTTATTTGTAGATTGTTAC
TATTTCTTATAACTTTTATGACATTATTCTGTCTTTTTACAGGACTGGTAATATTAACTAGTCTATTTTATTGAACATCT
TTTTTTCTCAAAATGTTAATGTTACATGTAAAATAACTATGATCTGGGATCATAGATACAAATATGCATTTGTATATGTA
TATTTACCATATTGTGTACTTTATGATTAAGTGCAATA
>Ccan_OSU1_lncRNA_contig27556.1
ATATAAAAAATGTTATAACATCAGATTTGAGTTTCATCTTTTACAATGGAAGTAACATCTTAGCTATAAGCTGATTACTG
GTGAGATACTGAAGGACAGACCTTGGGAGGTAAGGAGATACTTCTCCTCCCTAGGAAACACCCGTTTGCATCTGAAAGGC
ATCTCTGCCATCAAGCAACTCAAAAAGGCTATAAAACCAACTCCCCACCCTGACCCACGGGATCACTGGTTTGCAGGTCC
CCCTGCATTCCCCAATATGCAGTCTTTCTCTTCTCTTCTCTACAAATAAATTCTCTACAAATAAAATCTTTCCGACCTCT
GCTATTAGAGTCTGTCTATGCTTTCATTCTCAGAGCAGGCTTAAGAACCCTGAGCACCTGAAATTCCTGCGCTTGTCATC
CACGCATCAATATAAACTAATAAAAATTTCAAAGTAAATAACATTTTTAGTTTTTTGTGATCTTCTTTTTTGGAGAATAA
GGATTCTCCTAACAAAGAGATTATGTTACATTCCTTTT
>Ccan_OSU1_lncRNA_contig27569.1
GGAATCTATTTTAACCACATCCCTATTAAATAATTATGTAAAATAACATTTCAGTATTTGAACAAATTTTCACTTATATT
AAACTGAGCAATTTTAAAGTTCTATCTCTGTAGATTTAAAAACAACAACAACAAAAAACCCAAAGAGAAAATATACATAT
CCTTAAATGGGAATCAGAGCCTCATTCAGGCTGGACAGTCCAAAGTCTCCTTATTAACGTGCTTATAACTTAAGTATATA
TAAATGGAGTCATCTAGTTGTATATAAAAAAAATGACAAGAATGCCCTCATTTTACTACAGAGGGGTTCCATTTAGAAAT
AAGTCAATAGTATTTAATTCCTGTTTGAATCCAAATGAAAACAACAATGTGAAGAAAGCTTGCTATTAACTGAAGTGAGT
GCTGAAGGCTAATACTTGAGTTATGGATAGGAGTAAATCACAGCTAATTAACTGCACTCTAACTTTAGCTTAGAGTAGCA
ATATGTTTATCTTTAATATGCATGTTAGACACTACTT
>Ccan_OSU1_lncRNA_contig27600.1
GGAAACTTACCTAGTGTATAATACTTTCATTTCTAGAACATTCATTAGGAGAAGCTAAAGTTGTTACAGAAGATTTTGGT
TTGAGATCATACAATGTACTTTTTAAAAAATAAATACCAAATAAAAAAAGGGATAGTAATTGTGGGAGAGAAATGATGAA
TGCAGGATAGGTACAAATACTCAGAGAAACAGTCTTTAACCAAGACTTAACTTGCTAAACTTGTAACTTTTTTTTCTTTT
CCTGAAAACATGTTGTCCATAATAAAGGAAATGAACTTGCACAGGCCGCTGAAGTCATGACCAATGAATTAGCAGGCTAA
ATGACACTTTGAGCCCATGCTTAATCAACAAGGAAGAGCAATATTTGTCCCACTTTCACTGACTTAGAAATGAGTTTCTG
ATCTGGCTTGTTAGGACAGGAAGATTGGAGCAGTGATTACAGTATATTGCAAAAAAGATACTTGAAAACAGGAAAGTACA
ATGCAGATTGCTCTTAATAGCCTATATAATTTTTATT
>Ccan_OSU1_lncRNA_contig27638.1
AAATGTATTGAATTTCTTGGTGTATTTTTGACCTCTCTTAGTTTCTTTCCTGTTTATAGCCTATGCTATTTTGCTTACTA
TTTGTTGGATATTCTGTCGTTCGTTTAAGGATTGTAAAATGGAAATTAGTATTTATGTTTTAGTATTTTAGTTTTGATTT
TTGCCAGTCAAGAAGACTTAAGGTGATAAATGTGTTTTTGTGACTTTGGACTTATTTTTGGAGTCTTGGGTATATGACCT
TTCTTATAAACAATAGAGCGTTTTTGTTTTTTTTTTTAAATCAAGAGTCCTTAAGTACTAGTTGAACTCTGTTTACTAGG
AATATGAGTAGATTTGTTCTCTGTTCTTTTGTTCCCTGTGACTATGTTCTAGCTGTCAAGGAACTAACATAGGTATTTGG
GGGACGGGGAATTCTTCATTATTTCTCTTCCTCACTTTGCCAGTTAAGACAGATGTAACTAGTGATAACGCTTTAAGTGG
TAGAATTAAAACACAAATATGGTATCTGATCACATA
>Ccan_OSU1_lncRNA_contig27662.1
GGCAGGAGGATCCCAAGTTTGGGGCCAGCCTGGGCAAAGGCAGTGGTGAGAACCCTGTTCTCGAAAACAAAATAGAAATG
AAGGAGCTGGGTGGGGGCATAGCATAAGTGGTAAAGCACTTGGCAAACGTGTGCCAGGCCCTGGAATTGATTCCCAGCAT
TGTTAAAAAACAAAGCAAAAACAGAAAAGGTGCACGGACCTGTGTGTTTCTTTTTTTTAACCTATAATGAATTACAAAGA
CAAAAATACCTGTGAGTATGATAGAAAACCTGCAAACAAAGTATGTTGTTTCTTGTTATCTATTTATTTTCACCAACACA
GTATTTTGATAATATTACAAAAATAGAGCATAATTAATATACCAGGTTTTCTGTTTTCAGACAGTTTGGTTGAAGACATG
TTCAGGTTACTGTTCCTGTAAAGAAAGAAAGAATAAAAAGCTTAACTAAAAAAAACTCAGATGTTTTGACTTTTTTTTTC
TGCCACACTAATCATAGAACTAATAAAAATGCCTAG
>Ccan_OSU1_lncRNA_contig27725.1
TTTTTTTTCAACTAATGTCTACTATTTATTGGACAATTTGCAAAGCATTGTATAACACATACATACATAATCTCAATTTT
TCTCATGAAAACCCTTTGAGGTAGGTATTACATCCACATCTTACAAATAATGCAACAGTTTCAAAAAGAATAAACCATCT
GCCCACTTCCCACTGCTAGGGAGAAACCAAACCATAATTTGATCCTGATCTGTCTCACACATGAGAATGACCCTTTCAAG
GAAAAAACTTATCTCCATGTATGAGATCCATGTTTTCAGAGAGAAGTGGGATCACTTAATTTAGAATCTCATACAGGATC
AGTGTCATCACTGTCAGGAAAAAGGTGACTATAAATACTTGTTCCAGTTTGTTGATTCCACTAAAATGTCTTCAGGAAGA
CATTATTGGTTAAACTGCCCAACAAGCTCTGAAACAAAACACTATATTGGTACAAATTATACTTTTTAGGACTTTTTATC
TTGTAGCTATACCCTACATAGATATGTGTAACATT
>Ccan_OSU1_lncRNA_contig27732.1
AAGGACATAAAGGGATGTATATATGTGAATATGTGTTGGTATACCAAAAAGGGTATTTAAGGTGCATAAGTGGCAACATT
TGCAGTATCACATCAGCCTTTCATACTTTAGAATGATCAGAGTAAGATCTCCACTATTTTAGTGAGTCTCTGTCTTGATT
TTTGTTTGACTGTCACGTACTGACTTGGGGGTAAGGGAATAGGGGGGCATTAAAGATAAATTTGTACTTTAGTAGAAGGA
GGAGGAGTTGGGGAGGGAAGAGATAAAGTAGAGAGTAGCCTGCTGAATTTACAGGTGACCAAAAAGGATATGTCAGGTAG
CCCAGAGGGAATAAAATTTTTCTTATATACCTTTCCTGTTACACCTCTGTAATGATATTTTTCTTTGAGAAAAGTGATCG
TTTTAACTGTAATTAGTGTATAAAATGTAGCTTGAGAATACACATTAGTTTTGGATGGGAGGGGGTGAGGAGAATGGGGG
GGGAGGCAAGAGTTATATTAGAAATATTTGGAGGG
>Ccan_OSU1_lncRNA_contig27787.1
AGTGTTTACAGAAACCTAAAACACTAATGTTTCTGTTATAGAAATTAGACAGTTTGGGGGAATCAAAAAAGCTACCAATA
GTTGAACTATAGAAATACAACCGATTTTTAAAAATGGAACAAAAAGACTAAGAATCTACCAGAAACAAACAAAAATTCAG
CCTCAGCTTTATATTTGGTGTTAGGGGAGCTATTAGATGCCATTTGTTTGCAAAGAAGAAAAATTATAACTCTTTATCAC
TGGAACCTCCTAGCCACCTCAGTGTGGTTTCAAGCAGCACTATTTGGATCCAAAAAGAATTCTGTCTGACAATACCCTGA
AAGCCTTATAGTAGACCTTCCTCTACAGACATGTTCTTAGGCTCTTAACAAACTACATGTGTATAGAAGAGTAAGTGGAG
ATCGTATTTTGACAGATTACAAAAGTAAGAACTGAGTTATATACACTGATGACAGAAAGCACTTTAAAAGCTATATTTAC
TTTCCTTCCAATTCACTTAAAACATTAATATTCA
>Ccan_OSU1_lncRNA_contig27790.1
AATGTTGGTTGAAATATTTTATTTAAAGAGATTATAAAATAATTGCAGTATAATTTTGCATTATGGGACCATGGGATTTG
GACATAAATTCTAACTAAATAGTAAATATATTGATAACTTAATTCACATATATACATAATGATTGGGAATCTGTTATTTT
CAAAACCCTGACTTAGATTTTTCTGAATATACAAAGGTGAATTGCAAGAGATACCATGCTTTGCCTACAGAAACAAATCA
TCTAGAAGAGAAAGATTAAAGAATTAGTTAAGTTCTTTATGTCATACCATACTGTATGGTCATATATTTGTGTGTTTTTA
TAAAAACTCTGAGCATAAATTGTGAGTGTGACTAGTGCAGAATATGGATGCTTACTTGAATAGTTCTCTCTGCCTAAACT
CTCCTTTTTCTACCATCCAACAGTTTTAAAGATAGATAGCATATCCTTCTCGCATGCTGCTGCTTATTTATCTTTACACG
TCCTAAACTATTCCACTAAAGATTTATTTCATTG
>Ccan_OSU1_lncRNA_contig27792.1
TGTTCTGTTATCATCATGAAAACTCTATATGGTTTTCTGAAGAAAATCCTTCTGAAGTCTTTATTTACAGCTCTGCCATA
AAACATCAATTTTTAAAATTTTAATACCTAAGCCACCATCCAACTTCTTATGTAGATCTTAGCTGCAGTAGCTAAGGGGT
CAGTGATATGTACCTTTTATGACTTTTCAATGTTTTATGTAGTTTTTGTTAGCATACTTAAGATAAAATACAATTTAGGA
GCCTGTTTTCCTAGAGAATAATACAAGTCTCCAGTTATCAGGCATGGCCTAGATATGCAGAGTTCTGACTAATGAGTGTC
TAGGCTATATAATTTTCAAACAAGAATAACACAAATTATACTTAATATAATTTGAATGCTAAATAGTGTTGTTTCAGAAA
ATATACATCAATAATTATATCACTATCGTGAACATCACTTTTCTCCCGATTAAAATTTATTATAATTAGCAAGCTCATTA
AACTTTTATATATTGATATTCACATCCTTGAAAA
>Ccan_OSU1_lncRNA_contig27803.1
AGTTCAATCTCCTATGAAAAAAATTATCAAATTTAAAGGAAAGAAATACAATTTTCAACCCAAAATAAGGCATATTAATA
AGTGTAATTGTCTGTAACAAACCTACCTAGTTTCAAGGTGACTGGTCACTAATTAGTAGAAGAAAGCTATTAATGCAAAC
TTCTGAATGTTATGGGAAGCTCCTTGTCCCTTTCAATTAACAAACCTGGACAGAAACTCAGTTTTATAATGAAAAGATGC
AAAATAAGACGAAGTAAAAATTTAACTTAAGTGTTATTGAAACTGGCAAATAATAGATCCTAATACTTTTCCCTTATCAA
TCAAAATTTTTCAGATTCAGGCTAAGTACTGTTGAAACTTTTATGACTTCTATTGTAGTTTATAACAAACCTTAATGGAT
TTAGCAATCAATAGTCTTCTCAGTGAAGTAATCAGGAGCTAATGAGATATCAAGACCTTTGATAATCAGAGATCTTGTGA
TTAGCCATTTTTGTTGACTTGTTTAACCATGACA
>Ccan_OSU1_lncRNA_contig27804.1
AACTCAGAGCTTCTTCCAACATTTTTTTTTCACAATCCTTCTCCTTTTCTCTGCCTTTCCAGTCTTTCATCTTTAGCAAG
GGAACTGGTGATTCACGCTCCTGCTTACCTCATAACCAACCCAACCTGTCTACTGGCCTTGCCTTTCAACTGCTGGCATT
TTGGCCAACTGCCAATGTAATGATCTGATACCCAGCCCTCTGGACTAAGCACAAACGAGGAAGAGGACTTGGACTTTTCT
GTTTCCTCGTGATTTCATTTACCTTGTACCCTCATCCCCTGTATTTCCTGCCTCCTGAACAGTCAAGACACTCCATTACA
CTTATGTTCAATATACATGGCAAAAATATTTTATAGGTGGTATTGTGTACTTTGGGTCACATCACAACTAAAGGCTCTTA
ATATCAATATGTCCAATTATTAGTTATTCTAGCTTTGATCATTGATTAAGGTAGTGACAGCCAGATTCCGCTAATGAAAT
TCTAATGATCTCTTCTCCTTTGCAATTAGTAGGG
>Ccan_OSU1_lncRNA_contig27834.1
AGGAAGAGCCATCTAGAATGCTCTGTGAAGGTCAGGAAACATGACTGAGGACTGCCAAGGGTAAATGCATTAGACTGGTC
AATAACTAAGTGTGAGTAAACTTGACCCTCCCATCCAAAATGGCCTCGAAAAAAAGTTGGAGGGGAAGTCACTTCTCAGT
CCCTTTACTTACTTAACACAACTCACAGACTGTCCCAGAAGACTAATAATATGAATAAGGCAATTCCTGTCTCTGAGTAA
GGCCACAGAGCATGGGAACTGGTGGCCCCACTGATCCCTCAAGAGCAGTATTTTGAGGGACAGCAGGGTTACAGTCAAAG
CTGTAGCCTTGGCCTCTTCCTTTGAGGAGAGTACAGTCAGAGGAGATAGAGGAACAGCTCAGGTACATTTTTATTATCCT
GATTCCAAAAATATTGTGATACTAAGACAGATCTGTTCCTCTTACTTGAAATCAGGTAACTTAACACGCTACCACAACTC
AGTGGTCCACATCTAATAAAGTAGCAGAAACAA
>Ccan_OSU1_lncRNA_contig27858.1
TAGTCTCCTGTATCAGCTGTCTGTCCTCAGGATGTGTTAGTCCTACTTCTGATCCCTCGAGGATGGTTTTAAGACAAGCC
TCTGCCAATATTGATACCCTATGCCTATAAAGAACTTTATTAAAAAAAAAAAAAAGGAGGCCTAGAAATATGGAGGAAAT
TGGCCAGAGGGGGAACATGCTCTTCTACCCCCCAACACTGCTTTTCTGTCATTGAGCACCTACTGTATGCCTGTCACTGT
GCTAGATGCTTTAGTCCCATGCATCTTTCAAACAGAATAACTCAGGAAAGAGCCCTTTACAAAGTCAACAGTTTTCCTAG
GCATTTGGATCATGAACCTCAAAGAGCTGTCTGGTGGACTGTACGAGCTTTGTTGTCCCCATTTTTCAGATGAGGTACAT
GGCTCTCCCAGACCCCACATCATATAGAATGCAGATCTGAGCCTACAGGTCAGGCCTTAAGGACTGGTGACAAGATCTGC
AAAATCCTCTGTTGGGGGACAGGCCATTATAGA
>Ccan_OSU1_lncRNA_contig27890.1
TAAGAAAAGTACCTGTCATACCCAAGACTATGGGGACTTTTTTTTTCCTTTGTGCTGCTAGAGTTAGAACTCAGAGCCTC
TTGGTTGCTAGATAGGCACTCTATCACTTGAGCCATGACTCCAGCCCAGAACTTTTATTTTTGTGTGCTGAAAAATTAGA
ATTGAGTAAATACAAAATGTTGCTTACAAGTCCTAAAGAATGAGGTTCTTAAAATTACAAATATTGTAAGATACATGAGT
AATCTAAGTAAATTCCTCTTTGGGACATAAAATGTAAATCCACTACTGTATTTCTCTGGAAAGCTCCAATTTTATAAAGT
GTAGGAAAATAGATTTTTAGAAAGCTTGTTTTACAAGCTTATACTCATGTATACTTGAATATGTATAAATTTGGCACTGT
TACGTGGCGTAGAATTTCCGTGGCCTTAATATTAAAGTGAGTTGTAATGTAGTGTTCATATTAGTTTGTATTTATTTTTG
TAAGTATTAAAATGCCATATTTTGGCATTATA
>Ccan_OSU1_lncRNA_contig27892.1
TAAAGGGATGGTATTTGGGGATTGGAACGAAACTTAAGTGTACTTAAGAACTCCTCTCCTCCAAACATAAAGCTAAGCAA
AATCAGGAATGAAGAGGACAGGCAGAATGGATTAAAACCTGTATGTAAATTAAGTTTAAGGCCCTTCAGGCTCAGAGTTT
TTGTAGGTGAAATGCTGCTGCCACATACATGAAGTTCACTTTAAGACGCCAGGGCCTTTACTATCCCACCAAAGCAACAA
CAACCAAAAAAACCCCAAAAAACTTGTTTGCTTTTTTTCTTTCCTGGTTAATAAATCATACCGGAAATGAAAGATGATAT
AAAGGATGCTAGAGAAGAATAGTGTTTTGTTTCCTACCATCTCTACTTTAAAACAGGCAAAGATGACTTTGCCAATAAAA
AAAAATCAGTAGTGTTCAATGGAGCCAATCTTGGAACATAAGCTGGGCGTGAGAGGAACAGGAACCACTGACAGGTAAGA
ACTGAATGTGAGTCCCATTTTATACATCTCAA
>Ccan_OSU1_lncRNA_contig27911.1
ACAAAAGATTTTGGCAGTTCATTCTCTTATCTGATAGTCCTTGAAAATCACTTACAGAAACATGCATTTGAATTTGTATA
TATGAACAGTGTACCAAGTACTCAGAAGCATTAACATATCAGTATTTATATCAGAATTAGTCCTATACTTAACAAATGGA
ATAAAAATCTAGTCTGTGATCCCGTAAGTTTTTCATCCAAAGTTCATTTACCCAGAGTAGGAAGAGAACTTACACAGCAG
TACTATTAGTTATCTCTATGAACTGCTGTCAAATTCCCTTTGTCTACTTTTTATGAAGGGATGGATACAAAGCTTTCTTA
ATGATGTGGTACACCTAAATCTTTGATTCTGTAGTTTAATTACTATCATTCTGATTCAATAATCATAGTTGACTACTTCA
AAATAAAATACATTGTGCAGTTACACAATTCGCCTCAGTACATGCACTGTGGGGATTAGAGTACCTAACAAGTGCAAGGG
TAAGATAAAATTCACAGTGTTAAGTATTTTGA
>Ccan_OSU1_lncRNA_contig27946.1
TTTAGGAAATACATGTTTTTACTATGGTAATAATTTTCTAAAAATATAGCATCAAGCTTTGTTATTACACCTTTGAGACT
AATTTAATAAAACCTAATTAAACCTCCAAACCTTTGGTAAATATGTGGTTATTAACCTTTGAAAAGTACAGATGTGAAAT
ATAAAACAAAACAAAATTACTTTTTCTATAAATCATTTAACCAAGTATGAGTTTCTACTTCAGAAATCTATAGCTCTGGA
CTTTTCTCAACAGAGTATACAGGAACCTCCAATAGTCACATGGTCCCTTCTATGGTACAGAACTTTCAGTTTCAAAATCC
AACATGCTATGAAGAATTAAGTGTTTTTTAAAACAGCACCAAATCCCGATTTGAACATATGAGATAATTTACTTTGTTTA
GCAAATTTGGTGTAAATATTATTGTTTCATTGCAGAAATATTAATGTTTAATTATACATTAAAGAAAGGAGCATATTATA
TATGACTTCTAGCACCATATTACATTCCTAGA
>Ccan_OSU1_lncRNA_contig27981.1
AAAAAAAAGAGTAAGCAATGCCTGCGTCAGCATCGTGGCCACAATCATACATACATGACAGAGAAAACATTTTTTTTAAA
GAAACAAACTCCAGTCTCAGGTTTCATTTTAAAATCCTTCAATATTCTCCAAAATAGTTTTGATTATTTGTTGCTAGTAA
CAATAATCCTGAGTTGAATAAAACAGGACACCCCATCCATACACTTATTTTTGTTTACAAAGTTGCCTAAAAGATCCTTT
CAAAGCATTTTGAAAGAATGCTTTCAAAAAGAGAAGGAAGATCCAAGAAACAGCAGATTTGGAGAATGGAAAGAACATAC
TTTATAAAAACCTTGTGTTATCCAAACGTACTTCAGTCCAACTTACTCTTCTGATATGGTCGTCATTTTTCAAATATGCA
AGGAATATTTGATTTCCCATTGTTGAATAACAAAACAGAAGGAAGCTGCTATGACACGTAATAAGTAATAAGCATTCTCC
ATCATTTCAGAATGAACCATTTTTGTCTTTG
>Ccan_OSU1_lncRNA_contig28020.1
GGTCATACTAAAGTTTAAGTTTTAGCAGTAAACTTTCCAAAAAAACTTAATAACAAGCTTAAAAGTTACACCCTAGATGT
TTTGAGCTTTCCAGTGACCCAGGTCTAAATTAAAAACAATGAACAAATATCAGAACATATACTTTCTAGTCTCCTAGACA
CTGACCTGCACTTTCAAAGAAACTACAATTTTGTGCATGCCAATTAAGTAATTACTCTAACAATGCTTTTGAAAAAGTGA
GTACTTTGGTTCTTTTCCATAACATGTATTATAATTTACCAGTGGCATCAGGAAATAGCCCTTTTTTTGCTGGGATACAG
TCCAGTCCATTTTTCATAAAGATTTATGTGTGAAGGGGTAACTCTGTAAGCAAAATATCACTTAGTGTAGAGAAAAACCT
CAAAACAAATTGCGATAAAGTCATTAATGTTCTTTTAATTTCTTGTTCAATTTCCAGTTCTTGCTATTCATACGCTTCTC
ATCAAATGGAAACACTTTAATTAGAATAAA
>Ccan_OSU1_lncRNA_contig28024.1
TCAGCCTGAGGACTTGACCAGCCAGGTTCTGGCTGTAGGGCGAAAGCAAAGGCAGATCATTCTGAAATGTTCCTTAAGTC
TAGGCCTCAGGAATTGGGTACCTATCAAAGTTTGCTTCCAATTTTTAAAAATTTGTAAGTAACAGGAGGAAAAAGACACC
CAGAGATTATCAGGAAAAGCAGGCTGTCAAATACAGAATATAAAATGAGAGCACTATTACACATTTAATGAAATGAGTGC
ACTGGAATGTAACTAGGGAACCAGAAGCTAGGAAGAACGAGAGGCTTAGAAAGCAGAACACTTAGAAATAAAAGTAAGTG
CTAGGATAGAGCTCCAACAGGCTTTCAGTGGCAAGTCAGGCCAAGCAGAAGAGCCAGCAGTGGAAGTAGGAGCTGGCCCG
AACAGGAGAGGCCTAAGGCCTGTGCCTTCTGAACACAGCTCCCAGGACTGGGAGCATGAGGCAGCACTGGAGAAATGCCT
CTCCCTGGTGCTCCAGCCCGGGAGCTGCTG
>Ccan_OSU1_lncRNA_contig28039.1
AAACTATTCTATATTACTAGAAAATACTTAATAGGCATATTCAATGAATACCAACTTTTACTTCTTTCAGCATACAAGTT
AAATAATCTATATTTTAATGCAGATTTACAGAAGTCAAAGATTCTAACAAAAATAACTGGATATTTGAAGAATATTGATA
GTGTATCTTGCATTTCAAAATTAATGGGAGAAAAAGGAGGAATTTATTACCTCAACTCCAGAATTAGTGATCAAGGTGGG
TGACTACAATGAAAAGAACGGGGAACTACTTTAAGGATTTCTATACTAGGGCAGCTCAACCTGTATTAGTTTGTAGATAC
ACTTTTCACATACTCAGAACAGCAAATGTAGTACTACAGAAATAAAGGGTAAACTAACATATAGTAATATTTAACAATAA
AAACAGTGAGGGAAGAAACATTCCAAAAGGATTAGGACAGAGGTAGTTGAACCAACTGAGACTTCCATTTATGTCTGAGT
GGTTTCATAGTCACATTACAAAGACACAGA
>Ccan_OSU1_lncRNA_contig28054.1
TGTTTCATAAATCCTATGTGTGCAGAAGTGATTATTTTTCTGTTAAAAGTAGAAAGTATAAACTTCAAACTCCTCAAATG
AGATTTAGAGGAACTAGAACCAAAATCAAAACAAAGTGTTTCAGTAGAACCAGATCTCTGAATATGCTACAGGAAAATAT
TATTTGATAGAAATGTTTTTGTACACAGTTTTCCAAGAATATATCTCATCCAAAGTAATTCAAACTAGAATTTTTCCAAG
TTTTCAAGGACTCTGGGTACTCGCCCTTTGAGTTCTACACCCTATGTAACTGAGTTCTTAACTGAGGGATAACTACTCAT
CAGGTCACAAACAGGCTTTGTGGGCCTTGAGCAGCCTGAGATGCTATGCAGTACTTAGTGTGCATGTACACGTGAATGTT
TCTTTTTTATCAGAACTTTCAAAGATTCTTCAGAAATTTTAAGAGCGACTATTAGACATTTAAATAAGACGGGTGTCAAT
GTGCTAAATACTTATAAATTTTTATATTTA
>Ccan_OSU1_lncRNA_contig28091.1
GTGTTTTATCACACATTAAGGGTTTATACCATTGTATTACATTCCTTTAATAAGCTATCCCTGGTGCCATTAAATAGCTA
CTACCTAATTCTTGACCAAAATACTGGTTTACTCTAAAACTCTCTCCTTGTCACTGATGAAAATTCTGTTCAGCTGCAGG
AACCATCTGGAATTTTCTTCTGTACATGGTTCTCTACACAACAATCTATGGACAGATTTCATTTTCTTTTACATTGTCTA
ATCCTTCTAAGTTGCTCTTGGATTGTTTCAGGTGCTAAACATACAAACTAATCATACAATTTAGAAGCACAGGCAGGATA
TTTCTTATTGATAACTGAACAAGTTAAATTGTTATTCTCTCAAAATTTGTGGAATCATATCCAGATAGTGTCTTTCTTGT
TGCATCTAAGCAAGGCCAGGTTACAAATCAGCAAGAGTTAAAAATATCCACAATTAAATGAGTACATGTGGAAAAGTTGG
TGAAATCCAAATATAGTCTGAAATTTATT
>Ccan_OSU1_lncRNA_contig28126.1
AACATGTAGCTCCAGAGTCAGGTTTATAGTGATGTGAGTACTCAGCAGTCATTGTTCACAATCCTGGCTGTAAATGCCAT
ATCTGAATATTGTGCCATTAAATAAGTGGTTTTTAGTGTGCTTCATCTATTAAAACGAAGAAAGAAACTCCACCTAATCT
TTTTGCTTTCCTTTCAGGTACTGAAATAATGCACCATATATAAGTGAGGCACTGTGTAGATGGACTGTAAAGATCATTGC
AGTTTGAACTCGTTTATAAATTGACAAGGCAAACATGGCAGTGGAATATAAAGACTGACTTCCCATGATTTTTGAGCAAA
GTACACTTCTTTGAGTTTTAATTGCCCTAACTTAAAAATTAGACACCTTGACTAAGTGCCTATTAACTTATCATCGTTTG
TTTTTGTTTAAATTTTTTAACTTTATAATTTTTAACTAGCTTAAGGTCAAAAATGCTGATTTTGGCAAAATGATTAAATA
AGTGTATTTTCATTTGTTTTCTCAGCCAA
>Ccan_OSU1_lncRNA_contig28136.1
AACCTCTCTTCTGAGCTCTTAAAAAACTGTTTCAATTGTTAAAATAGGCAATTAATTTGCCCGGTTTTTGCTGATGTCTG
TAGTTTTTCTGTGATATTCATGTGATTGTTGAGGAGTACAATTTTACTTCTAGTGAAATGTGATTGTTACCTAAGTTTAT
GTTTTATATATTGTTTCCAGCTCACACCACTAATTTGAACATCATGATCGATCTTCTGATTATATAACCTACCTCTTCAC
ATCTGAAGATACAAGAATCAATGGCAGAATTTGTCTCCTTAAATATCTAGAGTCATACTGGTAATTACAATGTCAATTAT
CTATTAAAATAAACACCAATAAAGACTGATTATTTTGATTTACCTCACACATTATGAAAAACAGAAATGCCTGGAATTCA
GGATTTATACTTTGTGATTTCTATTACATAGGAAATTATTCAATTATTACTATAATAAATGTGATGTTTATTAAAAGAAT
ATGGTAAAATGCATATGAGGAACAAATAA
>Ccan_OSU1_lncRNA_contig28162.1
GGGCAACAAATGCTAGCTAGTTTTTTAGGTGTCTTCAGTTTCTATTTTGAAGAAAACAAATACATTTTTTAGCTACCAGA
TCCTATCACAGACGAGTGAGTCAGGCTTTGAGAACAGGTGGGCACTCTCTGGCAGCAATGGAAACAATAATGATGGTGTT
TTGAAATTTGCTATCATCTCTTTGACTTTTGTGTGTGTGTGTGTGTGTATAGCATGGCTCAGAAGTAAGTAAAGAATCTA
AGGAATAACAGGACACAATTTGAAAGTTTAAACAAAGTTCTTACCTCTGCTAAATTTCAAGGAAGACAATTAGATCCCTA
AGAAATCAAATGTGAAAAGAATATAACTATGAGAAAATAGGCTTACCTATCAAAACTTTGGTGGAAGTAGGACTTTTTTT
TTTCTTTTTTAGTTAACACATAATAATTATAAATATTTATGGGATGCAGTGCATTTCAATGTATGTATATAATATAATGT
CCTCCAGGACCATCCATTACCACAAATG
>Ccan_OSU1_lncRNA_contig28166.1
AAATGAGGATTTTATATCACTAAAAATGCTACATAACTCATCTGCCATACTGAGTATTCTAGTGCAGGACACCAGCATTT
ATAAATAATTACTAAGCACGCAGAGTCGGCCCTGAGCCTTGGATTGCCACAATGAGGACATACAGCCTTTTCACCCTATT
TTTTAATTCAGTTTTTAAGTGAATTCATAAAGTTTTCTTGATGCTAGAAACAAATTTTAATTCTTGATAATAGGCATTTT
TAATCTTCTGAGCAGCACATGTCAGTGAGCACTGACGTTTCCCTTGTGACTTTGGGGTCATTTTGAACAATCCATGTTGC
CTTCTGAGAACCGTCCTCCAAAGAGAGGTAGTGATCTTCCAAGTCACTTATTGTAAGCACATTAATAATAGGTAAGTTCT
CCCTCTTTGTATGCTGGCTTAATTTTAAGGTACATTTGCTTTTTAAGTTTGTTTCTTTTCCAGAAAAAATAGAAAGAACT
GTCCAAATCGAGGCTTCAACTGTTGAGA
>Ccan_OSU1_lncRNA_contig28180.1
AAGAGCTTATCATGGAGTTAGTCTGCATTTGTATGTCCAGAGAAAGACAGACATAAAAAAAAATCTAGTTAAGGTAGAGT
CTGTATGGAAACAACCCATTGTTTTCCCTCCACCCTATACATACACACTTTCTGAATTCTAAGTATAATGATTTCTTGTT
GAGGCCCTCTTTGCTATTTTCTCCCTTTGTATTTGTTCTTGGCCTTCCTTTTCTCCCTCCTCCAACTTTATCTGTAACCC
ACTGTCCAACTGTGGCTCTCCAGTTTATTTTCCCTAGCTTTTTTTACATTTTTCTTTATGATTTATACCTGTAGTATCTC
AGGCTCATACAAAACCTGTTAATTATATTACACAGCACAACTGTAAAACCATATTGCCTCTTCCTGTCTACACCCTGTAC
TCACGATGTTAAGTAGACTGGAGGGACAGTGACAATGGAAATATTGTCATCCTGTTTGATTTATCTACATTAAGGAAGTT
TAGTGGGGTAATTTTTTCTCTCAAAGAA
>Ccan_OSU1_lncRNA_contig28204.1
AAGTCTGCTGGTTTTCCTTAGGCTTTTTAAAAATCATCTGTCTTATAGACCTGTTAGTCCTTTATAGCACTGTTTTTCTT
TCAGTCTTTCAGTAGCTTCTTTTTAAAGTTTCTGCATTCTGTAGAAACTGTTGTATTTATATAACTCTGTTAGCTCTCTA
GACCAGGTAGAGTTTTTCAAAGCCCTGCTAAGGGGGTGGGAGTCTCCCTCCTCCAGGGCCTAAGATACTTATTGATAGCT
TTGGAACAGATCTAGATTGGCCAGGGATGTTTTCTTGCATGGAAAGCCTTGGGTATTGGACTATCTCAGTACAGAAATTC
TTTTTTTCTGTTTGGATTAAATGGAAAAGCAGTTTCTATGCTTTTCAGTAGATACTATCTTTCTCCACTCAGCCTACATG
TTTCTGAGAATTTGAATTCTCGTTTGTTAGCGGGGAGCAAGTAGATCTACTGTTTTTGTCAAAGACAGCTTAGAGCCATG
GATACCTCCCCCATCTCTGCCCATCTCG
>Ccan_OSU1_lncRNA_contig28239.1
GTCTGCCTATTTCCTTATATTTTTTGAAATACAGTTTTGAAACATAGTATTTTCTTCTTTCAGTCATAAGGTTAGCTAAA
TCTCTGAAAAGGATGTATAGATCAGGACTTTGATTTCACTAGTAGCCTGCTAAAGCTATTTTTAAAGAGGAGTATAAATG
TAAAATGAAAAGGAATCCTGTTTAAAATTATATATAATTACCTCATAAACCCTTTCCCTCCACAAACAACCAAAAAAAGA
ATGTTCCATAATAAAAGGATATATAACATTGATATTCTCTTTCATGGAGGGTAAGCCTTAGCTACTTTTAATCTCATTTG
ATTTATTTTACTTCTCATTTCCAGTTGGACACGATGAGACTGTTTTGACTCAATCTTTTTCTTTTTAAGGACATCAACAA
TTTCACTCTCTAAAATAAGCATAAGTAATTTTAAATTATGAATATAGAAATAAGTTTTTCAGTGTAATTCAAAAACGCAG
TGTGTATTATATATTTGCATATACACT
>Ccan_OSU1_lncRNA_contig28286.1
AATATTTGCTATGTAAAATTTGATAATTTTAAAAAGGACAAGCTAACTACCATGTCTGAACTTTTAGTTTCTCTGAGTGA
TTAAAAAATGTGACAATGAATTTTATCATGGGTCTTACTGTCTCAGGAGTTATCTGATAAAGTCTATATTTATGGTGGTT
TAATAATTGTGGTTCTAACATGTATGCAAGTTTTACATTTAACTATGCACATTTGGCTCTTTACTTTTGAGAATTGTACT
GTATTATTCTACAGCTTATAAAAAAGTGTTAGTCTTTGCCAAAAGTAAAATAAATGTAGCTGTGGCTATAAAATTATAGT
GAGCCCAGGTGTTGTCTGTCCGCCTTACTTACCCCTGGAACCATTATCAAACTCAGCTCTAGAGTTCTTTTATCTCCTTA
GATCAAAGCACCAAAAAAAAAAAAAATCAGTATAATATGAGCCAGGATAAGTCAATAGATTAGCAAGTCTTTTTCCTATG
GTATGCTCTTATCTCTCTTATTACATA
>Ccan_OSU1_lncRNA_contig28313.1
AACGTCACAACACAACAGAATTTCCACAATATTTTAGGGGAAATAAGTGCTCATCAGCATTATGATCTGGATTTAAAGAG
CTGTGAATTTTACAGAATGCTGCACCTTTTCATATCTTTTTCCCAATTTTGTTTTGTCGTCTTTTTGGTTTTTTTTGCCT
AATGGAACAACTCTGCTTTTTTTTAAATGTTAGTTTTCTGAAATTGAAGCCAGTTCTCAACACACGTACCATTCCTTTCA
ACATTCTTCCCTGGCTTTATAGCTCTGGTATTTGCAAACAACCATTGTTTTTATTTTACTGTTAGAACTGGTACTATCTC
TTAAAGGTTAGTGTTGCTGCCTAATAAATAACGTTGTTTTGATATTTGCTAAAAGTTCATAAATTTCATTGACATGGTAT
GTCCACACTTATATCTGCCTTGGTCAAAGCTATGTATTTAAGTTTTTATCATAATTTTTTAAAAAAGACATCATTTTAGA
ATATTACTATTAACAGAGCCTGAGGG
>Ccan_OSU1_lncRNA_contig28337.1
TCATTCAATACACAGCATTGAACACTACGATGACAGGCCAAAGCTGAATGCTTAAGCCTTAAGTATTGCAAGGGTCTAAA
ATTCCAGCTGCCCCCAACATACATGGCCTCCAGGCTTGCAAGTCACCAGCTAATGCTCAAATCAGCAGCAAAATTGTGTA
ACCTATTTCTCATGAGGTATCATAGAAAAAAATAAAAAGCAAAAAAAGGCAGTGCAGAATTCACAGCTGTGTGCGGCAAT
CGCTTAGTATACAGCAATACTGAAAAGGGAAGGGAAATTCTAAGTGGACTCAAGAAAAAGCTCAGTCCATGACCAAAAAA
ATAATATTTAAAAGCACATAAACTTGGCATGCTATGTTTTACGACAAGTGACAAATGCTGAAGGAGAATCAGGACCATGA
CTTTCTTGACATTTTAAAAAAATAGACAAAGAGAAAAGACGTTAAAAATGGAACTACAAAGTAATGCCAGGAGACCTCCA
CAAAGCTTGAAAACATATGCATTTTG
>Ccan_OSU1_lncRNA_contig28363.1
TATATTACATAGACTTTTGAGATACATATACATATGTACTATAAAAGTGCTGTCTGTCATTTTTCTACTATTTTAAGGAT
TAGGCTCCTAAATGCTAGAACTCATTCAGATTGGAGCTGCAAGCCGGTGGCCCACACAGGCTGGTTGGACCCAGTTTTGT
TTGGAGTATACTGTTATTTAGAAAGTCTTTAGCAAGGGCATGTACCTCAAGTTTGCCCTGATTCCCTCTCCCCAGACTAC
TTCTCTACTTTGTATTGCTTGCTCAGCCCTGAAGACATCTAAGCCTGAAATCCCCAGTGGAGGTCTGTGGTTGGAAAAGT
TTCTGAATTTCTTACTCTGCTAGTGTTGTAATTACCATTAAATAATTTTGACATATGCATTTTAGATTGTTTTATGAATG
TATCTTTTAAGTGTGGTGCTTACTCTCATAAATGTGACTGAATTTTTAAAAATCACTTCCAAATATTTTATATTTGATAA
TAAAAGTCTTCAAAAGTCAAAAAAAA
>Ccan_OSU1_lncRNA_contig28375.1
GCCTGAAGCATGGCTGTCCATCAATACCCACTAGTCCATGTCGAGAATCACTTGGGCTTGGTGGACTCTTGGTCTCAGGC
TACTTTCTCCTCCATTCACTGCCATGCTGGCCTCCTCCCGTCCTCTGACAACTTCGCTGGAAACCGTTAAGAGCTCTGCC
TGTTTTCTTCTCTGAGCTCATCTGAATATTAGTATCAAAACCAGCCTCACCCTGTTGTGTTCCTGTACACCAGCTGTGGA
CAGTGTGTACTTTGGGGGAAAATTGGCTTTATCTCCCTTTTATGGATTCTGTATATTTTGGTGGGCCCTCACACAGAGTT
GCTTCAGACTTGGTTTCTTTCAGTTTGTTAAGCTTCACATTTCTCACTTGGTTGGACACTTACACTTTCAGTATGCTTAA
AATACTCTCTAAAAGATGGGTATAGGTTGTAACTTAATAATCCTTACTAATGGTCTTGGATACATTTGTAATGTTTCCTA
ATAATTTATGTTTTACAAGAAAAAA
>Ccan_OSU1_lncRNA_contig28408.1
TCTCTTATCTCCAGCAAACCTGTTCTGCGTGTACGCCAGCCTAGGGCATGTAAGTTTCTAAAGCTGTGCCGATCTTTCTA
CAGGCTCACAATCCTTTAAGAGGCCATATACCACTCGTTTATACAACTATTTGCCCATGGAATGATACATCATCTTTAAT
GACACTGGAAACAACGTACCGTTTAAATCATTCTATTTCTAATGTCACCAAGGCCACTATTATTTTTAGCTATTGAATTT
TATACTCTTTTTTCAGGGTTAGTAAAGTATTATCCATTTTTTGAACTTCTCTACAGAATCCTAGTAAATAGTACAGTCTA
CTTTTAGACTTAATATCATATTCCCTCCATGAGACAATCTTAGCATTCTTTCTTATATATATGATTAAAAACAGCCCCTT
TTATTTCACCCAGAAAGCTTTCTTATCCTCCTTTTTGCCTCATTCTCTTTGTATATTCAGTTTCTCTTCCTAGACGGCCT
TTGTTTCCCTTGGATCGTCGGACTG
>Ccan_OSU1_lncRNA_contig28452.1
ACTTAGAATATCATAAAACATTAAAACTTAAATTCAACATTATTTTATGTAATCACTTGATTTTTCTTAGTTCTGATCCT
TAGAGAAGTAGGAAGACTGGAGGAAGATAGCTTTAATATATGATCAATGTGATTGGCTTGAGTGACAAAGGATTCTGAGA
TGAGGTAGGGGTAGAGGAAACAGAGGAAGGACTTGAATTCATTTTGATTCCTGGGTTCTGCTTTCTAAGTTCAGCCTTTT
GACAAATCTGGCAGCTTGCTAAAACTACCAATGCCTGCACATTCCAAGACTCACTTAAACACTCTTGAGATCTGACATAA
GGAAATGTTACATGGAAATGACAAATGTTAGAACTGTGTCCTCTTAACAGGTAAGAGACTTTTACTATTAGTGATGAGGT
AGATCTTCACCATTTACATAGCCTAATTATCTATGTATTGTAAAATAATTACACATGATCCTAAAAATTCACGTAAGGTC
CTAAGTGAATTCTTCCTTAAAAAA
>Ccan_OSU1_lncRNA_contig28462.1
AGAGGGGCAGGAGGGCAGAATGTGGCCTGGTGTTAGGCTGTACTGAGAGAGGCACCCCTTCCCTCCTTCTCCTGTCCCTT
ATAAAGGCTGTTCTCACCTGCTGTCCAGGCTGCTGCCCAGAAAGGTTGAGGAGGCACTTGCAGCCTGGCAAGAATGAAAG
GCTGTAGCAATTTCTTTTGGCAAGATCTTTGCATACTTCCGAAAGACACTGGCCTGGGGGTTTAGAAGTCCTGTTCCCAA
GTCTTGGTTGTGCTGTTGGTTTACTGTGTCACCTCAGGCAAGTCCCATCCCTTTTGATGCCTCTCACTTGCTTCATCTGG
AGCTAAGTGTCTGCTCCTCCAGCCTCACAAGGTGTGGTGAGCTCAGAAGTGACAATAGGAGGTAGTAGACACAAAGAGAG
GGCCACAGAGAAGCTTTGAAATGGTGTGAGGCACTGTAAGGATGTGAGTCCCATGTCTGGAATGTTTTTGCACCCAACAC
CAGAGTCTTCTCTCCCTCCAGAAA
>Ccan_OSU1_lncRNA_contig28483.1
ATACTAACTGGAAATACAGAATATGGTTTTCTCCATGGTTTACAGTGATATCAAAAAGGTGCCTTGTGAAGGCTGGCCTT
TACTGCTGCAGGCCCACCAGAGCTAAGAGAACCAGATACAGCAGCAACCAGGAGGAGGCTTCAGCATCAAATTTTCTAAA
TCTAGTATTAGAAACTCCCATTCCTGGATACTGATAGGTGTCCCAACCTCTGAACCTCCCTTCCAATGCCTCAGATCCCC
ACATGTTTCAATGCAGATATAGAAATTCATTTCTTTTGATTAAATTCCCCAAATCTCATCCTTGTGGCTCAAAGTTCTTT
TCTGCTTTCAGGTGGCATTGCCAAATTCTGCTCTGATATCTCAATTTAACAAAGCCAAGGGCAACCTTTGACTCTTTTTT
CCTAGTAGATAAAAAGGACCTCACTGACGCTCTCACATCTATGGCAGAGGCCTTGATGCCTTTTCCCTCTCCTCTGCTTC
CACACGAAGACCTGGCCTACTTTA
>Ccan_OSU1_lncRNA_contig28516.1
AATACCAATAGAAATGCCAAAAAAAAAAAAAGTGTATGGTGTTAATGAATTAATAGGTAGGTAAACAAAGTAAAGAGTAG
AGTGCCTAGAGATCGACCCATGGATATATGTGGACTTGGTGTATGTTTAACATGACATCATGAGTTAGGGACATAATAAC
TCTCTGTGTAAACTGTGTTCCAAGGGATTTGGAATAGTGAATTATGAACTCAGTCTTCACTGAATTGTGAAAAGTCAGAC
TATGAAGCAATTGCAAGAGAATACAGGATATTTCTATAAATTTGAGGTAAGAAAGCTTTTTTTTTTTTAACAGACAAAAT
GATCCTGCCATTCTTCTGGATATGCATCCTAGAGAAACTCAAATAATTCATAAGAAACATATATGCAGTATGAACTGAAA
ACAATCTAAATATTCACCAGTGGGTCAAGCAGATGAATAAAATGCGATATATTCAAACAATGGACAGCAGTTAAAGACAA
CTGGATCCATGTTGAATAACATG
>Ccan_OSU1_lncRNA_contig28541.1
AAACAGTGTTATAAAATATTTTGGCAAAATAAGTTACAGGGTTATTTGTTAAGATAAGTGCTGAATGAAGAAATTAAAAG
CTTTAAAAGAAAGCATGTCTTTCTCCTTTATAAAACAAACCTATTTCTTTTCATATTCTCTTGTAAAATGGCAAAACACT
AATTGAGAAAGAAATAACTCTTTCCATGGTTAAAAAAGATCCAGTAGTTCTGAATTCATCTCTCTGTTAAGACTTGAGAT
TCATTAGTTATCAATTATGTGTCAAATACATTCATATATGAACAAAATTGAAGATATATTGAATCTGATATAGGCATGCA
TCTATTTAGAAATATAAAGAAGCAAACTAGAATATGTATTTTCAAAGTTTAGCACATCAACTTTCATCTTACTTAGAAAT
GAAATTTCATCTTACTTAGAAATTATTTAGTGGAATAATAATTCAGATAATTCCATAATATTGAAATATCTCTGATTTTA
TATATGAACACTTTTTCATCTTG
>Ccan_OSU1_lncRNA_contig28570.1
TTTTTGCTTTTAATAGAAGTATCAAGATGCTAACAATAAAAATGATTCCAACAGGTACTTTAAGAACGCATTCCTTTTGG
TTCTCCCACATAACAAGGAAGCTAAAAAGAACACCAAAAAAAAAAGGGGAGGAGGGAGAAAATTTTACAGGTTAAAAATA
GAAATTCATTTTTTAAAGGAGACTAGGCAAGAGGAGAAGATATGTTTAGGAAAATATCACTTGAAAAATTCAGAGTATTA
TTATAAATCCTCCTTAAACCCAGGGCCAAGCACATTGCACACAGAATATTTTCACTTTAAGAGGCAAAAAAGAAAAAAAG
AAGCAAATTAGTCACAATTACATAGCAATTTTAATTTTTGAAATGGTCATCCTAAACAATTTTCTTAAATTCAGATTTCG
TGAAGTTCCTACTCCCCACCGAAAACTTCTTATGAAAACCTGTGAGCCAATTCTTTTTGGAGCATACATTTTTCTATAAA
TCCAAACCAAGGTGAAGAAATTG
>Ccan_OSU1_lncRNA_contig28593.1
TATATTCATGTTTTCTAAAAGATAAAATGTTATTAAAATTATGAATAAAATAATTATTAAAATAAATATTCATGTAAATA
CAGTAAATCCTTAGGGAGTCAACACAATATGTTACTAGCAAATTATTAACTTGTTTAGATGTCAGACTAATATAACCATA
AATTTTGTACTGTTGAATCCACTTCAAATAGGGTTTGAGATTATTTTCAATTCTAAGACTTCCCTCTAAATAATTTACAC
CCCCCCCATTGTAAATGCATTGATGTTGATAAAACTCCAACTGCTACTAACAAGGGTTTGGTTGGTAATAAACTTAAGAA
CAAAGTTACTTTTCATGGGAGGTAGATATGCATCCTGGAGTTGATGAAAGAAAATCCATTCTGGCTGTGGTGAAGGTGGG
AGCCAAATGAATTCATACCTCCACTGAATTAAAATTAATATCCTCCACTGAATGCCAAAAGGCTACAGAGGTCTTGTTGC
TAAAAGCTTGTTGTTAATAAGA
>Ccan_OSU1_lncRNA_contig28614.1
ACCTGGAAGCCACTGGCTGCATGTCACCTGTATTATTCCAGGAGATGTCCTGCCTTGCTGGCACTGTGGATGAAACACAT
TGTACATGCTTACTGTGTTGCATAAACACATACAGAAGTTAGTTATGGCATGGTCACTGTCAGTACATATTTCAGATGTT
TCTGTCACTTTCCAGAGATAACCAGGTGATTGAGCTATGAACTGTTCCATCAGGAGAGGTCTGACTATCTGTCCATAGTT
AGAGTCTCAGGATGGTTTGAATCTGAGTGTCCAAGACTGCTGCTAGATGGTCAATGAACTCAGTGTGAGAGGCAAATACT
ACAAGGACTAGAATCAACAATGCCGCTGTCCTGAGTGTGAATACCACTCCTCTTCTGTGAGAAAATTACTACCTAGAGGC
AGTAGGGAAAGATAGAAGCCAATAAATCCACATGGTCCAGCCTGGGTCCCCCATATGGGAGCTCTTCATGCTTCTACAGT
GGCATTGTATCCACACCAGTGG
>Ccan_OSU1_lncRNA_contig28632.1
TTTTTGTATTGAAAATATTTTATAATCCATTCTCTAGAATCCTAGCCATCTAGGTACATGAAAAAATTATATGGTGGAAC
ACCAGTATTTTTAAACAATGAAAAGAAATATTTGACTAGAAGATGATAGAAGAATTTTACAAATATAAATTCAGGCTTCC
TCACATTTTCCACAGAGCAGCCAAACAATAAAAAAACACTCAAGAAATAGAAGACAATATACCTCAAGTGTAAAGTTCCA
AAGTGAAATAGCCAATTACATTAAGAGATTTACCAAAACTATGTGTAAATTAAACAATAATAGCAAAAGGCACAAAAGCC
CATTCCATTTCTGGTATCTCAGCTGATTCTTTAAGCAGATAAATGAGATAATAAAAAGAATGGTCAAAACTTGGCCTGAG
TTGTCTTCTGGTGATTATTAATCCTACCACCTGTAGTTTTGTTGCCCAAGGACACCAACTTCTGTTGTCCCTTTCCAGAG
AAAAGATCGTCGGACTGTAGAA
>Ccan_OSU1_lncRNA_contig28680.1
GAATACCACTGGCCTTGCTTCAACACTTCTTCAAAGGCAAAACGTTTTATAAGTGGACAGACACATTTCCAGAGTCTGTA
ACAGCTCAGCCTCTCCCCTCTCTCCCTTGTGTTAAGAGCCATGTGTAAAATTGTACTGACTTCAGTTTCCCACTCTGATA
TAGCTAGACAGAATCACAATCTATTATTGATCTGCTCACGTTGTGCTGAAAACTTGAATGTTTTATTCATTATATGGTTG
GTTTGAGGGTTTTGTTACATTATTCTTCACTAGAAATAAAAAAAGACCAGGAGCAAGGGACTCGCTCTTACCATAAATAA
GAGAGAATGAGGCAGGCAGCAGCTTGGGGCTTCTGATACATCTACTTGATGTTCAAGGACCTGCTTATCCCCTCAGCACC
ATGAGGCTCTTGGTGAGACTTCACAGTTGGTTGTGCTTTTATAAACAAACTATTGAAAGGTACTTTTCTATTGTCATTTT
TTAAAAAATAAAGTGTTTATT
>Ccan_OSU1_lncRNA_contig28694.1
ATTCTAGTCAGCTAGAATAGTGCTCAGTTACAGTGCCAGCAAGAATACCTCTTTTTTACAGACGAAAAACATGACACAAC
ATTCAACAGTTTAAACTGGTACTTTTCTGCGCCTACCCTGGCATATAAATTCTTAAATATAGGCATTCCACTTCAGTTTG
GCACATTAAGATCTTTTCAAAAAGTAACAAAGGCTATTTTCTCATTTTGTAAGAAATACCATAGGTAGCCACACACACAC
AAAAACCAACCACATAGGCTGGAATTCTGCAAATTTTTTAGTAAGGGGACATCTTTCTCCTTTCTCCCTCTCTCAAGAAG
GAGTTGAAGGCAAACTAACTTAGTCTACTTCCAAAATTTTATTGGAGGAGGAGGAAAAAAATCAGAACTACAGGCTTAGT
TATATGAAAACAAAGCACACACACACTTAGGCTCCCACATACATTATGCACCAGACAATTTGGTGCCTTTCACATTAGCA
GGATATTCTGATACTTTAAAA
>Ccan_OSU1_lncRNA_contig28698.1
ATTTGGTTTCTTATCTAAAATGGAAAATATCAATTCTATGGGCCACAAACAGTATTGTAATAGTAGCAGTACAATCATTT
TAAATTCTACATAGCATACAGAGCCTTTGCAAAGCATTACAGAAGAACTTGAAAGGATGGGGTGGCCACTAGTGATGCTG
TTTTTAACCTATACATTCACAAAAAAAGTTTTAAGTTTATCTAGTTCTAATGTGATTCTCTTTACTTTTTATTCTACCTT
ATTGTTTCTTCTGTGCAAACCCAATTAAAAAGAAAAACAAGTATGCCTACAATCATATTTAAAGACCATTTGTTGTATAT
TCTACCATTTGTTCCTACCTTGGGATGAAGAATGTTCCATGCTGACCCTAATTCTATCTCATGAAATATTTCGTTTTAAA
TGTTTTGCTTATTGCCATTTCACCATGAACTGATTCCACTAATAAAATATAAACTTCTTATAGAAACAACAGGATAACCC
AGGGATGTCTAACAATCAAA
>Ccan_OSU1_lncRNA_contig28706.1
GAGTTCAAACACCAGTACTGCCCCCAACCCAAGTCCTGCCCCCCACAAAAGAAAGAGAGAGAGAGAGAAAAGAGAGGAGC
ACTAATTGGGGAGAAAAGGGAAGGGGTGTCAATCATTAAGCCTTTTAGGACTATAATTTAAGCCTTTTAGGACTATAATA
ATAAAATTAGATTTGTCTACTTCTATATCTAAATATCACAGAATTACAACAGAGGACACTAAAAAAATGACATAGCACAT
TAATTCATACCAAAAATAAATCAATAAAAAGGGAGTGAGTTCCTGTTCTATATTATATACTGTAAATGTCTGATTACAGA
GCATGCTTGAGAAAACAGCATTTCCAAATACCTTAGTTTAAAGAGTTTATCGTAAGTTCTATCAACTGAATTATTCAATT
TATGTTATCAGAGAGTTGCCCAATCATTTTTATCATCATTCCTGTTACATAGTCAGAGCTTTCTTCCCAATGTTAAATTA
TCATGATGTAATTCTTAAGC
>Ccan_OSU1_lncRNA_contig28722.1
AATAAATCTAATTGTATGTTTCTCTTGATTAGAAAGAAAACTACTGAACAAAATCCAAAGTTTTGCCATTTCATTCCAGA
ACCTTCTGTTGTCTGATGTTTGCTTTGTCTTTTCAGCTTCACTTTCTCTGACTTTATCTCAGTTACATTAATTATGTGTT
ATTGTATTCTCTGAACAGATCATATATATTCTTTTCTTGGTTCATGCTATCCCCTTAGCCTCTAAGGTCTTTTTTTTTTT
TCTTAACCTTCTCTGCTTAGAATTTTACTCATTTTTCAAGGAAATGCAAGATACATGAGAGCTATAGCATAGGCTATAAG
AACAGTGACTGGGATTTGAATATACACCATTGTTTGAAGTTGCTGGCGTTAAGGGGTAGTCTCCAAATTAGTTACATACT
CAGAACAACATTGCCTCGGATAATGAAAGGGACATGGCATGAGAGCTTCAGCTTCAGAATCAGAGTATACTCTTTCATCT
CTCTCCTATAGCATTTAAGG
>Ccan_OSU1_lncRNA_contig28742.1
TATGATTCAGAGATAATTACAGCAAGTATTTTACTACTTTTCTTGAGCATATTTTTCCAAAGTTGTAACCATACAGTATA
CTTGAAAATTTCATATAAAATATATGATAAACATGTATTTACGTCTTGACTATATGGCACATGAAGCATCTCTTCTTGCA
AATATTTGCTTTATGTCTTTTCCTTGGATAAGGATAAAGAACTTGAACTTCTAGAGGATAAAAAGCATTGTATCTGTTAT
CTGACACATTGCTGCTATTTTTGTCTGTAGCAATTTTCTTTAGAAAGTTCTAGCACTTAAAATTTTTGCAGAATTTGTGC
ACCAAATACATAACCTCATCTAATCATGAAAAAACTTTAGATAAACCCAAACCCAAACTGAGAAATGTTCTATCAATACA
ATAATTCAATATTCTTCTGAAGGGAAAAGTCATGAAAGACTGAGAAATTACAACAGTCTGGGAGAGTCTATGAAGCAGTA
AACTCAAACCAGACATGGTG
>Ccan_OSU1_lncRNA_contig28767.1
TGTTTCCTCCCCATGCAGGATATAGCACATACACTTCTGCCTGGATATATTTGACTATCAGATGAGCATTTCCAGCCTGC
AACTCAATAGTTAGCTCTGCTTGTTGACCTTCATCTACCTCTCTGTAGAAGTTTCTCAGTCTCTAAAACCTAGTGGGTCA
GGAACTCAACTTTCCATGTTCCTTTTTCAGCCCACTTGCTTGTTTTAAGTTTCTCAAACTATGTGTTGATTGTGGACCCT
TCACAAATAATTATGTGCTTTGGGTTCATCATTACTGAAGGATGCCCTTAAGAGTTCTGCTGTAAGAATCTGAGTCATGT
GCACTGATGAGAGGTTTCTGCTTGGTCTCCCATAAGGGGACTGATCAGGAGAGGTATGTACTCTCAGGATAAAGGGGAAT
GGGTTAGACTGGCCAAGTGAGAGAGCATCCAGCGATGAGCTGTCATTTTCCTCAGAAATCAAAGTTTGACTGTCTTAGAC
TGGCATTCCAAGCTTTCCAA
>Ccan_OSU1_lncRNA_contig28771.1
ACCTTTACATCTACATCCTCAGAGGTTGCCTTTTGTCAGAGGATCATGTTTAATTGACTTACTGTGGTATGATAGAAAAT
ACATATATGCTGTGTTTGCCTTTTACATAAACTTGAATTCATAGAGTTAAGTCAAGGAAAATCATAGCAACAGTACTGTC
TTAAATATATAAGCAGTAACTTTCTTTGTGATAACTTAGAGTAGAACCTACAGCAATTCTTTTCTAACTGTTAAGGTGAC
CCTTTTTGGAAATTTGAGCATAGGTGAATTTAGTTCTGTATAACTTTTTTGGTAACTGAAGATTTTGAATTGAGTATACG
GGAGTATTCCAAGTTGCTGCAGTGTTGTCTGATGACTATATCACAAGGTGTGAAGAAAAGTCATTTGTTTCCTATCTTAC
TCTTCTACCAGTTGTCACCTACATAATCATCCCCATGTGCACTAAATATCACAACAATTTATTATCATTTAACCATGTTG
TGTTCACAGTATAACTTGG
>Ccan_OSU1_lncRNA_contig28835.1
AGTGTCTAGGTTATTATATACTACTGTGTTTCAAGGTTTAAGATTTAAAATAATTTTTTAGTCACAACTGGATAAAACTT
TAGAATTGCAGTGTGAATTCTAAGACTTGAAATAACTTGACCATTGAAGCCACCTTTGTCCTAATACATTCAAGCCCTAA
ATGGAAAAATAAAAAGATGAAATAATGTGGTGGGTGAATAAACTTATAACCTTATAAACCATTTAAGTAGAAGTTGAAAG
AGTATTTCACAGGTTACATTCTAGTTTGTCCCTTCAGTGGTCCGTAATGAAAATGTAAATGTAATGTATGTAACCAAAGG
GAATAAAGCTGGTTGTTATATAGAGCATTTTATACATTAGACTTTATTTTGAAGTGCAGTATTTGGGAAAGTGATTTTTA
TTTAATTTTCATTCTAGAACTAAATTTTGTTCTATATGGAAACAGTACAGTCAAAATGTCCTCAAACTCATTCTAACTGG
GCAATCACTTGTGAATAAG
>Ccan_OSU1_lncRNA_contig28839.1
TACGCCCAGATCCATCATGCATTCCTCAGCTCACACCTCCACTCCTTAGGTTGTCTGAGCAATTCGCACTCATCCTGTGT
CCATGGTAGAAATGGGAGGAGGGGAGACAGCTGGCCTCCTGCAGAGGAGCAGCTGTTAGGTTTCTCTGCTTTGTTACTGA
AATTGCCTGAGAGGAGGATATCTTTATTTCCTTTTGACCCTGAGAACCCAGATCTAAAGAAAGGTGCATACTTCAGGTGA
ACAGCTAAGGATAGGGAGTTTCTCTTAGTTTGTAAAGTTTTGGATTAATACTGTTTGTTTAAATAATAAGCCCCTTTCCT
CCCTCCTTTTCATTGAAAACAAAACTGCAGACTAGGCTGTGGGAAGTGACGTTTTGACATTTCTCAGAAATCCCTCATCC
TCATGAGACAGAAAAACAGAACAAAGAAACAACTTTCTGTTTCTGTCGAAATGAGGTTTTGTGTGTGTGTGTGAGAGAGA
GAGAGAGAGAGGGGAGAGG
>Ccan_OSU1_lncRNA_contig28850.1
TGGAGTGAAAGCAACATCTTTTACCTCTGGCAAATCAAAGACCAAGGCAGGTTTATAAAACAGGCAGTGAAAAATAGGAA
AACAATTTCAACTTACCAGATGGCTCATCTAAAAGAACATTTTAGGAGAAAGCTCTGGAAATCACACAACACGGGAAGAC
AAGATGGCTTCATGACATAACTCAGATTGCATGAAAGGGGAAGCCTGATATGCATGACAATCCCGATTTTGCCATACAAG
CAGGGAAAGGGGGAAGGGAATCGGGTACCCTGAGCTCTTGAGATTCAGACATACTTGAGAAACTTTCCCTTGATTTGGGC
AGTTCATGAAAGGACCAATCTGAATTAATTAAAAATCCAAATTACAAAATTTAAAAGAAATTTTATTTGAAAAAGTAAAA
TATTTCATACCCTAGAATTTAATGGATTAAACTACAGAACTATTATGTGTGCTTAGTTAGTATCTTCATTTCCACCCAAA
GTGTTTACAGCTTGCTTA
>Ccan_OSU1_lncRNA_contig28859.1
CCTCCAACAGGTGATCCTCCTGCCTTAACCTTCCTAGTGTTGGGATTATAGACATGCATCACTGAGCCTGGCTTCCTGAA
GCTTTTTTGGTTCCAGTTCCAGTATTCACTGTTACCTGCTCCTTATAGATTTTACATTTATGTATTATGATTATTTATAA
ATCACATAAATTTTTCCTATATCCATTACTATTATTGTTGTTTACTTTTCTGTGGTGCTGGGGATCAAATGCAGGTCTTC
ACATAGGCTCACACTCTACACCTCCAGCTGATACTCATGTTATTAATAATAATTATTGAACAGGATGAATGAAAGGCTGA
CATTTTCCTTTATGATGCTAGACACCAACTTCTGATTCCAAGATCAGAATACCTTGTGTGTGACCATACGACTGTATGTG
AACCCACTAACAAATGCCCATTGAATCCACATTTGTTCATCTTTTCTATAAAAATGAAGTTGGAATAAATTTTAGATTCA
TCTTTAAAAAAAAAAAAA
>Ccan_OSU1_lncRNA_contig28861.1
ATAGATGTCTCTCCACAGTGTAGCATATTAAGAATTAACTTATATTATTTTGCCTTATTACTGATGTTAACTTTTTTTTG
AGACAGCGCCTCACTGCATACCCCAGGCTGACCTGGAACTTGCAACCTCCTCCCTCCACCTCCAGAGGACCAGGTTTACA
GGCGTGTGTCATCTTGCCTGGTTGGCGTCAGCTTTGATGACTGGATGAGGGTGATCTCACCAGATCCCTCGACTGTGGCT
ACTGTTTTCCCTTGATATGAAGATATGTCATGCAGGAAGAAACTCTGCTCACTTCCACACCCTTTTCTCATCATAGTTTC
TCAACAGAGCACTTTAAATTGTAAGAGCAAAACAGTTGTGGGGGTGGTGAGTCACTTATATCAAGTTGCAAACATGACAC
TATTATGGTTTTGTATTTAATCCTCATCACAAGCTTATAAGACAGGAAATATTACCCTAGTTTCACAAGTAAGGAAAATG
AAGCAAAGGGAGTTTAAG
>Ccan_OSU1_lncRNA_contig28889.1
GGTTTATGTAGTACTAATACTTAAACAAAAATAAGACAATAGAACACATTTTTCCTTTACTCTGTCCCTGCATTACTAAC
TGCCAATACTGACAATTTTAATCTGAGTAGATACCTGCAACAGAAGTCCAAAATTTTTTATATTATTCTAAAACAGGCTA
ACATGAAAGTTTCATTTTTTTAAAAAACTTGCTAAAAATCATTTAATCAGGATTGGCCCTAGATACTTTTATGACATAGT
GAATAAGTTCCTAATTTGTACCAGGTTTAAAGCTCCTTAGGCAAATCTCTCTTGCTCTTCCTTATAAAAGCTGAAGTTCT
CACCAGCCCTTCTTCCCCAAGATACCATTAAAGTTCTATTTTGTACAAACAAAAGTTTTCAGAGTGCTTTTTCAGATCTA
TACAAGCAGACTAACATTACAAAAATATGTACTAGGAAACAAAGACATACCAGTTAATAGAGAGCAAGACAGCCAAACCC
CGTATCACAAGACAAAAA
>Ccan_OSU1_lncRNA_contig28895.1
AGTCTTTGGGTAATTTTATTTTTGGTGTTGTTTTTATAAAAGCATAGAACACTTAGATTCCTTTTTATTCATTAAGAATC
TCTTGTTTTAGGTGGTGGGATTCGTTTGTTTACACTTTTTGCTTCTTCATGTTCTTAGATCTGTCCACTGATACACTGAG
ATTTATTTTGAACATACTTTGTTTTTGATATTTGTCACATGTTTTCATTGTACCCTTTCTCTTTCTTATGACCTACTGTA
TTGGTCAAATTTGTTTATTATGTGCCTATGTTACTTTATAAGATCTAAAATTAATCAGTATCCCTGCTTCCAAGCGAGGC
AAAGACTAGAACCCTTAACCCAAACACTTCCCTCTTATACAACATGCTACCATTGCCTGCTAGTTTAATTCTACCTGTTT
ATAGTTTAATCATAACTTTATTATCTAGGTTAAGCAATCCTAATGTGTAAATCCAAAACCTGAAATGTTCTAAAAGCTGG
AACTTTTAGGGCGGGGG
>Ccan_OSU1_lncRNA_contig28909.1
CAGACTCTCAGGTGTCAGTCACTGATGGTTCTGTGGCATAATAATGCCTTTACACCTCAGATTGTAGCAGCTCTGATTTA
TCTAACATTTTTTCCTCAGTAGTCTCTAGCAAGATCCATGTATGTCCCCTTCTTTAGATTTTATATTTCACAGTATCCCC
AACTTAACTCCCCAAGCATATAAAAGTGGAGGTTTATATAAAATCCTTGTTTTATAAAACTCAGTCATCATTGCTTACTG
CCCTCTTCATCTGAATATTGGATACACTTGCTGTTACTTCAGCATGTACACATTGGACCTTGTAGCTTTTTAATAAATGT
TTGTTAAATCTGATTCTTATCTAAACAGTAAGAAATGAACCCAAGCTTCCAGGCTGCATTGTAAACCTTAATAACTGTTT
TCACAATGTCTACATATATGCATGTGTTCCTAAAATGTGCTTTAAATTTTTTTTAGGTGGCTTTTATTCACAGAAAGTTA
CATGTAATCCAAATTTG
>Ccan_OSU1_lncRNA_contig28926.1
AGTGGTAACAGTGCCTGCCTAGCAAGCACAAGGCTCTTGAGTTCAAACACCCATGCTGCCAAAAGAAAAAAAAAAAAAAG
[truncated: 2,784,558 more chars]
