# Supplementary material for: Pan-tissue transcriptome analysis of long noncoding RNAs in the American beaver Castor canadensis
Source: BMC Genomics. 2020 Feb 12;21:153. doi: 10.1186/s12864-019-6432-4 (PMC7014947; doi:10.1186/s12864-019-6432-4)
Supplement: Supplementary file 4 — Additional file 4: Supplementary Data 2. [SuppData2.txt] Text file of 187 known and novel lncRNA transcript contigs, in FASTA format. The 147 novel contigs have no known orthologs (by BLASTn), very low coding potential scores (CPAT q < 0.01), and no Pfam domain matches. The 40 known lncRNA transcript contigs are listed first, followed by the novel contigs [file 12864_2019_6432_MOESM4_ESM.txt]

>Ccan_OSU1_lncRNA_contig10200.1: known
TCCTGATCTCTGCCTCCTGAGTAACTAGGATTATAGCTGTGAGCCACTGGTGCCTGGCTGAATTGTGCCTTTTATTGTGTGTTTCCTCTTGGTGGTTCTTCTGAATTATCAGAGAATACCCATCTTGTTGGAGGCAGATTATAACATTGGTTGTGCTGTGCCACACAAGCTATTGAGACAATCAGATCTTCCTAAGCTTTTGAGGAAAGTTGGAAAAAAAAAAACAGTAGAACTAGCTATAAAATATGTATGGCACATCTTGTTTAATTTTGCATGACACTTCTTTATAGTGCATTGATGAGGTTTTAGTGACATTGTCATCTAACACTTTACCTTCATTATTCAGGGAAAGCCTTCATGACTTTTGTACTGGTTTTACTCTTCAGACTATGGCTTGTGTCTGGGTATACTGCTATCAACCACCTGGTCTTCTAATTTCTCATCCCAGTCAACTTTCAGTTTGGAAAGCCTTTGTTTCTCAAATTAAGACACTGTTAGAACCTGAAGTAGCAGCTGATGGGTATCTGTGAATTTTTTTTTTTTTTTTTTTTACTTGAAGTAGATTGTCTAAAATAGGCATCTTCATCTGTGTTTAGCCAGGACCTCACTGTCATGTGCACTACAAGTTGCAATTTGGAAAACGTCACTGTATGAAATTCTGTCAGTTCTTTGAAGACGGATGTTCTCTTCCAGACACTGGTTACTGCAGCGACATTTTCAATGTATAAAAAGAAGAAATAAGGCCCTAAAGGCCACAGATTTTTAAAGAATCATTGTAGGGTGATGAAGCTGATCTCGGCTGCACAGTCTTTGCTCTTCATGATGTGAAGGTACAGGAACGCTGTTGAATGAAGGGGGATCGCATGGGAGCATTTTGAATTGCAGAAGTAAAAAGTTATAATATTTATAATTTTGATGAGTTTTAAGTTTATTTTTATAGGAAAGATTTTTCTCTCCTAAATTGTTTCTGGAATGGCAAAAGTGTGGCTGGAGG
>Ccan_OSU1_lncRNA_contig10200.2: known
TCCTGATCTCTGCCTCCTGAGTAACTAGGATTATAGCTGTGAGCCACTGGTGCCTGGCTGAATTGTGCCTTTTATTGTGTGTTTCCTCTTGGTGGTTCTTCTGAATTATCAGAGAATACCCATCTTGTTGGAGGCAGATTATAACATTGGTTGTGCTGTGCCACACAAGCTATTGAGACAATCAGATCTTCCTAAGCTTTTGAGGAAAGTTGGAAAAAAAAAACAGTAGAACTAGCTATAAAATATGTATGGCACATCTTGTTTAATTTTGCATGACACTTCTTTATAGTGCATTGATGAGGTTTTAGTGACATTGTCATCTAACACTTTACCTTCATTATTCAGGGAAAGCCTTCATGACTTTTGTACTGGTTTTACTCTTCAGACTATGGCTTGTGTCTGGGTATACTGCTATCAACCACCTGGTCTTCTAATTTCTCATCCCAGTCAACTTTCAGTTTGGAAAGCCTTTGTTTCTCAAATTAAGACACTGTTAGAACCTGAAGTAGCAGCTGATGGGTATCTGTGAATTTTTTTTTTTTTTTTTTTTACTTGAAGTAGATTGTCTAAAATAGGCATCTTCATCTGTGTTTAGCCAGGACCTCACTGTCATGTGCACTACAAGTTGCAATTTGGAAAACGTCACTGTATGAAATTCTGTCAGTTCTTTGAAGACGGATGTTCTCTTCCAGACACTGGTTACTGCAGCGACATTTTCAATGTATAAAAAGAAGAAATAAGGCCCTAAAGGCCACAGATTTTTAAAGAATCATTGTAGGGTGATGAAGCTGATCTCGGCTGCACAGTCTTTGCTCTTCATGATGTGAAGGTACAGGAACGCTGTTGAATGAAGGGGGATCGCATGGGAGCATTTTGAATTGCAGAAGTAAAAAGTTATAATATTTATAATTTTGATGAGTTTTAAGTTTATTTTTATAGGAAAGATTTTTCTCTCCTAAATTGTTTCTGGAATGGCAAAAGTGTGGCTGGAGG
>Ccan_OSU1_lncRNA_contig10406.1: known
ACATGACTTTATTTTACATTTTGAACCGTTTTATTCTTTACTTTAAAAAGACTCACTCTGCTTTTAACCAAAATCTTGATTTAGGAAGACTTAAGACATTGTGCATTACTTTAAATATTTTCATTTTTTCAAATACATTTTAAGTTCACAATTAGGGTTTCAAATATCCTAATCGTATCGTTTGTTCTCAGTTAATGTTTTATCAGTGCCGTCATGTGCATACAAAGGTTATAGTGATGTATAAAATTCCTGTCTTTCAAACACTGATGCTAATCAGCTCTTCAATCTAATTACTATTTCATTTATTCAGAAATAGCATTTAGACATAAAAACCAATGTCTCCCTTTGGCTAATTTACACACATCTAATACAACGTGTTCTTGTATAACTTTTAGTAATACAATGACCTTCACTATTGTCATTCAGTTTTAAATATTTTTAGTGTCAATAGGATTGAGAATATGAATGGTTCAGTGTTTTAAAAGGAAGTTATAAAAGCATAATGCCTTTGAACATGAAAACTATCCCAAAGGCCAAAAGTGCTACTCAGGATCTAAAAAGGAGGAGAGTGAGTCCAGAGAATTTCTCATTTTTAATATGGACAATGTCTACTTTAATTCTTAGTGAAGAAAACTGTTCTTTATTATATCACTGGATAAAACTACATTAAAATCACAAGAATTTAGAGATATTGGTCCTAGGATATATAATTAGTGGGTCATCAAAAAAGAACCTGTCAGTTATGAGTAAATTAACTTTCTATGACAAAATGGTCACACTTCACTTCTCCCGTTTGTAAAAAGAAAAGGTGGCCTGGCCAGGTGCCATTCAGGATTCTCTGCTAACTGTAAAATGTGGACTGATTTTCTTCAGTTTCTTATAGTCCGTGTGTATATAAACTTTCAGTTCTTTAAATCAAAATTTTTATGCATATAACCATATCAGTATATTGCCCTTAGTTTAAAAATGTACAACTATATAA
>Ccan_OSU1_lncRNA_contig10709.1: known
GAGCAAAGGGTGTTGCAGAATACAAGCACACTGGCACTTCCTCCTGAGGATCTGCCACATGGAGACCAGTGCCACTCAAGGACAGAGTGACATAGTGTCACAAAAGCATAGCATCATCCTGCTTTTCAGGGGGAGTTGTTTAAAAGACACCCTGTCCACTGTGTCTTTTAAAGACAGACACACTCTAAGCACATCTGAGAGAAATGTGTGAACCTCACCCTTTCAAGCATCTAAAATGTTCTCTTGGATAACAGCTTTTCAGGTATTTGTTCAAAATTTACCAAGCCCCCCCCCCTTTTTTTTCATATGATTGGTGTGTATTATGCACCAGGGGCAATTTTTAAATTAAACACACCAAAATTTTACATCTAAGGCTATGATTTCCTGCACCAAAGTCTTTGGGGAGAACAACCAGTATTTTGAGAACCTTTTTTGGGAAGCACTTTGAGTATTTTCTCAGCATTCCTCTTTCAGGTAGCTCTGACAGGTAGAAAAGTGACAAGATGCTCAGAGCCAGGTTTGCAAAGGCAGGATCCAGGGAGGCGGGGGTCACATCGCGACAGGGCTGTGAGCCAGAGCAGGGCATACCACCTGGTTGAAACGCAAACGTGACACCTGTCATGCAGCGGCGAGGAGAGAGTGAGAGGAATGTGCAAAGGCCTGACGTGTTATCATTGATAAGGTGGATGAAATTACCCAGGTCGGGTAATTTTGTTTCAGATCAAATGCCAGACACCACAAGAGGCTTGTTTTCACCGTTCTGACAATTACACCAAAAGATGGGCTGCCAAAATACGATGTGAGCCATGACGGCACCGTGGAAATCAGTGCTTGGCATCCCCAGGGATCCGTTCTGGTGTGCCTACTGACATGGCAACCTCCTCTGAAATTTCTTGTGACTGTAGCTACTAGGAGGCGTCTAGGCCCTTGGTCCTCAAAGTGAGGCCTCCTCTGGGAGCTTGTTA
>Ccan_OSU1_lncRNA_contig11359.1: known
CCTGGATATGTAAGTTCCCAGGGAAGCTAAGAATGAGAGAGGTAAGAGCAGGTATCTCTATGAAGGTGGCAAGGAATGTGTGGTATATGTTAATAAAAGTGGGCCACTGGAGAGAAGGGATGTAAATGTGACAAGCTGGAAACGTGTCAAGGCTAAAGCTACAGAAAAGTTTTTACCTGGGTGGGAGCCGTTCGATGGAGAAGAGTAAGTCAGGAAGCAGTGGGTTGAAGAGAAAAGTGGAGATGAGGAAGGAAAACAGCGAGTGTAGACAGGCCTTTGGAGAAGCCGGGCTGTGAAGGAAAGACAGACACTGGAGTGGCTAGAAAAGAGGATAGGCAGAACTTGGAGCTCCAGGGTTGGGGGGGAAGGGAAGAGAGCAGAGTCAGGAATTCAGAGGAGACACAGAGACAAAGTGCAAGCCTGAGACAGGTACACATTTACTTCTAAAACTTAACAGGTGATGGGGGACAATAACACAGGACCCAATCGGAGATGCCACTTGGTAGCCTCTGCTTCCCTGGGAGGTGGCAGTCCGGTCCCAGGTCAGGACAGGAGTTGTGAGGATCAAATGAATGGATGATTGCAAAAGAGAGACCCTCAATTTTACAGCCCACTGGAGTGAGCCTGGATTTTCACTGACCATAAATGATTGGTCCTGAACATTAAGGATATAAAAAGCAATGGTAAAAGCTCCTACAGTCTCTGGAAGACAAAAGGTTCCTTCCTAATAGCCTGAATTAACTCAAAGCAGGTCTCCGCCCACTTCATTTGTCACCTTCTAAGTCATCCTTCCACCTCCATTTGCCATATAATCCAATCAGCCCCTTTCAGATGCCTGGGAGCTATTGTCTACACCAAGCTGGGCTTCTCTAAAGCAGCCCAGTTGTTTTTGTCTTGTCCAGACAAAACTGGTTGGCTTAAAAGGGGACCAA
>Ccan_OSU1_lncRNA_contig14850.1: known
GTTGAGTTTTGCAGACTTCAGGGATCTTCAGTTTCCTGAATCAGGGCTGAGACAAAGGGAGAGAGCTGCAATGGCAGGACCCCAGAGGGAAGTGGAAAGCTTTTCTCTGGACTACATAAAAGAGAGCACTGAAGCTGGGGCTTTGAAGGATGAATAGGAGCTTGCCAAAAAGAAAAGGTGGGACACATGAAAGGAAGGCCTGTGGCAACATGGAGGAAGAGAAACTTGAGGACAGACAGCAGGGTGAGCTGGTCTGAGATCTGAGCTCAGTGAGGCTCTCACTATTCCAGCGCTCTGGGCTCTCGTCTGTAGGTCACAGATTCTGCCCACCTAGGTCCCTGATGATACTTGGTAGGGGACACTTTCCACCATGTGGCTGGGGGACCTTGACTTCCCAACCTAGAAAATTGGCTGCCTTAAGCCACTACAGCTGTTTAAGTCTGTTTTGTGCAGGAGGGCTTTGACAAAAATGGGAGGGAGGATGCAGAAAAACGCAAGAGGACGGGAGGGAAGAAGAAAAGCTGGGAAGGGAGAGGCAGGAGGCGGGGAGGCTGTGCCCTGCCCACCCCGCCACCACCAAGGGACAGGTCCCAAATTACTGTTTCAGAACACGCTGGAGCTGTCAGGCTTAAGGAATGGGTGGCGATTTGCATGCAATTTGCATGCGATTTGCATACTGTTTGTTAAATGTCAAAATGTCCTGAAAATGCTGGCTCCCTCCCCCAACCCCAGTGGAGATGCAGGCCGCCTCCCCCTCCCCCCGCCAGGTCCCAGCCAAGGGGGACCCTGCAG
>Ccan_OSU1_lncRNA_contig17784.1: known
GCCACATTCCTAATTAAAAATGACTAATCTTTTATAGGAATTTCAACTTTTGCAATTTGGTAATAACAGATACAGGTAAGTGAAAAATGGGAATTTCATACAGCTCTAAAGTTCTAAGTTTGGTTGAGAATTCAATATTTTATCACCAGTAAGACTTTAGATTTAGTTAAGGTTAAACATGTAATTGTCCACGTTTTGAGGACAGAGTTAATGTGTTTTTCTTTTGTTTTTGTGGTCCTGGGGATTGAACTAAATGCCTCATAGACACTAGTCAAGTGCTCTTACACTGAGCTACACCCCCAGTCCTAAGAACTGACTTAATCTCTATATTAACATTTTTGATGTTTCTTTGGTAGTTGCTGCTGGAATCAGAAATTATGAACACATCTAATGGTCTTTGTGAAGTCCTCTGTCATTTCTCAGAGGAATGGCCTAGAGGAGCAAGGCCTTCCCTGAAATTTCTCCCTTCAACAAGATGTTTAGTCACACAACATTATCTGTGAAACATTGGTATCGAGAAGGAAATTTACCTTTTTTATGTATTGTCATAATCTTGTTTGAGCTACTCTGAGCAACTCCCAGACTAAAAATCTTCTTTTTGGTAGAATTTTATTTATTTATTCATTTATTTATTTTTATGACAATTCTGGGATTTGAACTCAGGGAACTAAGTTCACACTTGCTAGGCAGGCACTCTTATCACT
>Ccan_OSU1_lncRNA_contig18315.1: known
ATATGTTTGAATATTTACTTCGAGAAAATACAACTCCATAAATGATATTGAAGAATTGGGTTTGAGAATGAATGGGTCAGTTAGAACAAATGAGATTGTCCCATAGGAAAAGAGGCAAGAGCCGAGAAAAGGAGAGTCCCAGCTGGTCAGGGCTCTCAGCAGGAGGGTCACCAGAGCTGGACCTGGTGATGGACCAAGGAACCACCCTGGGATGGCTTGCAGTGCAGGTGATCCCCACAGGTGATGGGTTAGGGATGGTTGTGGAGTGACCAGCATGTAGGTGAAGTCTTGTCAAGTTCACCAACTAACTCAGACCAATTGGAAACCAAGTGGTAGGTTCTACAGAACCAACTAGTATAGGATGAATCGTATGAAGGACCAAGGTGGTATCTGTCTTTGTTGCAGCTCTGTCTTCAGAGTTAGCATGTGACAACTCATTGTCAATGCTCAGTAAATGTCTGTGAAATGAATTAATGTCTAGAAAGGGATCAGACAGTATTCTGATGCCAGAGATTTCTTTCCCATCTCAAAAATGTCAAGCAGTGCAGAAACCGTGGCTGGTGGTGGGAAATCTCCAGTAGGGGGCACTGTGGACACAGCCCACCATGCTCCTCTAACAGAACTCTGTTAGAACCAGGGATATGATTGAGGTGTCCTGCTTCTGTGTTTGTGGAGAGGGGCAGATCTAGGA
>Ccan_OSU1_lncRNA_contig185.1: known
GGCCTTTTCATTCACTCGCCTCCTGTCCCACCCTCTGTGAGTGAATTAAAAACAGAAAAGGTCAAAGCCCAGTCAGTCCTACATTTAGAGGGCACTTTTGTTTGTTTGCTTTTGGTATTTTTTTCTCCAATTTTGCCAATTATTTCCAATTTTATTATTCTTAAATTTTAAGCAAGCATGGTAAAATTTTAACTATTGTCATCCATTGCCATTATTCTACCATCACAGGCCCTTCTTGAGTAGATTTTGATGGAAAGGAGAACATTTCTATAAGGTATAAATTGAGAAGCTATTACAAGTGAAATCATGTCTCCATCTCCATTTTACTATGTACTATTTGAGGATTGTTTCTGAAAGAAATCTATTCAGGCAGTGTACATGCACTGGTATGTAAAGGGTAAAGAATTGAAAATAGACAAAGCTTTTTGTTTACAGTTCAAGCACAGGTAGTTCCCAAGGCTGATACTAATGAGACTGGGGTTTGGGAATTGGCAATCATTCTTCCTTCCCAACAGTAGTCACAGTCATATGTAAAATGAGGCATGGGCTAGGAAAACAAAGTGTCTATTATATAGAAAGTTCCAGCAACTTAAGGAACAAGGTTGCTATAAAACCAAGCTACCTGCTCATGGTAGTGGCCAGAATGGTAAGAGAGATAAGGAGTAGAAATTAAACTACACAATGTTATTTAGGGACTAAGCCATTCCCCTAACCAGAAAACATACCAAAAGGAAAGTTTCTGAAAAGGTATGCATGTTTTCATGTCTCTGGGGCCAACTGAGGACATAGGACCTTATATCTAATAGGTTTCCAAATACACTTGCAAAATGGATAAATAAATGAAAAATGAATGAATAGTAACTTTCTTCTTATCTTATAGACTCTGAGCAAGTTAATAAGCAAGTGTCTTACGGTCAAGAATAGATACTTCTGGGTATTGCTTTTTCACTGTACCTCCAAGTCAGATTAAGTGTCTTGGAATAGATACATTTCATTTAGCATTTAGTATCATCTCCAGCAATATTTGTATAAATGAAAAACTAGAAAGTTCTCTCAAATTCCCACTCTATCAAGCATGTCAAAGAGAAGGGGATCTATTTATTTAATTGCTCCTTCTCAGTGTCTTACATATGGCAGCTGCTTGATAAAAAGTTTTTTCAACTAAAGAAAGAACTATATATATAGTCTCTTATGGTATGCATTCCTGTGTTTCTGCCATAAGCTATTGAGACAAAGTGCATTTAAAGTTAGATCTTTTAATTTTCTTTATTCTCATTAGCACTTAAGAACAACACTTTATTCAGATTTAATAAATACAGTCAGTCTAAAAATGTTTTCTTATTGCTCAAGTGCCTTCCTGTGTAAGCCAGGCAATGAGCAAATACCTTTAGAATCCATTATTTCATCTTGATTGTCCTCAGAAACCATTTAACTATAAGAAAACCATATGTTTAATTAATGAATGAAAGGACAAACTTTGAACCCTTTTATCAGTCTTTGGCTTCAAACTAGGCCAATAACCAAGTTTTCGGAGCAAGAAAAAGGTCTTCATTTTATGTTGCATAAATCTTGCCTTTTTACTTTGGTTTTGTAAATCCCCAAGGCAAGTCAATATATATTCTGGACCAGACCTACTAAATTACTTTATCAAGTGTAGTACCTTGTGGTGAACAAATACTCAAATATTCTTCACTCAGTAATCAAATCAAAGATGATTTGTAAGATAGGTGTGGTGGCAGACATGGCTGAGGCAGGAGGATCATGAAATCAAGGCCAATCTGGGCTACATAACATACCCTTGTCTCAAAAAAAACCGAAAATCAACAACAAAAAATGTTTTCTGTCTTCAGCTATGATCAGTAATAATCTGTCCTGTAAACTAGGTCCATGTGATGACTCTTAACATTAGGACCTAAAATGACATACTCTACATAAAAGATGCTTTGTTTATCAGGTATTGTGGTTTGAATATTAAATGTCCTCCATAGGCTCATGTGTTGAAGGCTTGGCCCCCAGCTGTGGCAATATTTTGGAAGGTGCTGGAAAGTTTAGTTGGTGGGACCTAGCTGGAAGAAGTAGGTCACAGAGGCCATCTCCTTTGGTGCCCTGGACCCTTTCTATCTCTCTGCTTCCTGGCCACCATGAGGTGAGTAAATTTATTCCATAATGCTTTTCTGCCATGATGTTCTGCCTCACCACAGCTCAGAAACTATGGAGCCACCTGGCCAGGGACTAAAAGTACTACAAATCTTTTTCTTTTTTTGGTGGTAGTACTGAGGATTGAACTCAGGGCCCCAGAAAATAAGCCTGAGCTCTTCATTTTCACTACTTTACTGTCTCTAAGCCAGGCCAGGATGGTTGTAATTCACCTCCATCATCAGCATTCAACATTTAAGAAACTGGATGGAAAACCACATCCTTTTTTCCCCTTAATTTCCATCTCTTCAATCAAGCCCAGGGGGCAAGTATCCTTTCAGACAGGATACTCTGTTTAGCTCAGCATTTTGCACATTGCCTTACCAAGTCCACTTTCATACTGTTTCCATCATTGAATAAGCTTAGTAGTGGCTAAGTGGACTTTTGGTGTGAATCTCACACCTCTTACTTCATTTTCTCCTGTGAGTACTTCATAATGATAGAAATAATTTGATATCCTAGGACATTCAGTTTTAAACCTCATAGAAAGTAATCAGTGTTCACTGATTAAGCCAACCAATAATAATTATCTATATAGAACTGTAGGCTTTATAAACTTATACACAGATCTCATTGTGGGTTCAATAATTATGATAATGAATTTTCATGGCCCCAGTTGCTATCTCTGAGGATAAAAGGAAATAATCATTGTTTATTCAGCAGATACTGCTTATACATGTATGGCAGTTATTGATTCTGCACTTAATTTCTTCTGCTACCCAAGACACACTAAAGACAGTTTGCCTTTGCAATCCCAATGCTAACCAAGGACACTGGCACATTATAGATGATTGCCATCCACTCTTGTATTCATTGGACATTGAATGCCTTACATAATATATTCAGAGTTTTCAACAGTTAACAATACTTAATTTTTTTACTTTACTTGCATGGTATAAGTGTGATACAATTTTATAAACCTTAGCACTTAGCACCAAATGAGAAAATCAATAGTTACATTTATATGGTACTTCAGAGTTCACAAAATGCTAACATATATGTTGTCTTAATTCTAAACTGTGGGCACAATAAAATATGATAAATCTGTTTTATCTCAAGTGCCCATAAGAGTGGGTCCACATGGTAGGCAATCAATGTTGATTCACTCAGGAGGTACTTAATCTCTCAGTTTGTAACTTTTATTTAAAAGCATTTTAAAGATGAGGTCTCACTGTTACCCAGGCTGGCCTCAAATTTCTGGGCTCAAGTGATGCTCCTGCTTCAACCTCCTAAGTGCCGGGGACACGGACATGCACCACCTTACCCATCTGGTATAACTATTTATACTATCCTCATTGTGGGTCAAAGATACAATGAGAATTTTGTAGAGACAATGACTGATTTACAGTAAGTTTTATTTATACAGGTATGCTTTACAGTTTAGAGAGCATACTCATTCATTACCCTTTCCTCTGTTACCTGGGTACATGTAGTGGTATTAATTTGACTTGACCTCAACAGGAAAGTCTTTACTGATTAAGCGTTATCTCATTCCTTACACCTAAATTCTATTGGGAGAATTTATTTTGAATTTTATATATCCAAAACAATACTTGGTATGAAGAGATGGTTAACATTCATTCATTCATAAACATGTAACCCATTGAGATCTGCATAGTGCTTTAGTTTGTAAAGCAATTTACTATGAACCTTCTTTCTGAATTTTTAGTTCTATGAGTTTTTTTTTTTTTAGGACTGGAGTTTGAACTCAGGCCTCTCACTTGCTAGGCAAGCACTCTACCACTTGAGCCACATCTCTAAGCCCTTCAGG
>Ccan_OSU1_lncRNA_contig22249.1: known
TCTGTCCCTGTGGGATCAGGGCCTCACCTTTGTGGCCTCACTTAGTCATCTTCCAAAGGCCCCACCTCCAAATACCTGGCAAGATTAAGTTTCCACCCTCTTAATGTCCCACATTTCAGTATGAGTTTTGGTGGACATTCAACTATAGCATGTACTATAATTACGTTTTGTTGTTGTTGTTGTTGTCCTTTGTACCACTATTTTTCCTGGAATTAACAATTGCCTCACTTTTTTCAATTTGCGAAGTTTTCTGTGAATCTGTGATTAGCTGTGTTTCTGAATGTTTGAACAGAACCATTATTGAATCATTTTTCTACACACTCTGATGATTTTTATTTTTTTCCTTCCTAGTCATTCATCTTAACAGCAGTGTGAGCTGCTTCCTGCCCAGTCCTGCTGCCTGGCTGTCATCCAGTACTTGCCCTCTTCTTGGGCATTCCCTTGGAGGCTTGGATTCCAGGGTCCCAGGGCCCTGGGTTGTCTTCCTTGCATAATAGTTAACCTGGGAATAGAATTCTAATTGAGGAAAAAAGTTTCCCTCAGAATGTGGTGTTTCATCCTTGTTCTAGAGAAATCCAAGGCTTGTTCTAGAGAAATCCAAGGC
>Ccan_OSU1_lncRNA_contig24716.1: known
GGGCTCCATGGGCACTGGGTCTGGACAACGCAGGGCAGCCGAGGCTACCACTTCGTCCAGCAGCAGGTGCACGAGCTCCTCGTCGGCCACAAAGCGCCACAAGTAGAGCTGCAGGAAGTGACAGTCCACCTGCACCTGCTGCAGCCCAAAGCGCCCAAATGTGCGCAGCCGCACACACTCTAGCAGCGTCTTCAGGCTGATCTTAATGATGCCGGTCAGCACCGACACCTTGTTGAACTCCACAGGGCTGAACACATCAATACGTTCGGAGAACAGCTTCTGGATATTGCTCAAGAGGTTGGTGTCCATCGGGGCACTGGGTGTGTAGCTGGGCGCATAACGGCCCTGCTGCCTAGAGCTGCTATACACGGAGAAAGTCCTCTTGCTGGAGTCGCTGCTCTGGGCCTTGCGAACACCTTCTTCATACAGCAACCCCACATTCCGGGGTTCCAGGGTACTGAGCCAGTCCCGGGTCTCCACACTCTTGCGCAGCATCTGTGATATGACTAGGCCTTGCACCTTCACATAGTGGGTCAGCAACCGCCGTGCAGTCTCCCTGGCC
>Ccan_OSU1_lncRNA_contig25986.1: known
TATGATAGCACTTGGTATACCAGTAAATTAACTGAAAATAATTTTGAAACCAAAAGGTCGGAATTTTTTTTTCTAGTGGCTGGAAAAGTAGACCTTTTATATTAAAATAAGTATACCACTAAACTAGAAGCTGTGCAATGAAGCTTTGCCTGTGCTTTGACGGTTTTTCATATTTACTGAATTTTTGGACAGGAAAAGGCAGTCTTCATAAGTATTTTATAACCATTAATACAATTAATGCAACATTGTTTAGTAAATCAAATAGTCTGTACATTATAGGTTTGGCTAGTATTTTCACTAGCTTCAAAATATTAATACTTCAACTTGCTTATGGAAGCATAGTTACCTTCCTGTATACTTTCTTAAATGTTACTGGTAAAGTAGTAATTTTGCATGCTTGGGTAACTGCAGCTGAGCTATTCTATGGTGGAAAGTCCTGGCATAGATGAAAGCATTTAATTTAAAATGTAAATATTTTTTACTTTCCCTCATATACATACTGGAGACTTATTAGGTGCTAATTAACATTATGTTAGATATG
>Ccan_OSU1_lncRNA_contig27553.1: known
GGTTTATTGTCATACAATTTTATGGCATTTAAGACAAACACTGACAGTTTTAAGTGAACAAAATACCTCACCTCCCCCACCCCACACTCAGCATTGAGATCACACCATAGACACAATTTAGCAGAAGAGATACTATTATGGTTTATATGATCAGTTCACAAATGGTTGTAAAATACAGCATGAACACAATGTGCTAGAATCATTACTTGGCAAATTTCAACAACTTTTTAAAAATGAATGGAAGTCACGTCTCACAAAGATCACTAATACTAACACACAAGAGACTCGATTATACCTAAAGTGAAATTCAGATTCACAAAACCATAATTGTCAGGTTAAATGTTCTAATTAACTGCTCCACTAGTCAAAATATACATTGCCTATTATGACAGAGGCCTATAAAAACTGCCCCCTTTTCTGAATGGAAGGGATATAAGACTAACCTTCTGGACAAATAATCTCAGTATGACAAAATATTTCTGTATTATTCAAATGGACAGCTATCATTTTAATAATTT
>Ccan_OSU1_lncRNA_contig28300.1: known
ATTTGTCTCAGGTTCTCAAGAACAGAATTTACAGGAAGGAATCAAAAGCCATGTCAGTAGCCTTGAGCTGACAGTTTTAAAGATACTGGCAAGCAGTTTGGTAGTCGTGATGTAGATTCCTCTCATAGTCTCCTGAAAAGCATCCTTTTTCCTTGCTAATTTCTTAAAATCAGTGCCCTTACATTTTTCCTATAGGATTCTTATTTTTGTTAAGACCAAATGGACATTCTAAAAATGTTATAAATTATACTCAACATTAGTTTTCAGCCTAAGTTGGCTTAGGGTTTATCAATATTTGAAGTTGAAACATAATTTTATGAAGTTTAAATACTTTTAGGAGGATACATGAATAGGTATGTATAGCAAATATTCCATAAAATTTTCTCAGTGTTGTCTTTAGTATTAGAAGAGGGCAGCTGTGAAACACTGAAATGATTTCTCAGAATTCTTCCAGTCCTCATGTACTACAACTAATACTCATCCAGAATTTGCTAGGTCATTGCTGG
>Ccan_OSU1_lncRNA_contig29141.1: known
AGTTTTGCCACTAAGGAATGTTGGTTCTCTTGTAAAATCCAGAGAGTTCCTTAAAATAGTAAAACCATACGCTACAGGAAAGATCCCAAACTTTTATTTCTTATTGGTATAAAATCAAATTCTTAAGACTCCAAAATATTGTATTACCTCCAAACAATTGAGTTAAAAAAGATTGCCATAGTAGGAAAAGTCTAGAATTGTAAACTGCCAAATATAAAAGCACGGGAAGTCACTGATCTCCTGTCGTATGTCCTTACTGGTCGGAATGCCTTCTAGTGACCAGAACTGGGGGGCTGCTGCTGAGCACAGGCCTCCCACCAGCCACGAGCTCACCCGGCCCTCTGCCCACGGCCACGAGCACCTCCACCAGGCAGATCAGGAGAGATGGACTCGACAACAGTCCCTTTGCTGCTTATGAAACGAACGCTTATAAAATACGCCAGAAGAAGAGGGGCATGAATGGTTAAAAAAGCAATGAAAAAGTACTTGTCATT
>Ccan_OSU1_lncRNA_contig29471.1: known
ATACCACATTATCAAAACTCACAGGTATTTACTGATACATATTTAACAGAAGGCCCAAAATTATTACAAGAACATTAGAATACAGGGTATAAGAGTTTAACATCACATTACTTATGTGATAAATTAATGTAACTTAATGTCAAAAGAAAACAAATACAGGAAAAAATGTAAAATGTATTTGACTTTACATTGTTTTCAGAATTCCATTATGTTATTATCATTAAGAATAATTATCACTTCATTTCATACAAAATAATACTTGCTTGACTTACCTATTTGATAAGAAGAGCTAAGTTTAAGGATAGAAAAAATTTAAATTCAGATATATAAGCACATATTCCAATTAAATATTCACAGTAACATTGCATTGCTAGTCAGTAAAAGAACAGAATGTATCACAGACTTTTGACTTACAAGGGAAAGCAGTAACAGTATCTACTTGATGAAGAAAGAAAAAAAATGTAGCATTTGCTATGGATCAACACAGGA
>Ccan_OSU1_lncRNA_contig29838.1: known
TTCCCATAGCAAATACAGCCAACATAAATGTCACTTAATTATTGAAAACTGTACCCAAAGCTGAGCAATAAAAGGCCCTCCAGCCTGGAATTTTATTCTTTCTAAAGTTCTTGAATTCATTTTTGTTCCTATCTGTTATGACTTAGTACACAGCACTAGTTTAAAAAAATGTGCTAAGTGGTATTGGTATTAAATCAAAATGTATGGCTCAATGGTAGAGCACTTGCCTAGCATGCATGAGGCCCTGGGTTTAATCCCAGAACCATCAAAAAAAAAGAAAGAAATGTACATATCTACTAATGTCCGAGTATAATTTTAAGAACAGTTGTCTGTGAACTGGCCATTCAACCTTTCTAGGCTCTGAGGGTTGGGCAATTTGTCAAAGGGCCTAATGTGACTGTCCAAGACTTTTCATTTGTACCTGTGAAACACATTACAGATGGCCTTTTTTTTTTTTTTTTTAAATAAACTTGCCTTACTTAGA
>Ccan_OSU1_lncRNA_contig30023.1: known
TGACACCATACAAAATAACTTTATAAAATATCATTCACATCGTATTTTATCAGATTTACAGCATTCTGTGCATGTTAGCGTTACGTAAGGAGGTGAAAAAACACTACGCCAAACTTTTAGTATTAGTTTATATACACACGGTAAGAAACAAAACAAGTAACTGTTAGGTTTTCCATGAATTTATTGCAAAAATAGTGCAAACTACTTAAATCTAGTAAGCTGTAAAAACAAACTCAAAGGACCCAGCTAAGCTTAAACACGACAATAGATGCTCGGGGTCTCAGCGGTTAGCTTTCTTCACCACTTGTCTCGTCCATGCAGCCCGCCCCCTCCCCTCGGGTCAGCTGGGTGAGCGCTGAGAGGGAGAGACACGTGAAGGCTGCCGCCTCTGAGGGCTGCAGCCTCGATGGCACTCACTCAATGGGAACTCATGAGGTCTGGCTTGTTTAAACGATGCCATGACTTTTAGCTTTGAGCTCAGA
>Ccan_OSU1_lncRNA_contig30419.1: known
AGACGGCATACGAGATTGGTCAGTGACTGGAGTTCAGACGTGTGCTCTTCCGATCTGCTTCCCTGGGAGGTGGCAGTCCGGTCCCAGGTCAGGACAGGAGTTGTGAGGATCAAATGAATGGATGATTGCAAAAGAGAGACCCTCAATTTTACAGCCCACTGGAGTGAGCCTGGATTTTCACTGACCATAAATGATTGGTCCTGAACATTAAGGATATAAAAAGCAATGGTAAAAGCTCCTACAGTCTCTGGAAGACAAAAGGTTCCTTCCTAATAGCCTGAATTAACTCAAAGCAGGTCTCCGCCCACTTCATTTGTCACCTTCTAAGTCATCCTTCCACCTCCATTTGCCATATAATCCAATCAGCCCCTTTCAGATGCCTGGGAGCTATTGTCTACACCAAGCTGGGCTTCTCTAAAGCAGCCCAGTTGTTTTTGTCTTGTCCAGACAAAACTGGTTGGCTTAAAAGGGGACCAA
>Ccan_OSU1_lncRNA_contig41532.1: known
GAACTTGTTCTAGATTTTTTTTTTTTTTTTTCCTGACTAGGACTACATTTTAAGACCACAGCCTTCATAGTTCTGTCTTTATTAGGATGGGAAAAGAAGAAAGTTCTGGATTTATGTTCTTGCTTTTGTAATGAAGGAAGCTAATGACTTCCCACAGATGTATAATTCACAAAAAATAGTCATTTCACTTATTCCCACTTAACTGAGCACGTCTCTAATTTGAAAGCAATACTACCTCTGTGCCTGGCCTTTCTATTTAATCGGAGTAGTTTATTCAACAGTGATTCTAAGTGAATTAGCAAAGAGAATGTAATGGCCTAGCTGGGCTAGAAGGAGAGGGTAAGGTTGGAGAGAGCTTTTCTTAC
>Ccan_OSU1_lncRNA_contig44345.1: known
AGACGGCATACGAGATTGGTCAGTGACTGGAGTTCAGACGTGTGCTCTTCCGATCTGGAACCCACTACTTTGGAGGAGAAGCCATCTTTCAAGTCAGTCAACAGCAAAACCCTCTCTCTCCTCCTCAGAACTCCTGTTCCAAATGATCCTATGTTAAGAGTAAACACTACATATGATTACAAGACAGAGAGGCAGGAAGGAACCACCTGGAGCTTGTCTCCCAGAGTCTTGGAGTCTTAAAACCAAACACTGGCAAAGACATAAGCCCTGGTCCATGATCAGACAAAATTGGGGAGAGGAAGAGAAGGAAAATACATGGGGTCAGGGGATAAAGGAAGGAGTTAG
>Ccan_OSU1_lncRNA_contig47288.1: known
TGCTCCAGGATTATCTTCCACTGAGAAGGGGGAAAGGCTCTCATCCAAAAATAATAGGGGTGGGATGTACTTCAGTGGTAGAGTACTTGCCTGGCATACACACGGCCCTGGGTTTGGTCTCCAGCACTGTAAAAATAAACAAATAAAAGTATCACTTATGCAGATGAATAAACCCATCTTTGTCTTCCAGGGGCTCACAATCTAAGAAGGGAAGTGAACATACACATAAATTTTAGCACTGGAAACAGCAACTTAGCATTAGTGAACACATGGTGTACATATCTTGCATAAAGATCAACTTGATCTAGGAGGTCCAAAATGATGATA
>Ccan_OSU1_lncRNA_contig47935.1: known
AGGAGGCTGTTTGTTTTTCTTTCCAACAGTTACCAAAAAAGCCATATGTAAAGGCACAGAAGTGACTGCAGAGGCAGAGGGGACCAACAGTCAGCTTGCCAAGATTCAATTGCATTCCAAAAAGTCATCCGAGAATCTGACTGAACTAATGAAAGCCTGATTATTCTCAACATTTCAAAAAAGTTAAAAATGGCAAGAGTGGCCCAATCTTTTGATAACTTAGAGAAAATATAATTGGGGAAGGAATCACTGTCTTTTTACAATACACATACTATTACTGTATCTATAAAGTCATTTTCCAAATCTACAGAGATAGAGTTCCA
>Ccan_OSU1_lncRNA_contig53102.1: known
CCAAATGAACCAAAACTTCCCAGGGCAGCTTTGGAGCAAAGCCCAGGAACTTTCCCGAAATGAACAACTCTTCACTACTGAAGCCGGCAAGTTCTGGGGTGCAACTTCCTTGAGAGAGAAGAAAAAAGCATAGATTTCTAGGGAAGGGTCCATGGGAAATAGAGTCTGTGGAGTCAGCTGGGAGAGGTCCCTTCCTGTTGCAGAGGCTAGGCTAGGGTCTACAGCCTTCTGTCTTGAAGCTGAAACCCTGTTCTTCTTTTCCTGAGCTGCTCAGAAGAAGCTGAAATAAAACACA
>Ccan_OSU1_lncRNA_contig54147.1: known
ACAGCAGTAAGGCTTAGCTGGTAATTTCCGTGAACTCAGTTCTTTTCCTCTGTGTGTAGACAGACAAAGCAGATTTGGGAATGCTAAAAATGAATTCCTACTTCCCTTGCATTCTTCAGATGTCCTTTTCCCCAAAATTTCTGCATTGGCTGGCTTCCATTTCAGCATCAGTCACGAAATCTTAAAGGTCAGACACAGTAAACAGGGAAGGACATAAAATTAAGTGATTGGGGCATAGTTTTCTTTAGGTCTTACAACTTTAATCTGAATGAGTCATAACTTAAAGTATGT
>Ccan_OSU1_lncRNA_contig54664.1: known
AAATATACATACCTTGGAGTAATTATTTCCTTATATTGGAGTTTCTCTAACTTAGCTGGGGCAACTAATGACATGGGAATCACAATGTTATCTATGTCATATGAACTCTCACTTCTTAACCTTCGTCGTAAAGTATTCTGCAAAACAGGATTATCATACTACTTTAGGATAGTATCTAGTTATCTGTACTGATAACCTTTTATTAGTTACATAAAGATAATATGTAGAGTACCTGTTACATAGTATTAGTAAATATAGTGTTATAAAATCTGATTATAAAATGTTAAG
>Ccan_OSU1_lncRNA_contig55083.1: known
CACCACTGACCGTTATAGTTGGCCACAATTGTGTAGAAACTAGTCTAGGTGAAGAAAAACATTTTCAATGACTTAACAGAAAAATATTTTAACCAATTTTAAGGACACTGAGATGTGGGTGCCTTTGGATAAGAAAATGCAAATGTTCAGATGCGTCTTAGAAAACAATAGGATAGAGCACCATTGTGTAACAGACAGAAGAGGCTTGAAATGTGTCCTACCAACTATCACTAGGATTCTGTTAACTAAAAAATAAATGCTTTATGATATTTAAAGTTTTGTTGGG
>Ccan_OSU1_lncRNA_contig55707.1: known
GGGCTCCATGGGCACTGGGTCTGGACAACGCAGGGCAGCCGAGGCTACCACTTCGTCCAGCAGCAGGTGCACGAGCTCCTCGTCGGCCACAAAGCGCCACAAGTAGAGCTGCAGGAAGTGACAGTCCACCTGCACCTGCTGCAGCCCAAAGCGCCCAAATGTGCGCAGCCGCACACACTCTAGCAGCGTCTTCAGGCTGATCTTAATGATGCCGGTCAGCACCGACACCTGCAGGCGGGGATGTGGGGATGCAGCTCAGTGACTGCAGTGTCAGATTGTGGGGG
>Ccan_OSU1_lncRNA_contig59344.1: known
AGAAGTTTTGAAAAATGACCCGAATCTGGGCCTCACACCCAGAGATTCTGATTCAGTGTATGTGAAGTGAGACCAGGACACAGATGATCCCAATGTGCAGGGGTTCTCAGGCCAGGCCACATATCAGCTGAGCAGTTTCAAACATGATCCACGGCCAAGGCCCTATTTCAGTCCAATAAATATAACCAGACTCTTGGAAGTGCTGTACCAGAAATAGCACTTTTTAAAAGTACCTTGAGTGCTTTGTTTTGTTTTGTTTTGTTTTTGGGG
>Ccan_OSU1_lncRNA_contig59404.1: known
TCTAATATGGCATTTTCCAATTTTTTAAAACGCAAGCTAAATAATGCCTACAGGACTCCAGTATGCACCTTCTATGGAAGTAGAAGAATGTGGTACTATCCCCACCCCCATTTCTTTATTCACCTTTTTAATGAGATACAGGCAGAAACGTTAGAAAATGTGCTTATGCTTTTAAAGACTTTGAGCTTAAAATCCCTCATTCTTTCTTCCCTTCCGCTATTTGAAGAGAAGCTATTTCTGCCAATGCTAAAACAGTACTCTAGATTTAG
>Ccan_OSU1_lncRNA_contig6442.1: known
GGTTAAGACAAAAAACATTTATTGAGACAAGTGGGCGTGCCAAGCCCTTTGGTTCTAAACCATATTGCAGCAGCCTCACAACAGTCCTGTGAGGTAGGTGTCCCGGCCTGTTTCATAAGTGAGGACAATGAAGAGTCAACAGCTCCCCGAGTCTCAGGGTTCATGGGGGATGATGGAGGTCAAGGCTACACGCCTGACCCCCAGGTCAGCGCAGTCCATCAGTCAGAGGGTGAGTCTCTATAAGGGGAGGCCCCGGTCCAGAGTCTTGGGTCCAGTCTGTCCCGTGGGAATGTGTGCAGGGTGTCCCCGTAGCTGTGGAGGGATTTAGCACTGGAGGGTCCCAAGGGCATGTATCCGGGTATCCAGGGTCCCTTCCCACGCAGAATTCCAGGTGGTAACTTCAGCCTCAACTGAGGTGGTGAGACATGCTGGGAAGAAGGCTTGGGTCCTGGTGGCGGGTCTCATGGGGTCCTCTGCCACTTCTATCTGCTGTTCTTCAGCCAACATGGCCAGCAGGTGAAGCCAGCTGGGTGGGAGCCGTTCGATGGAGAAGAGTAAGTCAGGAAGCAGTGGGTTGAAGAGAAAAGTGGAGATGAGGAAGGAAAACAGCGAGTGTAGACAGGCCTTTGGAGAAGCCGGGCTGTGAAGGAAAGACAGACACTGGAGTGGCTAGAAAAGAGGATAGGCAGAACTTGGAGCTCCAGGGTTGGGGGGGAAGGGAAGAGAGCAGAGTCAGGAATTCAGAGGAGACACAGAGACAAAGTGCAAGCCTGAGACAGGTACACATTTACTTCTAAAACTTAACAGGTGATGGGGGACAATAACACAGGACCCAATCGGAGATGCCACTTGGTAGCCTCTGCTTCCCTGGGAGGTGGCAGTCCGGTCCCAGGTCAGGACAGGAGTTGTGAGGATCAAATGAATGGATGATTGCAAAAGAGAGACCCTCAATTTTACAGCCCACTGGAGTGAGCCTGGATTTTCACTGACCATAAATGATTGGTCCTGAACATTAAGGATATAAAAAGCAATGGTAAAAGCTCCTACAGTCTCTGGAAGACAAAAGGTTCCTTCCTAATAGCCTGAATTAACTCAAAGCAGGTCTCCGCCCACTTCATTTGTCACCTTCTAAGTCATCCTTCCACCTCCATTTGCCATATAATCCAATCAGCCCCTTTCAGATGCCTGGGAGCTATTGTCTACACCAAGCTGGGCTTCTCTAAAGCAGCCCAGTTGTTTTTGTCTTGTCCAGACAAAACTGGTTGGCTTAAAAGGGGACCAA
>Ccan_OSU1_lncRNA_contig6874.1: known
GGTGAAAAGACAAGCAATTAACTTCAACAGGGCCAGCAACATCAATAGTCAAGAGATGATCTGGAAGAACAGGCATCTTTCTATGAAGCTCTGTAAAAGTAGTTTTCGTCCTGGGCGCTCCAGAATTAACAGGGCTTACTCTGAGTTTAATTTTCTGATCTTAAAGGGCCACTGGAGTACAGCAGTTTTCACTTTCCTGCTCATCTGCCCAAGAACTGTAAGCTCAAAAGGCCCAATCCAGAGTTGACATTCTAGTTAGGAGTTTATGCTACATCTGGAAGCAACAGGGTCGGTAGAGCCGGTTTTGTCAAAGTTGGCTCTACTTTCTTTGGTAATCAGGTCTTCATCTTCTGTAACTCAGCCCATCTCTGAGAATCATCTTACAATTTTGTCAAGGCCTCAGATTGGTTGGGTGGCACTGCTGGAAGGTTTGGATGAGATCTGAGACATGGAGACAGTAGGCAAGCCCCTAGGTGTAAGGCTTTTTGCCTAAAGTTTTAGGCTGTTTTGTTTATCCAACTCTTGTGCACAGTACACATTAGGATCTTGAGCACATGACCCTTCTGCTTTGAGAGCCCTTGTTCTGACCACCAAGCAGGACAGGATCAGAGGGAGTGATTGGCAGTGTAGAACAGCACTTTCCTGGAAGTATAGAAAAAGCAGAGGGGAAAAAAAGAGCTGACAATCTCAAGGCAGTAGAAAAATGAGCTTGTAAATAACCTCTTCTTTACAAGCAACAGTCGTATACCCAAGAAGAATGGTCATCCAGATTTTAATCCGCCGAGGGTGAGCAGTCTAGAGCAGCCAGCCCTATCTTTCCTTGACGATCAAGCAATCATGATTAGTTTAGATGGTAAGAGAAGGACATATAAACCATTTCCAACACTAACCAGTGTGTTCATTAGAGTAACTGAGGATAGCTGGCCCTGAAATTGACTGTAAAGGAATGAGATTTTCTCAGGACAAAAACCTTGTTTACTACAGTGTGGTCTGGGAGTTGAGCCACAGAGTCCTTCCTCCAGAAGTAAGTTGTCTTAATACCTAACAGAATTCTGTAAGCATGGAGTGAAGCCAGCCATCCTAACTCAGTGTAGAACAACAGTATCGAGACAGCTACGATTCCAGGAAAATATCCACAAGGACAGGAGCTCTTGAGTCTACCGAGAAAATCCTTAGCTGCCATCTTTGCAAATTTGAAAAAATTTTTTATTCCCAAGTCAGTCTACCTTTTTTAGCAAAAA
>Ccan_OSU1_lncRNA_contig71613.1: known
GTCTGGAATGAAATAAAATGCAATCTGCACTTTAACTGATCTGCAAACAAATGTAAAAACAACATTTATGTTTTTGATGGCATTATTAGTAAACTCTGTAACATCAGGTAGAGAGAAGGCTTGTGAAAAACTTATTTTTCTTGGGGAAAAAATTTTTTTTTGCCCCAGCCTACCAAGATTATCTACCTAAGAAGGAATTTTGGAATTAACCAGGAAATCTGTTTGATTAGA
>Ccan_OSU1_lncRNA_contig72478.1: known
ATCAGAGTCACAGTGGAGACTTGCAGTTCTCCCCACCTGCCTCATTTCCCTTGAAGCTGAGTGACCCTGAAGCAGGAGGCTTAACTAACTGGAGAAGGGGATATGACTTGCTTAATTATTCCCACAGGTAGGGCCAATTTGTCACCCTTTAAATTGACTTATTTGCATATGAACAAAAGCACCTTGGGGCTTCATTACTGAAAGTCTCCAAACAAACATCTGATAGCTA
>Ccan_OSU1_lncRNA_contig74544.1: known
AGATGTGACCCTCCAGGTCCCAGGGTCAGGGCACCTACTTTCCCCAAGTCCTCCCAAGGCTCAGCCTTACCCCTGATGCCTCCTGGGGTGGGAGAGCTGCCTCTGCGGCTTTCTGCTGGCACAGGGTCTCCCACTCCTCCAAAGTAGGCATGATGGTCCAGACGTCTGGCAGATACACCACCACCGTGTGCAACCGCCGGGGCGGCCCTGGCTGTAGGTACTGA
>Ccan_OSU1_lncRNA_contig76877.1: known
AGGGTTTTCATACTAGTCTATGAAGGCTCTGAATGCTGCAGGGAAAAAGAAGCACAATCAGTATTTTGTTTTTCTAAGATGTCTCAACTGAATTATCCTGTCTTGTGTACACTCATTATGCATTAGTCTTTCATCTGGTACCATGCTGACTTTTAACACAGATTCTCAGTAGAAGCTAAAGCGTATGCACAACTGGTTAAGTCTTGTCTAGTCTCATT
>Ccan_OSU1_lncRNA_contig78034.1: known
TTTCATAGGTACCACTCACTTTACTTCGGGTGGGTTTTCATATTTGAATCAAAATCAAATAATAATACATACGAGTTTAGTATTAATAAGCCAACAGATTAAAAGCCCAGACCCTCAAGCCCTTCGTTTTGGTTGCAGCTCTTGGTGTAGATGCTATGGTGTGAGGGCTGCTTTCTTTCAATGGCTGGCTGTCATTCAGGCTGGGTTGTCATGTGA
>Ccan_OSU1_lncRNA_contig79757.1: known
TATTTCTCCTACCTAGGCTGACACAGAACAAAAAGAAAGTGGTGGCTATATTTTCACTTTAATCACAAATCATCTTGATTGGAGGTTCACGGAGCTCAAATCTGAGATCGTTGTCATTCCTTTATCTCATTTTTTCCAATCATGATCTGGTCTCCAAATTTTGACCAAAACGAAATTATCAGCAGATTGGGAAAAATTCACTGTAGACCTTG
>Ccan_OSU1_lncRNA_contig81530.1: known
TCCAACTAAAATTTTGCTTTTTCATAGTTGAAAAAGAGTTCAATTTCTAAAAGAATATAAAAATAGAAAATGAGTCAAAGAATCTTTTACACACATAATTTTGAAGGAAAGGCTATAAACAGCAGATGAGATATTACATATGTCTTTAGGAATGTACTTTTTCTCATCACACCAAACATCCCATGAAAATAAAACTGAATTAATAAAT
>Ccan_OSU1_lncRNA_contig81871.1: known
AACAGTGCCAGTTTGGACTAAAGTGGACACAGAGGGAACAAAATTAAGGAAGGCTACTGGACTTTTAGAATTCTATTGGACACAGCCAACAGACTGTCTAGCTGCCAACATGCATTTTCTTTCAAGAAGAGGGAAGAATGACCCTGAAAGAGGTGAGGTGTTGGCAGTGCTGCTGCTGCTACCACAAGCCCACAGGGCACAGATCCAA
>Ccan_OSU1_lncRNA_contig40861.1: novel
AAGATTGTGGACTTAATTTTTTTTAGCCACTTCCCAGTCCATGTGTTGATCACTAATAGGAGTAGAGACAAAGAGATAATACCACCTGCTCCCCAGTAAAGCAAGGTGAAGAGAGGGAGCTATTTGTTCTGTGCTCTGCCTCCTGCCTAAATTTCATTTGACTTACATTTGTGCTGCCTTTTTTCCCTTGTAAATAGACCTCTGCTTTTCATAGTTTTGTTTCTAAAAGACATCTTTTGAACAAACACTGGCTATCTGCCTGGTTTTTCTGTTATTGTAAATTTGAATTTCAATAAAAGTGGAAAATTTACTCTGCATAATCTTTCTACCTCATTTTTAGTTTTGGCCTAAATTAGATTAGTTTTTTTTT
>Ccan_OSU1_lncRNA_contig41254.1: novel
TGATTTGTCAGAACTAAGATCTGCAAGCAAAAAGGATTTCTAGGGGAATCCACTAAACTTTGCTGTGAAAACCAGGGGCCAGAGCCTGGCTGAATCACGTAGTTTATTCTGTGAACCACAGGTTGGGGAGAAGAATTTACAATATTAGAGCAGTTTTCTTATCCAAAGTCAAGAGCTCGATCAAGCAGGAAAGAGAACTGAAGAGCATGTAGAGAGAGGTTGGCTGCAGAAGTTTGAGACCTGCTTGGCAACCTTTTCTCCTCCTGAGTTGACATCCTATTTTGGATCATGTGAGAAAACCTAGATAGTTTAATACATCAGTTATACAACAGAATCACACCAGAATAATTAACTCAGAATCGATGGG
>Ccan_OSU1_lncRNA_contig43610.1: novel
GCCTTTCCACTCATGTGGTAGGTAGGGACCTGGTAGATTAGCAGGCCCTTCCCTGGAGGTCAGAGCCTCTGCTGCGATCTTCTCCAGTGCCTTAGATCTTCCTTCTCCTCTCTTCCATCCTCAGGCTTTCAGCAGGCCCCAGGTTGCAATTAGCATCAGGAAGAGGTCATCCTGGCTTGTGTTTGTCAGGAGGAAAGCAGCGATATTGTTTTCTGCTACAAGGGACAGTGCTACCCACCACCAAGCTGCTCACGAGGCTGTGGTGGCCGGTGTCCACAGGAAGAAAGGGCCTGCTGGTTTCCCAAGACTTGGTCCATTCTGCGCTGTGCCCAGCCTGCTGCTCCCAGGCT
>Ccan_OSU1_lncRNA_contig44966.1: novel
GGGAGGCCCAGCCTCTTCAGCTGGGCAGGCCTAGCACAAGCTGCAACAGCAAAGACATAGAAGCAGGGCCGTTGGTGGAGGTCCCAGCAGGACAGAGGACAGCCAAGACGTCTCCCCAGTGCCTGGCCCTAGAGAGTGACTTTCAGGGCACAGGGCAGTGGCCAGGGAGCAGAGGCCAGATTCAAGGGTGGCAGCAAGAGACCCAATGGGATAGGGTCGTGACAGGAGGGTCTCATCAGCACTGTCCTCATCCAGCAACCCAGGAGCCCTCCTGGGTTCACTCATACCCCACCCGTGGGACTCTGAGCCCTACAGGCTCCTGCTGGTCACCTAGGAAGGCA
>Ccan_OSU1_lncRNA_contig45799.1: novel
TAAAATACTATATTTTTACGTATCAGGGATTTCCTTAGGCAGTTTTTGGTCCAATGTAATTATTTGAAAGAAAGAGGGTAGTTATTTTTATTTTTCCTCAAATCAGCAAATTCTAAGTTTTAAGTCCTGAGACCAGTCCACAGTTCCTATAGAGCAGAGATCATTCATTGTACTTGTACAGCAGTAGGGAGTGAACATGGGTTAGTCCTTCTCCTAATCTCCTTTCTCTACTTCTTTGCAAAAACACATTTCTCTGTCAGAAGTATTTCTCAGGGCTCAAATAGTAGAGTCCCTACCTGCCTAACAAGTGTGAAGCTCTTGAGTTAAAACCCACTA
>Ccan_OSU1_lncRNA_contig46102.1: novel
AACCTTTTTTTTTTTTTGAGACTGGGGATTTGCTATGTAGCCCAGAGTGGCCTCAAACTTATGTAGCCTTTCTTACTTTTCCTGGCTGCACCTGAATTTCTGTTTGTGGTTGGAAACTGCTTTCAGAGCTTACTGAGGCTGGGGCTGTCTGGACATCAGTCAGACGCTGTTTGTAGAGCAGCACTTTTAATTTTGTGGTTCCCACCTTGGACTTCACATACTCGTGTCTGTCCCACCCGCAGGTTCTCATTCAGCTCTGGGGTATAGTCTGGGTTTCTGAGGTGTGAAAGACTCAGGGTGATTCTGCTGTGCAGTTAAAGTTCTGTGCTGTGTG
>Ccan_OSU1_lncRNA_contig46116.1: novel
GGCTATTGCAAAGTACGGGGCATTTTTAACATCAGACCTGTTACACTATCACTGTTCTACTGACAGCTTTTGAGCTGTTTGAGTTTAGTCAGAAGCCAATTCTGAAAACCAGAGGATTAGAAGTACTGGTACATTCCATAGCACACGCTTCATCTTTTAGAGAATATTTAAACTTTCTGAAGAATTTCCCTTACAGTGTTTAAATAGGGTCTATTTGAAAAAAGCATACTAAAACAAAAATTATCACAGCTGTAGAATTTCACAGCAAAAAACTGAAAACATCCCAAATACCTACAAGTAAATAAAAGTCCAAATGTATTAGAGTAATAAGATA
>Ccan_OSU1_lncRNA_contig46174.1: novel
GGTATAGGTCCTCAACTTTTCCTTTCCTTAAAGTCCCCAGTCCCCAGGCAAGAGAGGGACAGAGAAAGTGCTTGCGACAAGTTTCTAAGAAGCAGTGTTGGGAGCCAGAGTCCATGTAGGATTTGGAGACCCACCAGAGGAGAACTGTAGGAGGGGGTTCCCAAGTGAGAGCTATTACCCAGAAACCCCAAACTAGCTTTCCTAGTAGGGCCTGGCCTTGGGGTGCTGTGGGTAGGCCTGAGGAACAAGGAGAAAAGGGAGAGGAGGGAGAGAGGAACTTGAAGGAGTCACCTTTGGGCCTTCCCACACAGGAGGCCTCAGGAGCAGGTGCCT
>Ccan_OSU1_lncRNA_contig47106.1: novel
TGGACAAACTTTCCTTTTTATATTCATTTGTGAGGCCTAGATGTGATTCTATAGCTCTCCCCACCCAAACCTCTCAGATACACTAAACTTTTTAGGCACCAGACTGTGTGTCTGGGAATTCTAAAATCTGTGGGCCTTTCCCCATACCTCTGGTCTTTCCCCACAGTGAAATTAGGACGCCAAACCTGCTCTATAGATCCTACCTAGCTCACCGCCAGGGCTGAGAGCTATACTATAGGAGTTGACTGAGAGGGGCCCCAGGCTGACTTTGGTATTGGTTTGTGTTCAAAATCATTACTCTGGTACCTGCTCAATTGTATATCATTG
>Ccan_OSU1_lncRNA_contig47311.1: novel
AAAAACAAAAATAAAATTTCAGATAAACAAAGAAAACTTTAAAGCTGAATTTATTTATCACATAGGAGGTCAGTGTCTTGCTTTTGTGTCTTCTATATAGACTGATAGCCCCTATTAGATTAGAACTGCTCAGAATAGCATTGGTCATAAAAGCAAAGAATTGCTGCAGTACAGAGGTTTAGGACAAGAATGTTATAATTGTTAGCCCAACCAACCTAAGAATTAGTCTAGTGTTACTAAACTCTACTTTCCTGTCTTTCACGGTCCCCTCATTAGATTTTAAAAGAATCTAGTTATTATTTCTTCACTTTTTGTTGTTGTTGTTT
>Ccan_OSU1_lncRNA_contig48185.1: novel
GGGAAAGGCCTTTCTCCCTTTAATCGCATCGGTTCGCACTTGTATTAAACAAGACTGTGGCCCCCATGTGACGAAAGGATTCCAGGCGCGACCCAAAGACAGTCCAGACGCACGCCCTTCCCTTCAATCCACGCTTTCTCCAAAGTTCCTACAGGCAGAGCCCGAAAACAAGGAGGAACAGTCTCCTTCAAGTCTCCCAGACCTGGCGGCCGACCTCGGGTTTTCAGAAAGACAAAGGCAAGCAAATTCAAAAACACCCCTAGGCCCGAATTCACAAGCACAGAACACGGATGTAATCCAATCGTCCCTCTTACAGCCCCG
>Ccan_OSU1_lncRNA_contig49651.1: novel
AGAAAAAATTATGTAGACAAAGTGAAGCCCATCTTTTTAAGTTTTTCTATTTGAACTAAAATTTCAAAATCTACAGATTTTCTACTGTTAGTAGAAATTTTCTAACAATTTCTTTTATTGTAACTAAAAACCCTGATTTGGTTTCTTTTAGAAATACATCTCTTAGGTAATTTCACAGAAATTTCTCTCCAGAAGGCAGCTCCCTCATTAACTGACCACAACATACTCTAAACAAACAAAAACTTTCTTCCCTTTACACTATCATCCATATATAGACACTGGCCTATAAAGTAAAGAATTACTTTGCATTCTT
>Ccan_OSU1_lncRNA_contig50508.1: novel
GGAGGAGCTGTGAAAACAGTGAGTCGTATTGGCGAACGAATCGTATTAACGATACATTAAGAACCGAAAGCATAGCTGGGCGCGGTGCCATACAGCTGTAATCCCGGCTGACGTGGAGACAGGAGGATCCCAAGTTCAAAGCCAGCTTGGTAAACTCCGTAGCAAGATCCGAAAAACAGATTCCGAAAAACAGAAACAAAGCGCTGACAGCTTCACCGCGTGGTTGCTTTGCACCCTGGGATTTGTGGTTGCAGGAAGACTTAGGTTTTCATGTGACAGAATAGGACCAAGTGACCAGAAAGCCCTTC
>Ccan_OSU1_lncRNA_contig50579.1: novel
TTTATAGTAACAACTTTCAAAATCCTTTCTTATGGTTTTTTAATATGTAAAGTACATTATTGTTATCTGTAGTCACCCTGCTGTGCAATAGCATACTAGAACTTTTTGCTCTGATTACCTGGCTCTTAGTACCCATTGATCTCAGCTACTTTCAGAATTTTCACATTGTTTTAGAGCCACTCTCTAGAACCTTTCTTCTTGGGATACTGAAATGAGATAGCCATTAAACAGTGAGTCCTTTTTTTCCCCCTTCTTCCCAGCTCCAGTATAATATTGACTAGAAGTGGTGAGAGTACACATTACTCATG
>Ccan_OSU1_lncRNA_contig52355.1: novel
GCAAAGAAGGACCTGACTTGAATATCAGTAATACTTAAGTTGCAAACTTTGATTTTAGCTAAGTTCGCTAGTTTTATTTACTTTTTCGGTGGTACTAAGTTTTGAACTCAGGGCTCTACTACTTAAGCCACTCCACCAGCCCTAACAGTTTTATTTTCAATTTAATTTAATTTGATTTTGTCCTGCTGGGGATCCAATCCAGGCCTAGGTAAGCTCCCTACTACTTACTGACTGACTCCTCCAGTGTGCTTTTTGAGACAGGGTCTTCCTATGTAACCCAAGCTGGCCTCCAATTCAGG
>Ccan_OSU1_lncRNA_contig52548.1: novel
AGCCTACTCCCTTCAACCAGGTCCTACCTCCTAAAATCTCCACCTCCAAAATAGCACCACCAGCTGGGGATCAAGACTTCAATATGTAGACCTGTGTGGTACAGTTCATATTTAAATCATAGCATTATTGTTCTTAATCTCTTGTACCAAATTTATCAATTAAATGTAATCATAGGTATATAGGCATAGTGAGAAAGTAGCATATATAGGGTTCCATATTGTCCACTGGCTGACCTACAGCCACTGCAATTATTACTGAGGGAAGACCTGGGTGAATCCTTTGAATTTAAAAGTCATT
>Ccan_OSU1_lncRNA_contig53009.1: novel
TTTTTCTTACTAAAATCTCCCACCCCATCAATGTGACCACTGCAACAAAGACGCTCCTTCTGTCCCCACACCTGCTTCGAAACAAACCAACTTCCTTCCTTTTATAACAGTCAGCTCTTTCTTACCAAGCCCTCACTGTACAGACAGCCCCTCGATAGTTTATTTGGGGACCCCCTCTCCCCCAGCCCCTTTTTCTGTTGGTTTAGCACAAGTGCTCCCTCCCCAGCACCTCCAAACAGAACCACAGTCGATGTAACTGTTTTATATATATGTAATCTTATTCAGTGGAAACCACG
>Ccan_OSU1_lncRNA_contig53598.1: novel
TTAGATGTAGGAAGGAAGGAAAAAGCAGAAGACAGCTAACAGAAAAATTAAAAATTCCAAAGGTCCTGACCGGGGCTCTGAAAAAAGCTACTATAAATAGAGACAGGTTTCCACTGTGACTTAAAAAGCTCAGCTGTTCAAGTTTGGAAGAACCTGTGCTGCTCAGCAGCCTGGTGTCACCAGGGCAACTCCAGAGGAGGGACACTGACTACATCTAGGTTTAAACTTAACAATCCAGCCCTGTGGATTCAACCTATAGCCCTCCCACAGTCCCAGAATACAGTGCTACACTG
>Ccan_OSU1_lncRNA_contig53624.1: novel
ATATTTACAATGTTATTTGTTTCTTTTTGAAGAAAGGGAATGTTTCGGTAGTTTTTTTTTGTTTGTTTGTTTGGTTTGATTTTGTTTTTAGAAAAATCAGCCTTTTCCTGAGGCCAGATCACTCCTGTGGTGCATCTCCACCAAGATTTGTGCAAGTAAATGTCTTCCTGTTCTGTTTGAATTCTAAGTGAGCTGTTGATTTGCACCTGTCCTCTTTATTTTATTTTATTTTATTTACCTTTGCCTACATCAGTCATTTGGAGAAATAGTCTGGGGGTTTTGCCTAAGGCTGT
>Ccan_OSU1_lncRNA_contig55249.1: novel
AGTGAGACCGGGAAGAGACAAGAGGAGCCCAGCACCCTGACTTCTCACCCCTTTTTGCCACTTACTGTTTTACTCAACCACTCCCTGAACCCCAGCCTCCAAGCTCCACAGGCAAATACCCTAGATGTAACCTGGCCTACTCCCACCATCCTTTGGGCACACAAGGCCCACAGTCCTTCATAGGGTCTGCTCTCAGCTGCACAGGGAGGAGCTTCCCAGGCCAGGGGGAAGGCCACTGTTGCTCTGTTGCTGTCTGGCAGGGAAGGGACAGGCACTCCAAAAAGGA
>Ccan_OSU1_lncRNA_contig55256.1: novel
TTAAGTTTTCACATTCTTCCAGATCCCAAATTCCAGAGTCATCTCCCTGGTGTTTCTCTGTCTTATCTCCAGTCTTGACTCAGCGATTTTTAGATATGTGTGTGTGTTGTTAATTCTCTAAACAGATAATCTCAAAGTGTTTTTTCTTTTTCCTCAGAGGATTGATCAGAAATACTTAGTTTACTTTAGTGAAAACTGCTGAATTGAATCTTTCTGCCACAAAACGTATTGTTGTCTTTTCATTATCACCTTCAAAACTAAGAGAAAGGAACTTTTGATCTTTTGG
>Ccan_OSU1_lncRNA_contig55683.1: novel
ATTTTCATTAATTGATTGGATTCTCTTATAACATTAAAGTTTATATAAAGTTTTACATTGATTTTGACTGGAAAGAAAAGATTTTTTTTGAAGTTGGAGTGATAGTTTCCTTTCATATAGTCACTATTAAAATATTCTAGGTGTGACCATTTTCCCCAGTTTAAACAATCCTTAATGACTTAGAGGGAAAGTTTTGAAATTGTGGAGTATCACGTGAGAAAAATAGTAAAACCATATCAAATAAACAGAAGTCCTGTTTCCTGCCATACACACTGCCACCTAAG
>Ccan_OSU1_lncRNA_contig55765.1: novel
GGAAGATCTGAGGAGCCACACAGGTTTAAAGAACACAGCAGAGGTAGGACTGAGGTCAAAAGTTGGCATTGGCAAATGTGAGAGCCTGTCTAACAGACTGAAGAAAAAAGACTGGGTGCAGGTTCAAGTGGTAACGTGTCAAGGTCCTGAGTTTAAATCCAATATTGTCCAAAGGAAGAAAAAGAAAATCATAGGTATATTTCCATAAGCAATTTAAGGCTTCTTTGGAATAAGCACAAATTGAGATCCTGTGGGCCCAACCCCTTAACAAGAAGGTGAAAATG
>Ccan_OSU1_lncRNA_contig55906.1: novel
AATATACAAAAGAAAATACTTCTGTCCTTAAGAGACCAAGTATTAAAAAGTTCTAGAGTATTAAATTTGCCATTCTGGCTCTAATTGTAGTAATATGTGTATATTCTAATCTATTTGGGGATCTTTTGATTCTCATTGTTTTTCTCCCAAATAGTCCTCTGTATTCTTTAATACTCACCTCTGAGAATTACTCAAAAATACAGCATGTTTTCATAGACTACATTCTGCTTGTTGTCTATTATCCTGACATAATCTCTATTCACACTATACCCACATGTGTAGG
>Ccan_OSU1_lncRNA_contig55973.1: novel
TATACAATATATAATGTAGAATATACAATATATGTAAGGTGAGGTTTGGACTGAGGCAGTTAACCATTATCTTCTCCTTCTGTTAGAAGGAGCTCATCTTTGTTTTAAAAAAGTACTTAACAAAACAACTTTGACCTTTACTCTGAGTTGGAGTGACAGACCTTTATTCTGGAGTGACTACACTTCCTGCTATAAGTATTTGTTTTTGGCGAGCTTCATAAACATTAGTACTTCCATACGGTTGTGTCAGGTGGTCCAGTAAACCAACAGTGGCATACAAAGG
>Ccan_OSU1_lncRNA_contig56029.1: novel
TAGCTTCCCTGACCAACAGGCTCCCTCTCTGTGCTGGAGGGATTTGCCATCATATCTAGCCTCCTAGTTAACTGGCAAACTCACTCTGTCAAGGTACTTTGTTTTCTCACACCCTCACTGAGTCCCCCACAAGCCAAGCCAGGGAAGGGTTGGACATAAAATCTGCAAGCCCAAATATAATTCCATCTGAGCACTGCTATTGAGGCACTCCTGGTCCACAGAGAGCGTGTGAATAACCCTGTCTGGCAGATGTAACAGCTGTAAGAAAGGGAGGCATATGGA
>Ccan_OSU1_lncRNA_contig56335.1: novel
TTTTTTTTTTTGTGGTACTGGGATTTGAACGCAGGTGCTCTGCCACTTGTGGATCCTCTCCACCAGCCCTGTTTCTGAAATGTCTTGACTTCCCTTTGAGACTTCCTCTTTAATTGGGGAATTATTTAGAAATATATTGTTGAATTTCCTAGTGCTGGAGCATTTCCTCCAATCTGTTGGCTCTTGATTTCTGATTTGTCTCACCTTTGATTGGTGTCATTTCTTTTTACTTTTTTCCCCCACAACCCTGTGGTCTGTTGTGTCTGTGTTGCTGCTAGAAG
>Ccan_OSU1_lncRNA_contig57761.1: novel
AGGATTGCACTTCAAGACCAGCTAGAGTAAAAAGTCAGTGAGATCCTATCTCAACGAACAAGCTGGGTGCGGTTTATAATGTAATTCCAGCTACTGGGAAGCATAGAGAGGAAGACTGAAATTCTGGCTTGGGCAAAAACACTACATTCTATCAAAAAAAATAACTAAAGCCAAAAAAAGGGCTAGGGGTGTGACTTGGGAGGTAGAGTACCTACCTAGCAAGCTCCAGACCCTGAGTTCAAACCCTAGAACTGTCAAATAAAAAGGGGAGGAAGG
>Ccan_OSU1_lncRNA_contig58154.1: novel
GAAATTGCTACAAGGTTGCTCCAACCACCTTGGACTAGGATTTGGACCAGAATCTGTTCACAATTTCACCACACTACCTTGGCACTGTTCCAAGTCTTCTCACACCAAACCAGAACTACAGGAGTTGTCCATGAGATAAAATGTGAATTAAAAATCAGCCTACTGCTTCGCTCACTGAGAAAGTTGTTACTAAAACTCAGTCTTATTACCAAAACAGTAACTGAAGTAAAACCGTTCCTGGGTTGGCAGCCAGACTTCTCTAGAGCATCCACTA
>Ccan_OSU1_lncRNA_contig58462.1: novel
AAATTGTCCTGCATGTGAAATGTGATTTTCCTTTGATTATCTGAAATCTGCCAAGAGAGATTGACAGTTACTTATCTTTTTGGGGGCAACACTGGGGTTTGAACTTTGGGCTTCACACTTTCTAGGCAGGCATTCTTACCACTTGAGCCACTGTACCAGCCCTCTTTTGTGCTGGGTTTCTTGGAGGTAGGGTGTTGAGAACTATTTTCTGGGGCTGACTTCAACCCGCAATCCACCTGGTTTCTGCCCCCTGAATAGCTAGGATTATAGGTG
>Ccan_OSU1_lncRNA_contig58531.1: novel
GCCAGGACTGGCCCTGTCAGGGTCTCTCAGGAAGGGCGGCCCTGGCTCGCCCCAGACCATGGGTTAGAAGCTCCTAGAAGAACTTTAAAGTGTGCTGATTTAAGGTCGAGTCTTTGCAGCTTTTCTGTTTGTTTAAAATTGAAGATTTTCCCAGCAATCTCCTTGGGTCCCCCAGTCTTGTGAGTACTGGACCCAGTGTGAATCGTCCTCGTGGTTCCGAGGTTACTGCCGAGTTCAGTCCCCTCGTGAAAAGCCGTGTGTGAGGGTCTGAAT
>Ccan_OSU1_lncRNA_contig58927.1: novel
TATATTGGTTGTTCTGGGCTGGTACTGAGGTAATGTGACTGCCACATCCCTTCCCGTGCTTACATTGAAGACTTTATTGACGCTACTCAGGAAGGAGGTTCCTACCTTTTCTTTTGAATATCTGTGACATTGTCCTGATCTACTCACTTCTGTGGGATTGGTAATCTTGTTTATAAAATAAGATCGGTTGATCCCACAGGCCTCTTACAACTCTGGAAATTTGTTGTACAAAAGAAAATATTCTCTTAAAATTTGCTAGGCTAGTCCATAA
>Ccan_OSU1_lncRNA_contig59927.1: novel
GTGTTTGTTCCTCTGCTGTTCCCCGTGGAGTTCTCATTAACCGTGTGGAGCTACTGCTGGGTTCTCTGCACTTTTAGACCCGCCTCCCAGGTCCTGCTCATCTGCCCTTCCCCTTGGTGAGTGCAGAGCTTTGTGCTGGACTGTGGGGCTGCAGGGGGTGGAGGATGTGTGGATAGGGAAGAGCAGGGACTGTGACCCAGCCCCTCCTGGTCCCCGACGAGTGCCACTGTTAGGTTCTTTGCCTGCTGGGCAGTGCCCTCACTTGTA
>Ccan_OSU1_lncRNA_contig61246.1: novel
GAGGTTGGACACTGTTATTTCCCTCATCGTACAGTTGAGGAAACTGAGGCACAAAGATTAGAAAGAAAACCTTGTTCCAAATCACAACCAGGAGGGTTGGATTCTAAGCGTGACCTCCTAGCCAGTCATGTGAAGGGAGTTTGCATTTGTGCCTGTCTTGAGGGCTCTGTATTTATTTCTACATCAACTGCTTGATCTTGCTTTGTCATTACAGGAATTTCTTAATTTTAAAAAGATGAAATAAGTTGACTTACCAAATGAGC
>Ccan_OSU1_lncRNA_contig61428.1: novel
TAAGTTTTTCCAGATAGAGCCTAAGATATTATTCTGAGAATAAAAAATAAGTTGTTTCTGATAAATAGAGCCTGAGGTATCATCCTGAGAGAATAATTGCATTCCCAATCCCTTCTGCCTCTCCTGTCATTGCAGTCGTCACATTTGTTGCATCAACTGTTATTCTCCACACCATCCTTACCCATTCATTGATCTTTCTTCCTAGGTACAAGTGTCCTAGTTTCCATTTCCTGGACACACCCTGTCACTTTTATGGTATAGG
>Ccan_OSU1_lncRNA_contig61433.1: novel
TGGGGGAAAGACATTGCTTTCTAAAACCATGTAGGCACTTACACCAGTTCCTTAACCAATTTAATCTAAGAACTCTAGCATCCTTGTTCTCCATCTTGACCCAGCTCTGGCTACCTGTGTTAGGTAGCCTCACAAAGATTTTTGGTATTTCATTTTAATTGCTCTCTCCTATTAGTTCTTAGAGGATCTTAGTGGCTTTTATTTTGGGTTTACTTTTTTTAAGAGTTGTTTGTCTACCTCTGTTTTATTTCTAGAGTCCTTA
>Ccan_OSU1_lncRNA_contig61798.1: novel
ATTATTACTTGAATTTGGCTTTTGGCCTTTCTCAAAAATCTTTTTTTTTTTCTTTTAATTTGCTAAGGTACTTTTTCTTAATTATATAGTCTGTGATAAAAAGTAAAATCTATTGAGTTTGTTCCTGTTGACATTGTAAGGTACTGTCCCTAGTGTGTACTGGTTGGCTAGTATAGGCTTGGATTAACCATTTTTATTTGAATAAGGAGAGTTAACTAGCTCCTGCTTTATGTGATCTGAAGGCTATAAACCAGAAGTAGA
>Ccan_OSU1_lncRNA_contig62060.1: novel
TCAAATACGATTAGACTTATTCTAGAAATCATTTTTTCATTAACTTTGCACTTACTCTTTTAATGTAAATTCTTATGACTGTATATTAAGACTTAAATTTTTAACACTGTGCCTTATCAAGGGAATAGGTTATAGAAGTGAAAAATTCCATCTCAGTTCTCATTGGAGCAGAGAAGAGTATCTGTTTTCTACTGGACAAGAATCAGATACTAATTCTGTGTTAAAGAACAATAAAAAAACCTTGGTTTAAATTTTTTTTG
>Ccan_OSU1_lncRNA_contig62331.1: novel
AGACCCTGTCCCAAAAAAAAAAAAAAGAAAAGAAGGGAACAGCCTTATCTCTAAAGACAGAGACACAGAAGAATCTGGACATGCATTGCTAAATTTCCCCCCAGTTAATTACCAGATCATATCCCCTTTCTCTAAATATATTTCTCTACAACTGTACACTTCCTCAACAAACTGAGCATAAAAATACAGGTTTAAAACAGACACAACCATAGGCTTCCCTGTTCCTTTGGGCCTTCATTTCTGAAGGCTTCTGTCTTAT
>Ccan_OSU1_lncRNA_contig62454.1: novel
GACAAAGTCTTTCCAACTCCTCCTTCACTGGGCTCATTACTTGAAAGTTAATTTATAAATACAGGACAAATCTACACCTAAAACCAAATCAAATATTTTATTACATCATAAAAATAGCCAACTGAACTATTACTTGATAATTTTATTAAATTAATACTTCTACTTGCAATTCAGTGAAAAACAAAAAACTCAAACCATGCTTACTTAAAATTACAGTATAAACTGCTGGTATTTTATGGAGTATTAGAAAAATTAAAA
>Ccan_OSU1_lncRNA_contig62476.1: novel
ATTCTAAAAAGCTTAGAGCTTGTAGAAACAAGCAAAAGATCTTGTGGAAATCTATAAACTGAGTTTAAAAAGAAAGCACTATATACAAAAACAGTGAAGTAGAAATACACAAACCAAGGAATTCAACTGTGTGGTATATTTAAAACTTAACCTTAATATAGATGTGAAAATCAATCCTTACTCTTAAAGGAAAAACAAAGTCTAAGAGTCCAAAGAAGGGAAAACAGTGACCTTACTATTTGTGGGCTCAGCAATATA
>Ccan_OSU1_lncRNA_contig62945.1: novel
TCTATCTGAGGGTACTGGCCCAGAACCCAGGGAGTGAAGTAACTGTTTCCTGACCTAGGAATAGGAGAACAGGGTGCAGTCCAGTCTCAGGGGTTAGACTTGTGGGTCTGTGGAAGTCTGTGCCCCAGAAGCTGCTATCACTGCACTGACTTCTGTGAGGGCCTGAGAGCCAGGTACTGTCCCTGTGGTATAGTGCTCACTGCTGCACAATAGTGTTTGATGATATAGGTTGTAGATCTTGTTTTAAAGATGAGAGA
>Ccan_OSU1_lncRNA_contig63217.1: novel
ACAGAGTAGAAATCAGAAGAAAGACACTGCTCCAGGGCCTGTGTGTGTCTTTTCTGTTGTAAACTGAACCCCTTGAAGCATCCTGAGGACCATACAGGGTGACAGTTGGCAAGTGGAGCCTCTAAGGCAGCCCAGGCCTCAAGCTCAGGTCTGGGCCCAAGGGTGCTACCCTGTTTGAACGGCCCCTTTGCCTGCCTCTCTTGCCCCTGAAAAATCTCATTCTTCTGTGGCTTCATGTAAAGAGTTGCTGAATGAG
>Ccan_OSU1_lncRNA_contig63535.1: novel
GCAGAGATCAGGAGGACTGCAGTTCAAAGTCAGCTCAGGCAAATAGTCCACGAGACACTATCTCAAAAAATCCCACCATAAAAAAAGGGCTAGTGGAGTGGATCAAATTGTAGACCCATAGTTCAACCTCCAGTACAGAAAAAAAAGGTAGAAAAGAAAAGGTAGTTCACATCATTTTCAGTGGTCACATGTGCTAAGCCTAAGTTTAAAAATATTACATTTTATCAAATCCGATGACATAAATTTCAAAACATA
>Ccan_OSU1_lncRNA_contig63893.1: novel
GAAAAGATACGTTTCCTAATAGACATTCACAACTATTCAGGGACTCAGCAATTCTCAGGAAGCCTTGAGAGCTTAGAAACTTAAGGAACAGAACAGATTACATTTTTGTTAATTAACCTAAAATATTAAGCTTCATTTTATTTAAATACTCAAGTACTTTAAAAAGGCAATTATGTAATTTTTGCTCTAAAATAAGTTTCAGTAAACAAACATCACCTACTTGAGTAATACAAGCACCCGTGAAAGCAACAATC
>Ccan_OSU1_lncRNA_contig64026.1: novel
ACAGATATTGGCTTGTAGTGTATTTAGGTGGGTTTTTTCGATTTCAAAAAAGCCTCTCTTCCAAATAGAGGTCCTAATAAATAACCATGAGATAATAAGACATCTCCATATCTTACCACTACCAGAAAAATGTAAAATATTGCCATTAATCCGCCTGGAATAAACAGGTCAATTGTAGTTAACAGGACTCATAGATACTCTCATAATATCAAAAGTTACAGTATTATATTAATTTTCAAGCAGAAAGTAAAAG
>Ccan_OSU1_lncRNA_contig64147.1: novel
GCTGTCTCCTCTCTCAGGGAAGAGCAGGGACCCAGGGCACACAGCCTGCCCCGTGGGCCTGTTTCTTAAAAGAAAAATTTTCAGACCGTTACAAATGTAAAAAAGCAAAGGAAAGCAGACCGAAGGCCTTTGGAGCCTGTCTGCTTTGTTCCAGCACTGGTCCCCCATTAGATCCAGCACACTCAACTCCAGGGTTTGCTGCAAAGGGTCAGGTTGACAGTGCCCTGTGGTTTGCTCCCTCGCAGACAACGTT
>Ccan_OSU1_lncRNA_contig65158.1: novel
GGTAGACTGCCTGCTTAGCAGGCATAAGGCTCTGAGTTCAAACCCCAATACCCCCCAAGATCTTAGAAGCTATCTAAAATAAGCTTCAAAAACTAGAGGGAAGGGAGCTTAGTTTTCTACTTAAGAAACAGAGACTCAGTTCTGTAAATACAGTAAGTCATACGTACAAGGTCAGAGCTAGTTAGAATCCATTTCCTCTCTTCCAGGCCACTACACAATAATGCCTTTTTAAAAATCAGGATGTCATTAT
>Ccan_OSU1_lncRNA_contig65642.1: novel
AGACGTGTGCTCTTCCGATCTAATAAGACAATATTAATACACAATTCCATCTATAGAGTGTTACCCAGTATCAATCAAGACCTTTTAGATTGGTATTTTGTGTGAATTTAATTTTAATAGGGTCACATAGCAATAAAATATCTTTTCCAGGACCAAATATCTTTTGATGATATAAATGTAAGAAAGGAGTTCTTAAAAGCTAGACACAGATCATAAAGGTAACGTGTGAGCAGGTCACCTTAATTTGG
>Ccan_OSU1_lncRNA_contig65707.1: novel
CGTATCCTACCAGTATGTAGTGCCGTATTTTCTCTAAGGAAGCTAGCATTTGAGGTGATTTGTATACTTATAAACACTCCACTAATACTCACTAACTTATCTACAATAACCACCAGAGCAGCTAACATTCACTGAAAAATTACTGGGTGCTATACGCTGTGCTATTAGCATTATGTAGACTATCTCCTTTAATCCTGCAGCAACTTTTATTATATTCATTTTACAACAAGAAAAACTGCAGTGTAGAA
>Ccan_OSU1_lncRNA_contig65899.1: novel
AGGAGGACCCTCTCTCTCAAAAAACAGAAAAAAGCCACAGGTGTCAGTATCCACAGCTATTATTTCTTTTCCTCTGTTTTAACAGACAAGATTCAGGAGATTAAATTCTAGCAGAGAAGTGAGAATTAGTAAAATTAAGCACTGCTAGGATGTGAAGCAACTCTGAGAAAGGTAGGAAACTGTCCTGGGTGGTCCCTTTATTGGCTGGGCTGGGATCTCACTTTTGCCTTGTAAAAGTGACACCAGG
>Ccan_OSU1_lncRNA_contig66051.1: novel
AGCAACAAACACCTTATAATCTAGTGGTCTCTTTGTTCTTGTCTCATTGAGCCAGCAGAAAAATTTCCTTTCTAGATATAATTTCTATTTATGTAACCTTCAGCAATTCACCAAATACATTTCAACTCATTAACCCATTGACTCCTCCCTACAGCAGGAGGCACAGGAGACCCTGAACACCTGCATTAGGCTTGAAAGAGACTATCTGCTAGTGTGGGCTCCTGAGAAATTCCCAGACCTTTCTCCA
>Ccan_OSU1_lncRNA_contig66983.1: novel
TGTTTTAATTTTTTTCTGTTCTAGGCAAATACTCACATTCTTACTGAATTTTGTACAGATTGAATATCCCCAATTCAAAAATTCAAAATTTGAAGTTTTCCAAAATCCAAAACTATCTGAGTGCCAACATAACACCACAAGTGGAAAACTCCATACCTGATATCATGTGATAGGTTCTCATCAAAATACAGGCACAGATCGTCGGACTGTAGAAATCTGAACGTGTAGAACTCGGTGGTAGCCG
>Ccan_OSU1_lncRNA_contig67029.1: novel
ACAGTGTCGTTGTTGGGCTTCCCTGAAAGTAGAAGAAAACAGTGTGGTTACTTAATCTTCACTTGCTCTTCCTCTCAATTGCTTGCTTCCCAGGAATTCCAATAATAATCAGAACACATATAACGTAAGTGGTACTGGAGCAGATCCTCTGGTTAATCCACAGGAAGTCTTCCATTCTGAGTGTCAGATTAGCTATGTGAGCAGAGAGGTCCAGTGAACAAGCCATCTCCATCCCGACATTAGA
>Ccan_OSU1_lncRNA_contig67186.1: novel
TATAAATATGTAAGTTTGAACTCAAGGGTTTCAAAATATATTTCAATCTTAGTTTATGTAAGATTTATTATTGTAGAAAATAGATTTTTGTAAATTTCCTGCTATTATTTTGTTCACATCACTTTCCCATTGATTTTATTCATACTGAAAAAAAACCCCAAAACTGTAGCCTACAACCCAACTTAAGCTAAATAGAAAATTGAACAAGGGAAACTGGAGCAGAGATCACAAGGTAATACAAGTG
>Ccan_OSU1_lncRNA_contig67265.1: novel
GTGCTCTTCCGATCTTTACAAGCCTAGTGTTTCATAAACCATGTTGTAAAGAGGGATTCATATTATACAGTGGATTCTTGTACAAAACAAAGAGGAGTATTTTATAAGATCAGGGACTCTGTTCCAGTCTCACTAGAAGAAGCCCAAAACTAGATCTGCAAGTGATTCACTCTAGGACAGAGTCCCTGTTTCTTTGTGTGCTTATATCCAATCCTGGTCAGGTAGTTTGTTAGGAGGATTTAA
>Ccan_OSU1_lncRNA_contig67537.1: novel
TTCTACAGTCCGACGATCACCTGAGCTCCAACCCACATCCTCTGCCTGGTCCCCAGGGTCACTGTCTGTCCACTGCCCAGCTGTCTTCTCCTCACCCGCAGCTGTGTCTTAAGGTAGCGGTGTTGGTTTGGGATCTGTCACCTATGTAGGAGCTTAGCTGGAGGATCCTGCTTCTACCTGGACCCAGCTGGGGCCAAGCTCCCTCCCTGCCGCTCTCCTCCCTCCTCCCTTGTGGCTCTTTG
>Ccan_OSU1_lncRNA_contig67546.1: novel
TAACTGTAAAGTTAACTCTTGCTCATTGGTTCTTCTAAACTGTAGTTTACCCCCACCCCAACACACACTATTCTTAGCCTTGTCAAACTTTGAAGATAATTTTCAAATTCCTTTCATTTACTTTACATACTCAAATAGGGGTTTTTTTTTTTTTAGCCTTCTTCGTGTTCTTAAACAGATTTCAAGTCTATAAATTCTGCTGCAATTGAATGTAAAATTTTGTATCTTTGGGCATTTTTCTG
>Ccan_OSU1_lncRNA_contig67866.1: novel
AAAGCAGTGCTGTGCCTTTTCATCTGTCTGGTTTTCATGTGAACAATATAGGATCCCCACTTCACTGTGCCAGTACATTAAAAGGATTTGATAGTAAAATCTGTTTCTCTGAAGTTTTCTTGCTGTTTTGTCTCTACCCAGCTGTAGAGACCAGAAAGTAAATACATCATTTAGTAATTCTGTGAAGTTACAAAGCCAGTTATAGGTCAGTAGTGAAGTTAATTTTCCCTTTGAATGCCTAG
>Ccan_OSU1_lncRNA_contig68209.1: novel
ACAATAATTTGGGAGGCAGATGTAGGAGGATTGAGGTCCAAGGCCCACCCAGGCAAAACCTTGAGATTCTATCTAAAAGACTCAAGTGGTTGACCACTTGTTTAGCAAGCACAAGGCCCTGAGCTCAGCCCTCAGTACAGTCAAAAGTCAAAGAGTTTTTTTAAAAAAGAAAATATAATCCAAACCAGTCCGGGGAAATAATTTGTGAGACCCCATCTGATCGTCGGACTGTAGAACTCTG
>Ccan_OSU1_lncRNA_contig68517.1: novel
AGAGGCAAGTAGAATTCTACTTCTGTGTCATCTATTTGTGTGTCACATTCAGCTCCTCCAGAACCACTCTACTAGTTGGACTCTCCTGCCGATTACTTCATTTCCATTGTTTCAAGGCCAAGTGGATAGTTACAGAGCACACTGATAATTTTGTGAATCAGTATTTGCATATCAACTGCTCTTTCAAAGTTATATAGATAATACTCTAGATAACCTATGTGTCCTTAAAGTAGATTATCT
>Ccan_OSU1_lncRNA_contig68714.1: novel
AATTAATTTTTTAGTTCTATAGTTAGATGACTTAAAATTTAACCTCCATTTGAACTCACAGCATACAGTGTATCTTCCTAATACAAGTGAGTGAATTTTACAAAGGTCCATAAGAGACAAAAGATAAATTGCTATTTTTTTTTTTTATTACTTGACAGACATTTGAACTATATAAACAAGATACTTGTCTGGGTAGAAGGTTCAAAGACCACTTTTATTTTAGAGATTCAGGAGTAAAT
>Ccan_OSU1_lncRNA_contig69245.1: novel
AAGTAATTACAGAAAGATCAAAAGTGCTACATTTAATTGTATCCCCTCTATCTTTGTAAAACAGTTAATCTCAACATCTCAATTCCCTGCACTTTCTTTTCACACCAAGCTCCTGATTGAGAAATATATCAACACATCAAAGCAGTGGGGATCTGAATTCTGCTGAGGGTTATTTCTTTGTAGAGCAGAATGTAGTTTGACTGCATCTTTGAAATACAGAACTAAAGGAATCTCCTTT
>Ccan_OSU1_lncRNA_contig69348.1: novel
TTGGGAGGCCTCCTGTGTGCACATCTCTGCTGGGTACAGTGGAAGTTCTTGCAGGCTTGTTCCTGGTTCTTTGACCTTTTCAGTGCAATTCAAACACAGATGTGAGTTTTATACCAAAATACTGGTGTTTGGATCTTGGGCAAAGAAGCTTGATCTTTATTCTCACAAGTGAATGTGAATTCTATAAATTATTTGAATCCTCTGTGGCCACCTCTAAAGTGTAGTGGCTGCTTCAGG
>Ccan_OSU1_lncRNA_contig69510.1: novel
TGAAGAATTTTCTTTATTAGACTCATCATTCTTCATTTTATTCAAATCATCTAATATTTCTTCAATTCCTGAAGCACTATCATCTGAATCACCAGTATTATCTGTCCGTATTCGCTGCCTCTGAGATCGTGGTAAATTTTCCCAAGCAGATTTTTCTCCCTGCAGATTTTCACTATTCCCTTTGTCCACAGATGTGAAGGTCAAGGAAGCCAGGTCTAGGGCAGGGGAGAGAGGCGA
>Ccan_OSU1_lncRNA_contig70809.1: novel
GGACTACCTCCTGGAAAGAATGTGAGCTAGAAGCAGGCACAGCATCAAATTATTTCAGTCCCTAAAAGATTATTTTGATTCCACCTGCTGGTAGCTACACACACCAGGAAGAAACAAGTTTGTCCTGGAATCAAAAAAAAAAAAAACCCATCTATTCTAGAGACATTATTTCCACATTTCTTAAAAAGAAAAACAACAAGTCCATTATTTACAAAACAATCTCCAGTACACGTA
>Ccan_OSU1_lncRNA_contig71368.1: novel
CAGCAGGACCAAATACGGCTTTTTCTGAGGTAGTAAGTTCTGGTTCCATTTACCTCAAAAACGGCAATTGTGATTTAATGTAGGTACAGGGTATTCAGTTTATATAGTATTTAGAGATAAAGGCAATTTTCATGTAACATTTCTGACATTCAGACTTAGAACATTTGAGGGATGGTTTAAATTATTAATGTAATCATTTAACCTTCAGTCTTCTAAAACGTGTATATCAAAG
>Ccan_OSU1_lncRNA_contig71685.1: novel
ACATCACGTAGTGAGAGAGAGACCCAGTCACACTCGCTTTCATAGAGGAGCCACACTCGAGATAGTCCATTAACCTATCAACCCACTGATCACATAAACAGATTAATCCATTCAGGAGAGCAGGAACCTAATTATCCTTCAAAGTCTCACCTTATCCCATTTGTTTTTTGTGTTTTGTTTTGAAACAAGCTATCATCATGTAGCCAGGGTGCCTCAGCCTCTTCAGTGCTG
>Ccan_OSU1_lncRNA_contig71764.1: novel
ACTCAGGAGGCTGAGGTGTGAGGATCACGAGTTGGAGTGCAGCCTGCCACATAGTGTGACCCTGACTCAAAAAATCAAAACAAAACTGTTCTGTTTACTTTACACATATATGTGAATTTTCTAGTTCTGTTGGTTTCTAATTTCAATCCATTGTGACTAGAAAGATACTTTATATAATTTAAGTATTTTTAAATATACTGAGACTCATTTTGTGGCCTAATATATCCCAAG
>Ccan_OSU1_lncRNA_contig71798.1: novel
GATGTGATCAATCCTAAGTTCCTGTGCCTGGGTGCACAGGCTGGTGTCAGCGTGGTTCTCTTCCAAGGGCCGGAGGTCCAAAGGCCATTTCCCAGGATTGAGCCTCGTCAGAAGTTCCTGGGGAGGACTGGCTGGAACAGGGACGAGAAATCAGGCAGTCAGTAAACACAGAGAGGAAAATCATAAACATTTCAACACCTGGACGGAAATCCGAGGGTCATAAGTGCATTG
>Ccan_OSU1_lncRNA_contig72186.1: novel
GAAATTGTCTTACCTAGTCAATTCCTGCATTTTTCCTTCCCTTCTCCCGCTCCCTAGCAGGTAACCACTTAGGATTTTGTTGACTGTAGAATTGTTTTGCCCATTCTAGAACTTAATATAAATAGAATCAGTCTGTATTTTTCTGTATGTTTTTTTGACTTAGCATGCTTTGACATTCATCCACTGTCTCAGCTTTATTCCCTTTCATCATAGAATAGTATTACAGTGTA
>Ccan_OSU1_lncRNA_contig72438.1: novel
AATCCACTGCATCAGAAGCTGTTGACTGCAGAACTGTGATTCCTCTGCCACTGTCCCCACCAGCGAGTGGCTGTCCTGAGGCCTGCCTCTCTCCACTTAACTCAGGTCCCAAATCCACACCTCTAGAAGGGCTTCTGTTGGTGGAAGTTTGAGTCAAATCCCCACCCTTAGCTGCAAGGGAGTCTGGGGAATGTAGTTTTCCTCTTTCCAACCTCAGCCATACAAAAAG
>Ccan_OSU1_lncRNA_contig72740.1: novel
AATATATTTTCAACATGTAATCATTTTTAAATTCTTAATAACATATTTGACGTTCATTTTTACTCCTAAGTCTTCAAGATCTGGTGCACATTTAACTTGTACAGCTCATTCTGGCCATATTTCAGGTGTGGCTATAGTACTAGACACAGCAGAGCTAGACCACATAACTCCAGCTTCCTAAGCCACCGTGATATTGCACAGAGAAGGCCTCCTCCTTTAGTCGCCAAA
>Ccan_OSU1_lncRNA_contig72875.1: novel
GAAAAAAGGGCTGGAGGTGTGGCTCAAGAAGTAGAGCACCTGCTCGGCAAGAGCAAAGCCCTGAGTTCTAACCCTAGTACTGCCAAAAGAAAAATAAAACAAAAAAAAGAGTAAAAGCCGGGTAATTTCTTTTAATATTTGTGCTGGGCTGCAATGTAAGATTTTTATCTCACTCTTACCCCAGGCCTGTTCTACCCACATTTCTTCCCCTCACAGTAAGTGACAACT
>Ccan_OSU1_lncRNA_contig72949.1: novel
TTATTAATCTTTGGTTATGTAAAATTCTAATAGAATAGTAAAATATGTAAAAGTCACAAAATATTTTATAAAATGTAAAATTTCTATATATCAAACAATAACTATAGTAACATCACTATAAAGGTACAGGGAAAATAAACAGAAAGGCAGGAGCCACATATTAGACAGATAAAAGCTTAATATCCCAAGTGTTCAATAAATAAAGACCTTTTATTAACAAAAAATATG
>Ccan_OSU1_lncRNA_contig73138.1: novel
CCAATACCCATTATTTATATATAATATCACCAAGGGTTTTTTATATATTATGTAAATAACTGATTTGGCATTGAATCTTTGAATTTGTCATTGCTAAGTTAAATCTTCAGGTCAGTGAACAGAAATATTACAACAACCTAGCTAACAACTAAGCTAGTCAGAGCACAGAAAGTAAGGGAAAGATACCTCGTGATTAAAATCCCCAAATAACTAATCAACAACACATG
>Ccan_OSU1_lncRNA_contig73427.1: novel
ACATATACAGAACCAATAGCAGTGGGTGTTCGGAGGGTCTGTGGTTTGCTAAAATGTTGTAATTATCAAAGCCTGCCTTAAACTCTTGGATCTTTCTTTGGTCACTCATTCATTCTGCAAACATTCATCCAGGGCCTGCTTTTGTATTTAAAGGAAGCTGAAAGCTCTCGGGTTGGCTGTGGCTTAGGACCCCTGAGAGCACAGCCCACCAGGCAAGGGGCTGCTGG
>Ccan_OSU1_lncRNA_contig73662.1: novel
TCTCAGTATTTCCTCTGCATCGTATCAAAGCTGTATAGAAACAGTACTAAAATATTTCCTAATGAATTAGAACTTGAAAGCCCTAAAAGGAAGTAAGACCAAGTTTGAAGCTTGCCAGTTGCTTGCAATTTTCTCTAGAACCGATCTTTTCTGGGCTGGACATTAGCCACCATATACTGTGGTAATTCTGCCAGAAAGTGTAGATAAAGGAGAATTAATTTGAAAG
>Ccan_OSU1_lncRNA_contig74035.1: novel
GTTCTAGGACAGCCTGGACTATGTAGTGAGACCCTGTCTCTAAAGACTTTATTACCTAGTTTGAACAAAAAATTTAAGAAAATTTCAGTCACTAGCTTAACCCTTTTTGTATATCTTGGACTAGAGCTTCTTTTGCCATTTTTTGTGTGTGTGTCTTTGTTTTTGTTTTTTGTACAGGGATTGAACCCAGGGCCTCACGAATACTAGGCAAATACTACCAGTGAG
>Ccan_OSU1_lncRNA_contig74477.1: novel
GGAGCAGCTTGCTGGCCCAGGCCTGGATCCATGTGACTGCTGCCCTCTGTCTACGAAGGAGGTGCTTCTGGAATCCTGGTTCTGGATCCTTCCTGGCAGCTCCATATACAGATAGAACTCTGTCTTCAGTCACTGGAGAAGAACGAGCCAGGTCTCCCCCACCATCAGGCTGGCTAAGTTGCCTCCTGGTCCAGCCTTCTAGAGTGGGCAGGCGGGGATCCACA
>Ccan_OSU1_lncRNA_contig74596.1: novel
AAAAAAAAAGGACTGCTTAAAATTTTCAGATTGAAGGAAAATTCCCAGTAGAAGTTTAGTCGTTATTTAATCTGTAGCTGTTGCATGGTTTAGACAAATATAAACAAAAAATATCTAATTCTTTGAAAGCTGTGAGAATCCCTGTCAATAAAGTTTATTTTACTGGTTTTACTTTAACTTTCTTACTTTATGTTGTGTTAGCTGTTAAGAAGAAACCCTGAGAG
>Ccan_OSU1_lncRNA_contig74803.1: novel
TTTATCTTTTCTTTATTCAGATCTGCTGGTCTCTCTACCTAAGAATTTATACAAGGTTGTATACATAAAGCTGAGGCCACAGTTTTCTGAGCCTTTTTAGAGATTTTTCCAAGGATCCCAGGAGATTTTGTTTTCAAACATTGAACTTTAGCCCTCCTTTAACACTCTCCTTCTAAGATGTGATTCTTCTAGAAAAGAGATCAGGAGGGCTGTGATCAGGAGG
>Ccan_OSU1_lncRNA_contig74960.1: novel
GGAATTCAGGAATTCCAAATCAGTTATTCAATATTTTATATGTGAGTTCTCCAAAAAAGAAAGAAGGGAAGGGAAGGGTAGGGAAGGGAAAGGGGAAAGGGGAAAGGGATAAAAGGGAAGGAGGCGGAGAGGTAAGGAGGAAAGAAGGAAGGGTGGGAGGAAGAAAGGGAAGAAAAGAAAGAAAAAGGAAAGGAAAAGAAAAGAAATTGCTTCTGAATACAAA
>Ccan_OSU1_lncRNA_contig74987.1: novel
TACCCACTTCAGGTGGAGGGAGGGAGACCTGGGACAGGCCAGCTCTGGATGTAGGCACAAGAAAGGGCGCATACAGGCCTGTAGCAGAACCGGGGAGAGGATTCTGGCACCGCCAAAAACCCCTCTGAAGTCAGAAAGCAAGTCTCTAGACTCAAGCATCTGGAGACACAGCTGAATACCCGGTGGTTTCCAGGAAAAGCAGGCTCGGTTCCCAGCACTCAGA
>Ccan_OSU1_lncRNA_contig75223.1: novel
GGCATCACTGCTTGTGAACTGCTTGTTATTTAGCAAGCTACATAGGTACTATGTGATTTCCTCATCTTTAGTTAGTGCTTACTTCATATAGGGTTATTAAGATAATTAAGCAAGATAATCCATTTAGAGAATTTAACACACTGCCTGGTTCAATAAACATTAGCCAAAATTCCTATTAGTTGTAGTATTATAGGCGAATCAAAGAAAAATTCTATCTGTATT
>Ccan_OSU1_lncRNA_contig75272.1: novel
GCACAGTAAACTAACTCAGCAACAAATAAATATCCCAGGGAGATAAACAATGATGCTGACTTAAGTATATACAAAGAACAGAAAGGTGGAAAAACCTTCACCTGTAACAGTAAGTTTTTAAATAACTACAAACAATAAACTACAAAAAATAGCTGTTAAAAGCATAAAATTTAACCAGGCTGCTATGGGTTTTTTTTGGTGAGGTCTGAACTCAGGGCCTTG
>Ccan_OSU1_lncRNA_contig75320.1: novel
GCCTTAGAAGAACAAAACCCTAAACTCAGAAGCTCAGTGCTGGCACTGTGTGGCAGGTGGCGCTCTGAGACGACAAGCTGAATACCAGTGAACCAAGGTGTCTGGAGACTCAAAACTCACGGCTCTACAGCAACACGTGAAAGGGACAGTTTTTATCAAGATAGACATGTAGAGCCTGGTGTAGGTGGCTTACGCCTGGAATCTCAAGCCCAGCCCGAGGGC
>Ccan_OSU1_lncRNA_contig75521.1: novel
GAGCTGTGAGCCTTGCACAGGTCTCTGTTCAGCTCAGCGCTCTGAGCCCGCCTGGCTCGTCCCTTCCGGGCCACCTGTTCCAGTCGCTCCCGGAGAGACCTCAGCTGCTGCTGCAGGTCCTCGGACCGGCTATGTGACATCGCCAGTTCCTGGGATAACTTCTCTGGCTCCCACACTCTGCCCGTTTGGCCTTCGTTGGTACCAGTGGTGCCACCCAGAACA
>Ccan_OSU1_lncRNA_contig75539.1: novel
AAAACAAATACAATTAGAGATAAATCATAATCTATCATTATTTAAATTTTTCTACTTTTTAAATCTTCCCTTAGTCATTTAGGTTTAACATTTCTTCTTGGGGCTTTTAGAGCTTTCCTGTTCCTTATTACTCTGTACTCCCTCAACGTTTTATAACAGCTCAGAATTCAGTTCATTAGATTATTTTTTAAACAACAGTTTATATGCTTTATTGAAAGTTGA
>Ccan_OSU1_lncRNA_contig75970.1: novel
ACCCCCAGGAAACATAAAACAATGTAGGCCCTGAGCAGACTGATCCCTCCCAACAAAATTGAAAACAAACAGCAAACTGTAATCAAGCACAGACAGCAGAGGGGGTGGGTGGAACCTTGAACCTGCCCTGGAGAAAGGGGGCAAAGCAAAGAACTAAACTCTGAGTGCCAAACTCTCAGTGAACAAACACAGCAACAAGCCACATCCCAAAGCAAGGCAGG
>Ccan_OSU1_lncRNA_contig76600.1: novel
AATTGCATTTCTTTAAAGATTTCTAAAATGAATTTTTTATAACATCATCCTTACTTCATTCAGACTTAACATAGACCTTTCCACCTTGTAAGGTAAATACATTGATTTTCTTTTTCAAGATCTGTTTTAAAGATATAACAGTAGGAAAATTTGTGACTTGATTCTTTACACAGTGACTGCCCTGTGTTCTTTACATAGTAAGAAATTTTATCTTCCATA
>Ccan_OSU1_lncRNA_contig76717.1: novel
AGTCTAAGGGTAGTTGGTAGAAAGGGAGCCAGCAGAAGTTGAAGGAAGCCCCTAGAGGCATCCAGAATCCGTTGGTGGGATCCTTTCGTACTGCTTAGAGCACAGAGGCTGTGGTACTACTGATGTGAGCTTTGGACCCTCTTAAGTAAAGGAACACAGCTCTGCAAACAGCCCCAGCCAGAAAGCTTGTCACAAGAATTCAAAGGTGTGTGTATGTGG
>Ccan_OSU1_lncRNA_contig76726.1: novel
ATTGTCTATAGCTACGCTACTGTGCAATAGAACACCAGAATCTATTTCTCCTATCTGGCTGTAATTTAGTACCTGTTAACTTCTGATAACTTCCTCTGAAGACTGATAACTTCTTAAAAGTCATGCTTTTTTAGTTGATTTAGTATATTCTGAGTCTATATAAAAACAAGCTAGTTTCTTTTATAATAACAATTATTCATTTATTTCAACTTTTCATGG
>Ccan_OSU1_lncRNA_contig76980.1: novel
GAGTTGTAGGTTACTTCACCTCAAAGTGTGGGCATCACGGCTGCACGTGATTTCCTCCAACTCTGTGTGTTTCTAGTTCTCATGTGACCGGTTTCTAAAGCCTACTAGAGACCAAGGTCTGACTGAATTTCTGACCACTTCTCAGGAGTTGCTCAGTGGATGTAGGGTTGTTCTACCTCAGCTCTTCTTTCAATATTATCTGCATACTTGGCTAATTA
>Ccan_OSU1_lncRNA_contig77016.1: novel
GGGACGAGGAGCTCTGAACCCCACCTGCTCTACCACTTGAGCCACACCTCCAGTCAATCCATAATTTTTTAAGCATTTAAGTCTTAAGTCTTTTGGAAATTTATTTTAGGATAAGAGTGCATTTTCTGGGGGTGGGAGTGGGACCTTTTTTTATTGTTGTTAAATGGTTTAGCCAATTGTCCTCTTAATCTTCTTTGACTCCCCCACTCAGTTATTTG
>Ccan_OSU1_lncRNA_contig77605.1: novel
GTTGGATATTGAAGTGGAACAATCAAAAGCACAGCATATTCTGCCTTTTCCTTTTTAAGGATAGTTTTACATCAACTACATATGCTTTGAATTCTTCCTGCAGAGTTACAAACCACCTGACTCCCTCCCATTAAAAGATACAGGACATAGGTGTGAGCTTTGTTCTATATTTATTTCTATTGTCGGTCCCCTCCTTCCTTTTTAAGTTTTATTTATG
>Ccan_OSU1_lncRNA_contig77705.1: novel
TCTCTGATTCCTCACCTGTAGGACCCAGGGTGGCTGGCAGCAGCAAACCTCAGGCCCCATCCTTCCTCACCTTGTGACAGGTGTCAGGCCTGTCACAGCCAAAGTCACCTTGCTATGGTTTGAATAGTCTCACAAGGGCCCATGTGGTAAAAGGCTTGGTCCTCAGCTAGGCACCATTGAGAGGTGGTGAGACCTTTAAAAAGTGGGGCCTAGTGGG
>Ccan_OSU1_lncRNA_contig78123.1: novel
AATAATAAAGAATAAGTAATTCAAATAACTTTGGAGATACCTCATACCTGCAGAGAGGAAGCATAAAGTTACATTCTTTCCTGGTATCCAGGAGCCTATTCCATTATTTGTCCAAACATGCTTTAGTCATGGGATAAGTTGAAAAATCTTGGCTCTCCAAAACTTGTTCTTTAGCCATACAATAAAAAAATATTCAGATGATTTGAAAAATCGAAA
>Ccan_OSU1_lncRNA_contig78241.1: novel
ATAAATAAAGTGCATTGTCCTGGATTGTCAGTTTTATTCAACAATATTTTGGAAAGATATCTTTTCATATTAAGAAAACACAAAGATCAGCAAAGCCTGGTGTTGTACATCTGTTATCCCAGTGCTCAGGATGTAGAGGAAGGAAAATTACGAGTTTGAGGCTGACCTGAGCTACATAGAGACCCTGTTTCCAAACAAATAAAAGGCTGCAAATA
>Ccan_OSU1_lncRNA_contig78615.1: novel
AACCCACTGATTTATTTTTAGCTCCTACTCAGCTTTTTATATTCACATATTTATGACATAAATATTACCATCTCCAGTTTTCTCTTTCTGAGTCTTTAGTGTCCATTTCATCTCTGACTCTGTGGTTACATAACTCTCATAATAGTACAAAAAATAAAGCCTTTAATCCCTTAGGTGGCAAATTCCTCTCTGCAATCTAATTCCTTTCTTCATGG
>Ccan_OSU1_lncRNA_contig78935.1: novel
GCAAAGAGACACAAAGATGTTTTAGGGGGCTCCCACTGGAGGTCTGAAGAGCGCTGGGGAGATGGGGTGACCAAGACCACAGCTTCTCCTTGCACGCATTTACCTCAGCAGTGAGACACCTGTCCGTATTCACCCTGAGTGGAGCACATCAGTCCCCAGGAAACGGGCTGTGGTCCTTAGGGTGTAGGTGACACATAGGTCCCACTCAGACCTA
>Ccan_OSU1_lncRNA_contig79239.1: novel
AGATCTCTTTTTCTAAAGTTACTTCTGAACTTTTATATGTAATTTTGCTTGACAACTTCTAAGACAAAAAATTTTGGAGGGGGACTCTCAAATAAAGAAGAACTAGATTGTTATTTCGTAAGCTATTTTACTAGTTAAAAAGGGAGGAGGGAGTTTCAACTAAGAGCACTGTACCCATTTTTTTTAAGAGGAAATTCTTGGTCCAAAGTAAAA
>Ccan_OSU1_lncRNA_contig79532.1: novel
GCAGGTGTAGAAGCCAGTATCCCCAGCCCAAGTCTCTTCCTCATACAGGGTGCTCTCTGCCTCCTGCTGTACCTGATCGTCCCGGTGTATCACATTGGCCCACTCACTGACATAGGGGACAAAAAGTAACTGTCCATTCCTGGTGCCATCTCAGAGTGAGGCACCAGCGAGCAGGTAAGAGGCACCATGTAGCCCTTCAAGGAAAGGGAAGTG
>Ccan_OSU1_lncRNA_contig80016.1: novel
AATAACAGTACTATGTAATAGCCATAACAGGAAATATAAGGACTGCTTGATAGTTTACCTCCTCCAAAAGTGAGGAAGCTTTATCGTTTTTGTAATTGTCTGTGATCAAGAACTACCCACAAGCTTGAGAATTATTCAGTTAGTGACTTAAGAAGCAAAAGGATAATCTCAAGTGAGGACAGCAGTTCCTGCCACCTAGGAAGAATAGAGGG
>Ccan_OSU1_lncRNA_contig80019.1: novel
TAAGTTTGAAATTATTTGTAGGTAGAAAAGAAAAAACAAATTAAAAAGCAAATTTTCCAGTTTGTTTGGATCAAACAGACATGGGGTAATTTTATCATTTAGTAAAACCTAGAGCCCTTAACCTACTTCTTAGGGGGAAAAAAACAGTGACAACTTGAAGTTTGCCGAGCTTGACAGCCGATTGTGGAATTACACAGAATTGATATTGGTTA
>Ccan_OSU1_lncRNA_contig80065.1: novel
CAATAAAAAGAGAGCCCAGGCCTCAGTACTAGTCCACTGGGGCTCCTGCAGGCTGATTTAGAACTTGTATAGAACCTATACTGTCTTCAGAGCTGGGCCAGCTGCTCTCTGTTCCCTTTAGCTCAGTTGGTCTGCAACTGTGTTAAGCTTGTGCTCTGCTGGGCCTGTATTGTCCATTTAGGACATGTAGTAGGACACTCTGAGCTTTAGG
>Ccan_OSU1_lncRNA_contig80136.1: novel
AGCAGGACCCCTTCTGGGCTGCCTGCTGTACCTATAGAGGGGGAGTGGCTGAGTCCTCTCATTGCAGACTGCCATCCTAGGATTGGGGAGAACAGATTAGTGGGGAGACAGGGTGGGCCTGGAGCCAGCAAACAGCCTGGAACAGATACCAGCTGCCTACACACATGTAAGCTCCTAACCCCTGAGTGTGCCCCGTGCTGAGTGACAGCAG
>Ccan_OSU1_lncRNA_contig80477.1: novel
CAGAGATACTAGACAGATCATAATGGGTTAACAGAGAAGCAGGAAAGAAAATGACATAGAATAAACTCTAGACTAAAGTTTGAGAAGTTTATACTGTAGTTTCTGGGAAAACTTGAACAAGTGAGGGAAAGAATCACAACCATATTCTGGAAGAGTAACATACCTGAGGGTTTCAAAGTAGAGAGAAGCAGAAGACACTAATCAGTAAATG
>Ccan_OSU1_lncRNA_contig80594.1: novel
AGTTAATTTATAGTTTTGGAACAAAAAAAACTCAGATTTGAATTCATATTCCTCTTTGTTAGCTATGTAAGGTTTGAAGCATCCAAGCATTCATTCATTGATCTAAAGATTTCGTACACACTCCACTCTTAGCATTCTCTTATCATCAGTCTGCTAGTGATAGAATAGTGAAATATTCAATCAAATAGGTACGACATAAACTAAATCTTA
>Ccan_OSU1_lncRNA_contig80619.1: novel
CCACAAAGAACTTTATACTTCATAATGTACTAACAGGAAGGAACCATCATTATCCTTTTTTTGCTGGAAGCCAGAGCCAAGTTTGAATCTAAGACTTGCGGAGCTACAATCTATCAAATTCACAATTTTCAGGTCATAGGACACAGTGGGCTTGCAAAGGCCGAACACATGTAAATCTTGCAAAATTTAATGCATTTATAAAAATATGGA
>Ccan_OSU1_lncRNA_contig80686.1: novel
AAAAACTAGCTAAACAGATAATAAAATAAAATTCTTAGTGCTTGTCAAGAGCAACTCTTTGAACATCAGCCATAATAGTAATTATCTCCTGAGGAAGTAGAAGCAGGTAAGAAAACGTTCTATTTGTTTGATTTGGCAACAGGGAGAACCAGGGTGAAAGAACAAAAGGGGTACATGACATAGAAGACCTGGCTCCGGGCCTTCTAGAAA
>Ccan_OSU1_lncRNA_contig80824.1: novel
ACTCAGGGGGTTAAAGCAGGACAACCACAAGTCTGTCACAAGCCTGGGGTGCATAGTGAGACTCTCTTAAAATATATATATGAATATATAACAAAACCCCCCAAAATTACAAAAAACAGACCAGCTGCTTTTCCTCAGCAGCAGCTGGGGTGGCGGTGGACCTGCCAGCAGAACAGACAGCGCTGCACAGACTGGGTCACTTGTGGGGGT
>Ccan_OSU1_lncRNA_contig80949.1: novel
GAACAGTGTGAATCAACAAAAGCAAAAACAAAAAAAAAAAATCCATAAAGCAGCATTTGTCTGTTACAAAACTTTACATTGTTTTCCTTCTACTAGCTACAGACTTTACCGTTGTCCGTCAGTGATGTGAGCCTTTTGAACACTTGACTCACTGTCTGGAGACCCTCACTGCATTTTAGAATTACACTGAGAGAGCAAAAATACATCCTA
>Ccan_OSU1_lncRNA_contig81045.1: novel
AGTGAAAAGTAATACAGAGTTGAGAATTTCATGTTAAATTAGAGTCAACAAAGAAGATACAAAGTTGATAGAACAAGAACTGAAGCATATTATTACTAAAGCTACAAAAAGTAACTGACAGAAGTTGGTCTGAAGGTATTGAGAGTTACCTCAACTGACTGTTCATAGTTGGTCACAGATTGAACTCTATTATACTCTTTTCCTCTTTA
>Ccan_OSU1_lncRNA_contig81051.1: novel
TAAATAAATAGTTGCAGAAAGGTTTTAGAGAAACCTACTTCTGTCAGGATGTAGTTTGTTCCTTTACTCATCTTACCTTTTGAAATAATTTTTACTGTGGTTGGATCCCTAGGTAGGGCCAATTTGATACAACAGTTGATTTTTTTTTGTGGTACTGGGGCTTGAACTGAGGCCTACACCTTGAGCCACTCCACCAGCCTCTTTTTTTG
>Ccan_OSU1_lncRNA_contig81102.1: novel
GAAAAAAATCCAATCAGCACTTGACTTTTAATCAGGAAAATAAAGCTTTACTAGGAAACAAACATATGTAAGAATAAAAACGTCCCGACAAAGTAAAACTGCTGATATTCCAAAGGCCCGAAGTACGTTTCGGGGAAGGCACAGCCTGGCCGTCGGGCTGCGCTCGGTGCACAACTCCGGCGGAGCCTCCAAGCTCGAAGGTCACGCGG
>Ccan_OSU1_lncRNA_contig81224.1: novel
GGCTGAACAACCCACATAGTCTCAGGACCTAATCTTAAAAGTGGGGTCCCCAGTGTTAGGGCTTCAGAACCACCTGGGGCACCAGTGTAACAGATGTAGACCTCACTGCTATAGCTGCAGGGTCCTGGCCACAGTTCAGCAGTGTGAATAGAGTAGGCACAGCCCTGTTGCAAAAGCCCTACTGTGCACCAAACCAGACCATCATGGGA
>Ccan_OSU1_lncRNA_contig81427.1: novel
GGGAAGCTGGGATCCACTTAATCTTACCCTTCTCGCTCCAGAAGCTGCTTTAAGAACATGGGGTAGCCAGAGCACACAGAGGTATCACTGCTGGTGAGACCACAGGTCTCCTTAGCCTCTTGGTACGAGAGGACAGACAGTTTTTTATTTGATCAAATAATTTTCTCTAAAAGCCAAATTGGGAGTAGGGCCAAGCCAGGTTTTTCATT
>Ccan_OSU1_lncRNA_contig81640.1: novel
AAATTCAAAGCATAACTACTTTGCACAGTTTAAGATACTCCCTACATCATTTTGGTAGACACCCTGGGGCATTAGTAGCATTTTTATATCTAAAATATTTACCTTAATCAAACTATAAGCTGTGGAGTCATTAGTATTTTCTGTTATGATTTAGTTTCCATCACCTGACTTTCCTCAGTCAACTCCTATTGGATTAAAATCAAACAAT
>Ccan_OSU1_lncRNA_contig81831.1: novel
AAAGCTATTTAAAAGGGGGGGGGGTCAATTATTAAGAGATCTGAATGCAATAGTGCTTGGAAACTCTGGGAGCCATATTGTTGATTAGATTCTCCTAAACACCACTTTAGTCCCTTAGTGTTCTAGTCTGTAATTCCTGGAAATTTAGTTTGTTGTGTCAGGGTTAGAAAAGGCTTTTATCTCCCACAAAATATGTAGTAAATTAAGT
>Ccan_OSU1_lncRNA_contig82040.1: novel
GAGTAATTTAGGCCCCAATGCTTTAGGGCTACTGTGATCTGTATCTAAAAAGCCAAACTTGCAGATTTTTTTTTGGTAGTACTCAAGTTTGAACTCAGGGCCTCAGTCTTGCTAGGTATATCTGGGTATTTTCTAGATACGGTCTTGTGATCCTGATATCTGCCTCCTGAGTAACTAGGATTACACTCAAGTTTGAACTCAGGGCCT
>Ccan_OSU1_lncRNA_contig82140.1: novel
TGGTGTTGAAAGTGACAACACACATCATATAAGAATACTGGCGTAGTTATTCGTATTGGTCATCTACTACAGCTTAGCATACAACCACAACAACACAGAGACGCTGATAACAGCATTTATTATCTCGCACTTTATGTAAATAAAGGACTTGAATTTGAGAGAAACTTAAAGGAAAAAGACACAGAGATAAGACCTGAAGATGGACAG
>Ccan_OSU1_lncRNA_contig82203.1: novel
GTTAATTCAACTTAATTAGGGAGAAAAATCAATTTGGCTGACTGAAAAAAACGTGTAGTCAACATTTTTAAGAAACTGCTATTTTTGGTATCTGTAAAGCATAGCAATACTGCTTATTAGGATAGAGTGAGGGAGGGGTAGGCTAGATAAGGTTTTAAATGTGTTAATAAACAGGAAGAAAATACTTATAAATAAAGGACCATTTGG
>Ccan_OSU1_lncRNA_contig82387.1: novel
TTTCCAAGGGAAACATATCCTTAAAAGAGCCCCACGTTTCCATTTTAGTGAATTGGTGATTTTCAGTCTTCTGGAGTGTATCCAGGCCAAAGAAGTCTTTAACAGCCCTTCCTACTCAATTACATTTTTAAAGGACTCATTAACATCATGTAAATCTGATCATCTGAAAGAAGTAACACCAGCTAATATCACAGGAGAAGGAAACTC
>Ccan_OSU1_lncRNA_contig82408.1: novel
AATTTTTTTCTCTAAGGCTAGAGAAAATTTTGAATTTCTGGGTCAGGGCCTTCATTATTTTTCTCATCTTTTATTCTGTGGAATTCTAAACAGGCCCTGGGTGGGGCTGCTGACCCTAATAGAGGAGGCAGTCTTAGAAAAGTTTCAGCAAATCCCTTCTGTGTGTTCTGGGGTCCACCCTAGAATGTGATATAAACTATAGGATGT
>Ccan_OSU1_lncRNA_contig82929.1: novel
AGGACAACGGCTCGCCGGCCCATCAGGGTGCTCGCTGCCCACCCGCATCCACACTGCAGGCCACGGAGAGCGGCTCTGGCCCGGGCCCTGCCTTGGCCGGCGTAACCTAGAAGACATTGGTGACGCTGCTGCGTGGGGCTTTGTTTTGTTTCTGAGAAGTTGTGAGCGTTGTCAGCCATGTAGCCGTTGCAATAAACGTAGAGGAA
>Ccan_OSU1_lncRNA_contig83384.1: novel
TAAATAAATAAAAATAAAATATAGTTTTTCATTTTTGAAGTTAACTAAGTAATCTACTAAATTATTGTGGTGGTATAGCCCCAAATTTAAGGGTCATTTTATAAACTCTGTTTTCTCATAATAGTCTTTGATCATGTAAATAAATTATAAGTCATTTATAAGTTGTGTGTGTTCATCCAAATATTTATAACCAAAATAAACTAGA
>Ccan_OSU1_lncRNA_contig83456.1: novel
ATTTTCAATTTTGATACTGAATTTGAAATATTTATTTCAATACTGAAAATTCTGTTTGTAGTTAGTTCTGCTCCTGTGATCACCCACAAACGAGTTTTATCCTGAAGAAAAAGGTAAGGCAGGACTATTATCAACTATGTGAGTTTCTCTTCAAGTTTCTATGTAGGAAAACCCCACAAACTTGACACAAATTCTTTAAACAAA
>Ccan_OSU1_lncRNA_contig83512.1: novel
GGTCTAACACATCCCACTGACCCATCGGGAACCATTCAAGGTGCGGTCCCATCATTTATTTTATAGGGACTAGATTCTGGGCCATAACTGGACTCTTCTGTCACATGTAAAGGGTCGGGGTGGGTTTTCTCACTGTCTGCAGCTCAGGGTGAACACAGGCGTACTGTCTGCCTGGACGCTGACCCCTACAGAGCCCGCTGCACG
>Ccan_OSU1_lncRNA_contig83657.1: novel
GACGATCAAATATAATCTTAAGGGAAGATATTTTTGCTTTCATTTTTGTTTACTTAAAGAGTAATTTGTGATTTCTCCTTATTTGACCTCTTGCCTGATCTCCCAATGTAACTCATCTCTGAGTTTTCTAAAGCAGAGTGGACATCTCAGCTGGCTTGGAGAGAAACATCTAGTAGAGTCCCAGGCTGATATAAAAAGCTCAAT
>Ccan_OSU1_lncRNA_contig84025.1: novel
TAAGCTGATTTACTGTAACTTTAAAAATAATAAATTAGGAGGACCTTGGAGACATGCTTTAATGTGTAGGTAAAAGCTCTGTATTAAACCCCTGTAAGTCTAATTTGATTAATTACATGAAATAGGTCTTTTCTAGACAAAAATTTTTAATAAAGAAAAAGCAAATTCCACTTTAGGAAGAGAGAAACCTGAATCAGAGCTTA
>Ccan_OSU1_lncRNA_contig84039.1: novel
TTTGCACATACCTCTACAAAGAGTTTTGCATAAACACACTCTCTGCCCAGCAGGACAAAGGCAGAACAAGCTCTTTGAACAAACCAGCTCACCCTCTCATCCTCTATTGAGTTCCTACTGAGGGCTGTAATGTAGGCCCCAAAAGTGACCACTCGGAGAGGAGTGATCTGGCCAAGAGATTCTTTATTGCTGGGTGGGAGAGG
>Ccan_OSU1_lncRNA_contig84086.1: novel
GGAGAGTTCAGCATGTAGGAGCAGAGAAAGTTTGGAAGCAAATACTTAGAGCCCAACACCCTAGGCTCAGTGTGCCCTGTGGGGCCTTGGAGGAATAGGGGAGGAAATCACTACTAGCCTTACTACTCCAGAAACCTCCTTGTTAATCCTGGAAGTATTGAAAAGGAAGACTAACAAAAAGGCATCAGGAGAACAAACAGACA
>Ccan_OSU1_lncRNA_contig84210.1: novel
AAGACCCTGAGATATCCTTGATCCTAAGTGATAGGCTCCAATCCATCCTTTAGAGAGCTCCACATTGTGACTTTTTAGACATTATTTCAGCTCATAATAAAATAGTACTTATCTTTACGAGTGGCTGCAATTCCACATGTAGCATTTCCTTGGAATCCCACCAGAAGGAGAGGTAGCTCAGGGCTTGGTTCTCTCCAGCAGTT
>Ccan_OSU1_lncRNA_contig84368.1: novel
AGAAGAAACAAATGTAGTCCACACTGAAGTCTTCTCTTTACTGTTCCCTTTCCTGACTTGCTCCCACACCCTTCCAGGCTGGCAGCATCTCTTGACGCGCTAAAGCGCTTGTTTGCTGCTGTGACTTAGTGAGCCCCACTGCTTTCTGTCACTTGTGCACACAGCTAATCTCTTTGGTCAAGTGTTAATCACTTTTTTTTTTT
>Ccan_OSU1_lncRNA_contig84474.1: novel
AAGTTAGTTAACCTGTCCAAGCCTTGTTTTCTTTTCCCTCCACAGGGCTTATTCCCACACTGCCTGATTGTTTGATGTGAACATGCATTGAAATTTTAAATTTTACCTGAGTATAGAATCATTAGCTAAGCTTCTAGGACATACAGTTTGCCGTTGAGTTTAGTGCAATTAAACGTGTGAGACCCAAATTGTAGAAGTTTAAA
>Ccan_OSU1_lncRNA_contig84584.1: novel
TGAGGACGATGTAAAGCAGTAGATGTGAAAATAACCTGTGACTGTAATTTTGGGACGGCTGTCCTGGGTTTGAACGCACACTTGCTAAGCACAGCTCTAGAGCTTGAGCCACCGCGCCAGTTCTTTTCTCTCTGGTTAGTTGTCTAAAAGGGTCCTGTGCTGGACTCCGGCTTCAATCTTCCCAAGTACCTAGGATTAAAGG
>Ccan_OSU1_lncRNA_contig84928.1: novel
AAAAAAAAAGCAATTTGCTCCCAACCTGTTAAATCCTTGAGAAAAATCATTCTTTTTCAAATATACAAAAGGCATGTAGAAAAGTAGAAATATCCTACTCTTTAGTGAAGTAAGCAAAGGACAGTAACTTAACCATCAGCCCAATGTGATTATATTCTAGCTACAGACATTTCTATTTCAAATACATATTAAATTTAACTTG
>Ccan_OSU1_lncRNA_contig84955.1: novel
TATAGCTATGTAAATGTGACTGGAGTTTTAGTTCCTGTCACTGTGAAACTACTTTTTATTTAGTTCTCTGTTATTGACTTTGGGCCCCAACCGTGGTCATCGCTTATCACCTGGGATTTGTTCACAAGCTGTGAAGAAGGCACCTAGGCCTAGGGCCTACTCCTGTCCTGTCACAGAGCAGTCCTCAGCTGTCCAGGAGAGG
>Ccan_OSU1_lncRNA_contig85063.1: novel
GTAAAGATAATCAAGATTAATGTAAAATAATATTCTAGCATAAACCAAGTTAATAACATAGGCCTGAGAAAATATTTGTTTTTAACAAATAAAACAGTCTCTGGTACAAAATATAGAGCTCCATAATGTGAAAAAACAAAAACAAAACACCCCCCCTTTTGAACATTTACAGATTAGGAAATACAGGGGGGCAAGGGATTAA
>Ccan_OSU1_lncRNA_contig85284.1: novel
GATTTGTGATTTTAAAACTCAAGATTTCCTTTAAATTTCTGAAACCTAAGTTCATATTCTAATTGTTTTAAGTTAAAGACTGTAGTCCTTTTATAGAACTGAATATTATTAATGTAAGTATAAGCATTCTAGTTCTTGTACAGTGAAGTTTTTGGCATTGTTGTGAAAGTTTAAATTGTTTTTGTTGATATACTTGTCTTA
>Ccan_OSU1_lncRNA_contig85328.1: novel
AGGAAGAATTAGGAACACAGCATGTGAAGACATAAATGTAAGTAGTGGCGTGGCCCTGAGTATAGCTGGAGAGAGGAAGAGTAGTTCTTGACCAATACCCCTGCCTTCCTGTAGTATTCTTATCCTTTTCCCACTAAGGACCCTTAAAACAAGACATTCAGAATAATTTCGAAATATATTTTATTTGTGTAGGAAAATGGT
>Ccan_OSU1_lncRNA_contig85344.1: novel
TCCGCCTGCTCATTCAAAGGAATTCCTGGGGTCTCAGGGTGAGCAGTGTTCCTGGTGTGGGACCTACAGGGGGCTGACACACAGCCCTGTTGAGGCCGTAGAATAGGTGGCTTTATCCATACTAAACTCATTTGAATGTGTATTTAAATTAGGCTGGGGGTGTAACTATAGGTTGTGGCCCCCGGGGCCCTGGGTGAAGGG
>Ccan_OSU1_lncRNA_contig85387.1: novel
TGCCTAGCAAGCAAAAGGCCCTGAGTTCAAACCCCAGCACCAGCAAAAAAAGAAAGAATAAAGAAAAAAGAGCAAAAATTAAAATAGTCCCTTTTAAAACAGAGGCCCACTCATTAATGTAAACACTTGGAGGGAATTTGTGGGAAAACCCTCCCCCAAAATTTTGAAAATTAAGTTTTTGTTATTAAACACAAATGATTT
>Ccan_OSU1_lncRNA_contig85581.1: novel
GAAACTTACATTCTCTAAATTTTGACTATTAGTTCATTCTTTCACTCAATTATCAGTCAATAACGAACCAGGCACTGGCTGTATACTGTCAAGCCAATACAGAAATTACCTTGGTCCTCAGGGAGTTTACAGGCCAAGAGAAGAGATAGAAAGCTTAAAAATGTTATAAACATATAAAATAGCAACTACAGTAAAGTTAAT
>Ccan_OSU1_lncRNA_contig85649.1: novel
ATTCATTGTTTTTCAAAAAAAAAAAATCAAGCCACCAAAGGTGCAAACTGCCACTACATTTTTTGATATTATAGTGATTTCTTTAAAAAAATAAGAGCATTTGCCTCAAAGAGAATCATACTTTATGTGAACAGTAATAGTATTCCAAGCCCTATTTTTTTCTTTTTGTAAAACACAATCAATCAATCTTCTTTCACTTAA
>Ccan_OSU1_lncRNA_contig85682.1: novel
AGAATTAAAAAATACTAAAATTGATCCAATAAAGTGCTCTTAAAATAATTTGATTACAATAATGTATAAATAAAACACTATCCTATCTCTATTAAAATCCTATCAATTTTAAGCATAACAAATCAAAGTAACAATATAGGAAAGATTCTTCTAAAAGAACTGATACAGCTAACTGGAAATTTACATATTTCTATTTCTATT
