# Supplementary material for: Pan-tissue transcriptome analysis of long noncoding RNAs in the American beaver Castor canadensis
Source: BMC Genomics. 2020 Feb 12;21:153. doi: 10.1186/s12864-019-6432-4 (PMC7014947; doi:10.1186/s12864-019-6432-4)
Supplement: Supplementary file 5 — Additional file 5: Table S1. Manual curation of the 40 known lncRNAs. Columns are as follows: Contig, the query contig’s identifier; Category, the classification of the contig (“probable lncRNA” or “possible lncRNA”, as per Methods Sec. “BLASTn-based classification of noncoding transcript contigs”); Matching Sequence (subject), the subject sequence identifier(s) as per BLASTn; Species, the species of the subject from the previous column; Description, the BLASTn descriptor of the subject sequence; E-value, BLASTn provided E-value for the query-subject pair; %ID, BLASTn provided percent identity between the contig and matching query sequence; length of match, BLASTn provided length, in nucleotides, of query-subject alignment. Only those subject-query pairs that were retained after steps 1 and 2 of curation, as described in the Methods Section, “BLASTn-based classification of noncoding transcript contigs”, are included in the table. Contigs are listed in ascending numerical order [file 12864_2019_6432_MOESM5_ESM.xlsx]

## Sheet: LncRNAonly_DetailedTable 
Ccan_OSU1_lncRNA_contig (query)	Category	Matching Sequence (subject)	Species	Description	E-value	%ID	length of match
Ccan_OSU1_lncRNA_contig10200.1	possible lncRNA	gi|336594434|ref|NM_178169.3|	Homo sapiens	Homo sapiens Ras association (RalGDS/AF-6) domain family member 3 (RASSF3), transcript variant 1, mRNA	0	83.178	963
Ccan_OSU1_lncRNA_contig10200.1		gi|342672085|ref|NR_040718.1|	Homo sapiens	Homo sapiens Ras association (RalGDS/AF-6) domain family member 3 (RASSF3), transcript variant 2, long non-coding RNA	0	83.178	963
Ccan_OSU1_lncRNA_contig10200.2	possible lncRNA	gi|336594434|ref|NM_178169.3|	Homo sapiens	Homo sapiens Ras association (RalGDS/AF-6) domain family member 3 (RASSF3), transcript variant 1, mRNA	0	83.264	962
Ccan_OSU1_lncRNA_contig10200.2		gi|342672085|ref|NR_040718.1|	Homo sapiens	Homo sapiens Ras association (RalGDS/AF-6) domain family member 3 (RASSF3), transcript variant 2, long non-coding RNA	0	83.264	962
Ccan_OSU1_lncRNA_contig10406.1	possible lncRNA	gi|319803064|ref|NM_015902.5|	Homo sapiens	Homo sapiens ubiquitin protein ligase E3 component n-recognin 5 (UBR5), transcript variant 1, mRNA	0	82.907	977
Ccan_OSU1_lncRNA_contig10406.1		gi|544583485|ref|NM_001282873.1|	Homo sapiens	Homo sapiens ubiquitin protein ligase E3 component n-recognin 5 (UBR5), transcript variant 2, mRNA	0	82.907	977
Ccan_OSU1_lncRNA_contig10406.1		gi|544583485|ref|NM_001282873.1|	Homo sapiens	Homo sapiens ubiquitin protein ligase E3 component n-recognin 5 (UBR5), transcript variant 2, mRNA	0	82.907	977
Ccan_OSU1_lncRNA_contig10406.1		gi|551865311|tpe|HG501538.1|	Homo sapiens	TPA: Homo sapiens long non-coding RNA OTTHUMT00000380743.1 (KB-431C1.4 gene), antisense	0	82.907	977
Ccan_OSU1_lncRNA_contig10406.1		gi|551865311|tpe|HG501538.1|	Homo sapiens	TPA: Homo sapiens long non-coding RNA OTTHUMT00000380743.1 (KB-431C1.4 gene), antisense	0	82.907	977
Ccan_OSU1_lncRNA_contig10406.1		gi|300793667|ref|NM_001192417.1|	Bos taurus	Bos taurus ubiquitin protein ligase E3 component n-recognin 5 (UBR5), mRNA	3.87e-55	82.313	294
Ccan_OSU1_lncRNA_contig10406.1		gi|300793667|ref|NM_001192417.1|	Bos taurus	Bos taurus ubiquitin protein ligase E3 component n-recognin 5 (UBR5), mRNA	1.74e-78	78.654	520
Ccan_OSU1_lncRNA_contig10709.1	probable lncRNA	gi|551848814|tpe|HG495335.1|	Homo sapiens	TPA: Homo sapiens long non-coding RNA OTTHUMT00000329482.1 (AC079135.1 gene), antisense	2.42e-12	77.622	143
Ccan_OSU1_lncRNA_contig10709.1		gi|551848814|tpe|HG495335.1|	Homo sapiens	TPA: Homo sapiens long non-coding RNA OTTHUMT00000329482.1 (AC079135.1 gene), antisense	2.42e-12	77.622	143
Ccan_OSU1_lncRNA_contig11359.1	probable lncRNA	gi|316682493|ref|NR_037685.1|	Pongo abelii	Pongo abelii maternally expressed 3 (non-protein coding) (MEG3), transcript variant 1, long non-coding RNA	1.55e-123	92.971	313
Ccan_OSU1_lncRNA_contig11359.1		gi|316682718|ref|NR_037686.1|	Pongo abelii	Pongo abelii maternally expressed 3 (non-protein coding) (MEG3), transcript variant 2, long non-coding RNA	1.55e-123	92.971	313
Ccan_OSU1_lncRNA_contig11359.1		gi|292658820|ref|NG_016853.1|	Homo sapiens	Homo sapiens maternally expressed 3 (non-protein coding) (MEG3), RefSeqGene on chromosome 14	7.19e-122	92.652	313
Ccan_OSU1_lncRNA_contig11359.1		gi|551878981|tpe|HG506594.1|	Homo sapiens	TPA: Homo sapiens long non-coding RNA OTTHUMT00000104663.2 (MEG3 gene), lincRNA	7.19e-122	92.652	313
Ccan_OSU1_lncRNA_contig11359.1		gi|551878981|tpe|HG506594.1|	Homo sapiens	TPA: Homo sapiens long non-coding RNA OTTHUMT00000104663.2 (MEG3 gene), lincRNA	7.19e-122	92.652	313
Ccan_OSU1_lncRNA_contig11359.1		gi|551879743|tpe|HG506600.1|	Homo sapiens	TPA: Homo sapiens long non-coding RNA OTTHUMT00000104664.3 (MEG3 gene), lincRNA	7.19e-122	92.652	313
Ccan_OSU1_lncRNA_contig11359.1		gi|551879743|tpe|HG506600.1|	Homo sapiens	TPA: Homo sapiens long non-coding RNA OTTHUMT00000104664.3 (MEG3 gene), lincRNA	7.19e-122	92.652	313
Ccan_OSU1_lncRNA_contig11359.1		gi|551878983|tpe|HG506598.1|	Homo sapiens	TPA: Homo sapiens long non-coding RNA OTTHUMT00000381134.2 (MEG3 gene), lincRNA	7.19e-122	92.652	313
Ccan_OSU1_lncRNA_contig11359.1		gi|551878983|tpe|HG506598.1|	Homo sapiens	TPA: Homo sapiens long non-coding RNA OTTHUMT00000381134.2 (MEG3 gene), lincRNA	7.19e-122	92.652	313
Ccan_OSU1_lncRNA_contig11359.1		gi|551878976|tpe|HG506586.1|	Homo sapiens	TPA: Homo sapiens long non-coding RNA OTTHUMT00000381135.2 (MEG3 gene), lincRNA	7.19e-122	92.652	313
Ccan_OSU1_lncRNA_contig11359.1		gi|551878976|tpe|HG506586.1|	Homo sapiens	TPA: Homo sapiens long non-coding RNA OTTHUMT00000381135.2 (MEG3 gene), lincRNA	7.19e-122	92.652	313
Ccan_OSU1_lncRNA_contig11359.1		gi|566560146|ref|NR_003633.3|	Mus musculus	Mus musculus maternally expressed 3 (Meg3), transcript variant 1, long non-coding RNA	1.34e-44	89.542	153
Ccan_OSU1_lncRNA_contig11359.1		gi|566560146|ref|NR_003633.3|	Mus musculus	Mus musculus maternally expressed 3 (Meg3), transcript variant 1, long non-coding RNA	1.34e-44	89.542	153
Ccan_OSU1_lncRNA_contig11359.1		gi|644990599|tpe|HG981463.1|	Mus musculus	TPA: Mus musculus long non-coding RNA OTTMUST00000055469.1 (Meg3 gene), lincRNA	1.34e-44	89.542	153
Ccan_OSU1_lncRNA_contig11359.1		gi|644990599|tpe|HG981463.1|	Mus musculus	TPA: Mus musculus long non-coding RNA OTTMUST00000055469.1 (Meg3 gene), lincRNA	1.34e-44	89.542	153
Ccan_OSU1_lncRNA_contig11359.1		gi|17426732|emb|AJ320506.1|	Mus musculus	Mus musculus Dlk1 gene for delta-like and Gtl2 gene	2.83e-56	87.255	204
Ccan_OSU1_lncRNA_contig14850.1	probable lncRNA	gi|224458293|ref|NR_027064.1|	Homo sapiens	Homo sapiens tissue differentiation-inducing non-protein coding RNA (TINCR), long non-coding RNA	7.1e-12	92.857	56
Ccan_OSU1_lncRNA_contig14850.1		gi|551888229|tpe|HG510290.1|	Homo sapiens	TPA: Homo sapiens long non-coding RNA OTTHUMT00000317918.1 (PLAC2 gene), lincRNA	7.1e-12	92.857	56
Ccan_OSU1_lncRNA_contig14850.1		gi|551888229|tpe|HG510290.1|	Homo sapiens	TPA: Homo sapiens long non-coding RNA OTTHUMT00000317918.1 (PLAC2 gene), lincRNA	7.1e-12	92.857	56
Ccan_OSU1_lncRNA_contig14850.1		gi|224458293|ref|NR_027064.1|	Homo sapiens	Homo sapiens tissue differentiation-inducing non-protein coding RNA (TINCR), long non-coding RNA	4.07e-44	82.222	225
Ccan_OSU1_lncRNA_contig14850.1		gi|551888229|tpe|HG510290.1|	Homo sapiens	TPA: Homo sapiens long non-coding RNA OTTHUMT00000317918.1 (PLAC2 gene), lincRNA	4.07e-44	82.222	225
Ccan_OSU1_lncRNA_contig14850.1		gi|551888229|tpe|HG510290.1|	Homo sapiens	TPA: Homo sapiens long non-coding RNA OTTHUMT00000317918.1 (PLAC2 gene), lincRNA	4.07e-44	82.222	225
Ccan_OSU1_lncRNA_contig17784.1	probable lncRNA	gi|551897219|tpe|HG492386.1|	Homo sapiens	TPA: Homo sapiens long non-coding RNA OTTHUMT00000473001.1 (RP5-1074L1.4 gene), antisense	1e-44	89.933	149
Ccan_OSU1_lncRNA_contig17784.1		gi|551897219|tpe|HG492386.1|	Homo sapiens	TPA: Homo sapiens long non-coding RNA OTTHUMT00000473001.1 (RP5-1074L1.4 gene), antisense	1e-44	89.933	149
Ccan_OSU1_lncRNA_contig17784.1		gi|551897219|tpe|HG492386.1|	Homo sapiens	TPA: Homo sapiens long non-coding RNA OTTHUMT00000473001.1 (RP5-1074L1.4 gene), antisense	1.3e-38	84.795	171
Ccan_OSU1_lncRNA_contig17784.1		gi|551897219|tpe|HG492386.1|	Homo sapiens	TPA: Homo sapiens long non-coding RNA OTTHUMT00000473001.1 (RP5-1074L1.4 gene), antisense	1.3e-38	84.795	171
Ccan_OSU1_lncRNA_contig18315.1	probable lncRNA	gi|330864764|ref|NM_001206574.1|	Bos taurus	Bos taurus tripartite motif containing 56 (TRIM56), mRNA	6.2e-07	97.368	38
Ccan_OSU1_lncRNA_contig18315.1		gi|551862324|tpe|HG500454.1|	Homo sapiens	TPA: Homo sapiens long non-coding RNA OTTHUMT00000347221.2 (RP11-395B7.7 gene), sense_overlapping	4.66e-28	72.832	519
Ccan_OSU1_lncRNA_contig18315.1		gi|551862324|tpe|HG500454.1|	Homo sapiens	TPA: Homo sapiens long non-coding RNA OTTHUMT00000347221.2 (RP11-395B7.7 gene), sense_overlapping	4.66e-28	72.832	519
Ccan_OSU1_lncRNA_contig185.1	probable lncRNA	gi|343790995|ref|NG_029773.1|	Homo sapiens	Homo sapiens activating transcription factor 6 (ATF6), RefSeqGene on chromosome 1	1.32e-10	89.231	65
Ccan_OSU1_lncRNA_contig185.1		gi|298676546|ref|NG_021248.1|	Homo sapiens	Homo sapiens centrosomal protein 85kDa-like (CEP85L), RefSeqGene on chromosome 6	6.15e-09	87.692	65
Ccan_OSU1_lncRNA_contig185.1		gi|359718932|ref|NG_031879.1|	Homo sapiens	Homo sapiens ADAM metallopeptidase with thrombospondin type 1 motif, 18 (ADAMTS18), RefSeqGene on chromosome 16	2.21e-08	85.714	70
Ccan_OSU1_lncRNA_contig185.1		gi|13445263|emb|AJ310127.1|	Microtus transcaspicus	Microtus transcaspicus 37 kb genomic sequence encoding Xist gene, complete sequence	4.56e-40	80.156	257
Ccan_OSU1_lncRNA_contig185.1		gi|13445265|emb|AJ310129.1|	Microtus arvalis	Microtus arvalis 31kb genomic sequence encoding Xist gene, complete sequence	4.56e-40	80.078	256
Ccan_OSU1_lncRNA_contig185.1		gi|13445266|emb|AJ310130.1|	Microtus levis	Microtus rossiaemeridionalis 33kb genomic sequence encoding Xist gene, complete sequence	4.56e-40	80.078	256
Ccan_OSU1_lncRNA_contig185.1		gi|166091441|ref|NR_003255.2|	Homo sapiens	Homo sapiens TSIX transcript, XIST antisense RNA (TSIX), antisense RNA	3.08e-136	79.663	772
Ccan_OSU1_lncRNA_contig185.1		gi|383087740|ref|NR_001564.2|	Homo sapiens	Homo sapiens X inactive specific transcript (non-protein coding) (XIST), long non-coding RNA	3.08e-136	79.663	772
Ccan_OSU1_lncRNA_contig185.1		gi|270341333|ref|NG_016172.1|	Homo sapiens	Homo sapiens X inactive specific transcript (non-protein coding) (XIST), RefSeqGene on chromosome X	3.08e-136	79.663	772
Ccan_OSU1_lncRNA_contig185.1		gi|551893858|tpe|HG512583.1|	Homo sapiens	TPA: Homo sapiens long non-coding RNA OTTHUMT00000057239.1 (XIST gene), lincRNA	3.08e-136	79.663	772
Ccan_OSU1_lncRNA_contig185.1		gi|551893858|tpe|HG512583.1|	Homo sapiens	TPA: Homo sapiens long non-coding RNA OTTHUMT00000057239.1 (XIST gene), lincRNA	3.08e-136	79.663	772
Ccan_OSU1_lncRNA_contig185.1		gi|20159732|gb|AY090554.1|	Microtus kirgisorum	Microtus kirgisorum HMG14, HL30, MKK2 pseudogenes, complete sequences; and xist gene, complete sequence	9.87e-37	79.377	257
Ccan_OSU1_lncRNA_contig185.1		gi|164519100|ref|NR_001463.3|	Mus musculus	Mus musculus inactive X specific transcripts (Xist), transcript variant 1, long non-coding RNA	7.79e-23	75.836	269
Ccan_OSU1_lncRNA_contig185.1		gi|1150727|gb|U41394.1|MMMB414A1	Mus musculus	Mus musculus X inactivation transcript (Xist) gene, cosmid MB4-14A, fragment 1	7.79e-23	75.836	269
Ccan_OSU1_lncRNA_contig185.1		gi|21425583|emb|AJ421479.1|	Mus musculus	Mus musculus X-inactivation center region; segment 2/3	7.79e-23	75.836	269
Ccan_OSU1_lncRNA_contig185.1		gi|644985895|tpe|HG982444.1|	Mus musculus	TPA: Mus musculus long non-coding RNA OTTMUST00000044201.3 (Xist gene), lincRNA	7.79e-23	75.836	269
Ccan_OSU1_lncRNA_contig185.1		gi|644985895|tpe|HG982444.1|	Mus musculus	TPA: Mus musculus long non-coding RNA OTTMUST00000044201.3 (Xist gene), lincRNA	7.79e-23	75.836	269
Ccan_OSU1_lncRNA_contig185.1		gi|1673440|emb|X99946.1|	Mus musculus	M.musculus 94kb genomic sequence encoding Tsx gene	7.79e-23	75.735	272
Ccan_OSU1_lncRNA_contig22249.1	probable lncRNA	gi|7768702|dbj|AP001692.1|	Homo sapiens	Homo sapiens genomic DNA, chromosome 21q, section 36/105	9e-05	100	31
Ccan_OSU1_lncRNA_contig22249.1		gi|551891554|tpe|HG511661.1|	Homo sapiens	TPA: Homo sapiens long non-coding RNA OTTHUMT00000171143.1 (AP000233.2 gene), lincRNA	9e-05	100	31
Ccan_OSU1_lncRNA_contig22249.1		gi|551891554|tpe|HG511661.1|	Homo sapiens	TPA: Homo sapiens long non-coding RNA OTTHUMT00000171143.1 (AP000233.2 gene), lincRNA	9e-05	100	31
Ccan_OSU1_lncRNA_contig22249.1		gi|551891556|tpe|HG511662.1|	Homo sapiens	TPA: Homo sapiens long non-coding RNA OTTHUMT00000171144.1 (AP000233.2 gene), lincRNA	9e-05	100	31
Ccan_OSU1_lncRNA_contig22249.1		gi|551891556|tpe|HG511662.1|	Homo sapiens	TPA: Homo sapiens long non-coding RNA OTTHUMT00000171144.1 (AP000233.2 gene), lincRNA	9e-05	100	31
Ccan_OSU1_lncRNA_contig24716.1	probable lncRNA	gi|551871242|tpe|HG503863.1|	Homo sapiens	TPA: Homo sapiens long non-coding RNA OTTHUMT00000385232.1 (AP003068.9 gene), antisense	3.77e-23	97.143	70
Ccan_OSU1_lncRNA_contig24716.1		gi|551871242|tpe|HG503863.1|	Homo sapiens	TPA: Homo sapiens long non-coding RNA OTTHUMT00000385232.1 (AP003068.9 gene), antisense	3.77e-23	97.143	70
Ccan_OSU1_lncRNA_contig24716.1		gi|7914978|gb|AF024631.2|AF024631	Homo sapiens	Homo sapiens ANG2 (ANG2) mRNA, complete cds	0	93.151	438
Ccan_OSU1_lncRNA_contig24716.1		gi|429903861|ref|NM_013265.3|	Homo sapiens	Homo sapiens vacuolar protein sorting 51 homolog (S. cerevisiae) (VPS51), transcript variant 1, mRNA	0	93.151	438
Ccan_OSU1_lncRNA_contig24716.1		gi|429903878|ref|NR_073519.1|	Homo sapiens	Homo sapiens vacuolar protein sorting 51 homolog (S. cerevisiae) (VPS51), transcript variant 2, long non-coding RNA	0	93.151	438
Ccan_OSU1_lncRNA_contig24716.1		gi|124486661|ref|NM_001081041.1|	Mus musculus	Mus musculus vacuolar protein sorting 51 homolog (S. cerevisiae) (Vps51), mRNA	8.67e-159	90.323	434
Ccan_OSU1_lncRNA_contig24716.1		gi|402745750|ref|NM_001102093.2|	Bos taurus	Bos taurus vacuolar protein sorting 51 homolog (S. cerevisiae) (VPS51), mRNA	2.41e-159	90.183	438
Ccan_OSU1_lncRNA_contig24716.1		gi|124486661|ref|NM_001081041.1|	Mus musculus	Mus musculus vacuolar protein sorting 51 homolog (S. cerevisiae) (Vps51), mRNA	3.69e-38	88.194	144
Ccan_OSU1_lncRNA_contig24716.1		gi|71896396|ref|NM_001031172.1|	Gallus gallus	Gallus gallus chromosome 5 open reading frame, human C11orf2 (C5H11ORF2), mRNA	9.57e-89	81.818	407
Ccan_OSU1_lncRNA_contig25986.1	probable lncRNA	gi|157909828|ref|NG_006987.1|	Homo sapiens	Homo sapiens Nipped-B homolog (Drosophila) (NIPBL), RefSeqGene on chromosome 5	3.55e-38	80.889	225
Ccan_OSU1_lncRNA_contig25986.1		gi|374532768|ref|NR_046262.1|	Homo sapiens	Homo sapiens uncharacterized LOC646719 (LOC646719), long non-coding RNA	3.55e-38	80.889	225
Ccan_OSU1_lncRNA_contig27553.1	probable lncRNA	gi|567316267|ref|NR_109845.1|	Homo sapiens	Homo sapiens potassium voltage-gated channel, shaker-related subfamily, member 3 (KCNA3), transcript variant 2, long non-coding RNA	2.27e-139	85.458	502
Ccan_OSU1_lncRNA_contig27553.1		gi|567316267|ref|NR_109845.1|	Homo sapiens	Homo sapiens potassium voltage-gated channel, shaker-related subfamily, member 3 (KCNA3), transcript variant 2, long non-coding RNA	2.27e-139	85.458	502
Ccan_OSU1_lncRNA_contig27553.1		gi|567316268|ref|NR_109846.1|	Homo sapiens	Homo sapiens potassium voltage-gated channel, shaker-related subfamily, member 3 (KCNA3), transcript variant 3, long non-coding RNA	2.27e-139	85.458	502
Ccan_OSU1_lncRNA_contig27553.1		gi|567316268|ref|NR_109846.1|	Homo sapiens	Homo sapiens potassium voltage-gated channel, shaker-related subfamily, member 3 (KCNA3), transcript variant 3, long non-coding RNA	2.27e-139	85.458	502
Ccan_OSU1_lncRNA_contig27553.1		gi|551897294|tpe|HG492418.1|	Homo sapiens	TPA: Homo sapiens long non-coding RNA OTTHUMT00000431321.1 (RP11-284N8.3 gene), lincRNA	2.27e-139	85.458	502
Ccan_OSU1_lncRNA_contig27553.1		gi|551897294|tpe|HG492418.1|	Homo sapiens	TPA: Homo sapiens long non-coding RNA OTTHUMT00000431321.1 (RP11-284N8.3 gene), lincRNA	2.27e-139	85.458	502
Ccan_OSU1_lncRNA_contig27553.1		gi|294712566|ref|NR_033498.1|	Mus musculus	Mus musculus expressed sequence AI504432 (AI504432), long non-coding RNA	3.11e-98	79.963	534
Ccan_OSU1_lncRNA_contig27553.1		gi|644988058|tpe|HG979003.1|	Mus musculus	TPA: Mus musculus long non-coding RNA OTTMUST00000113548.1 (RP23-469H5.1 gene), lincRNA	3.11e-98	79.963	534
Ccan_OSU1_lncRNA_contig27553.1		gi|644988058|tpe|HG979003.1|	Mus musculus	TPA: Mus musculus long non-coding RNA OTTMUST00000113548.1 (RP23-469H5.1 gene), lincRNA	3.11e-98	79.963	534
Ccan_OSU1_lncRNA_contig28300.1	possible lncRNA	gi|223468599|ref|NM_001136049.2|	Homo sapiens	Homo sapiens leishmanolysin-like (metallopeptidase M8 family) (LMLN), transcript variant 1, mRNA	3.14e-73	80.435	414
Ccan_OSU1_lncRNA_contig28300.1		gi|223468598|ref|NM_033029.3|	Homo sapiens	Homo sapiens leishmanolysin-like (metallopeptidase M8 family) (LMLN), transcript variant 2, mRNA	3.14e-73	80.435	414
Ccan_OSU1_lncRNA_contig28300.1		gi|223468603|ref|NR_026786.1|	Homo sapiens	Homo sapiens leishmanolysin-like (metallopeptidase M8 family) (LMLN), transcript variant 3, long non-coding RNA	3.14e-73	80.435	414
Ccan_OSU1_lncRNA_contig28300.1		gi|223468604|ref|NR_026787.1|	Homo sapiens	Homo sapiens leishmanolysin-like (metallopeptidase M8 family) (LMLN), transcript variant 4, long non-coding RNA	3.14e-73	80.435	414
Ccan_OSU1_lncRNA_contig29141.1	probable lncRNA	gi|551865758|tpe|HG501752.1|	Homo sapiens	TPA: Homo sapiens long non-coding RNA OTTHUMT00000418039.1 (CTA-204B4.6 gene), lincRNA	6.18e-120	83.503	491
Ccan_OSU1_lncRNA_contig29141.1		gi|551865758|tpe|HG501752.1|	Homo sapiens	TPA: Homo sapiens long non-coding RNA OTTHUMT00000418039.1 (CTA-204B4.6 gene), lincRNA	6.18e-120	83.503	491
Ccan_OSU1_lncRNA_contig29471.1	probable lncRNA	gi|567316267|ref|NR_109845.1|	Homo sapiens	Homo sapiens potassium voltage-gated channel, shaker-related subfamily, member 3 (KCNA3), transcript variant 2, long non-coding RNA	1.82e-70	78.737	475
Ccan_OSU1_lncRNA_contig29471.1		gi|567316267|ref|NR_109845.1|	Homo sapiens	Homo sapiens potassium voltage-gated channel, shaker-related subfamily, member 3 (KCNA3), transcript variant 2, long non-coding RNA	1.82e-70	78.737	475
Ccan_OSU1_lncRNA_contig29471.1		gi|567316268|ref|NR_109846.1|	Homo sapiens	Homo sapiens potassium voltage-gated channel, shaker-related subfamily, member 3 (KCNA3), transcript variant 3, long non-coding RNA	1.82e-70	78.737	475
Ccan_OSU1_lncRNA_contig29471.1		gi|567316268|ref|NR_109846.1|	Homo sapiens	Homo sapiens potassium voltage-gated channel, shaker-related subfamily, member 3 (KCNA3), transcript variant 3, long non-coding RNA	1.82e-70	78.737	475
Ccan_OSU1_lncRNA_contig29471.1		gi|551897294|tpe|HG492418.1|	Homo sapiens	TPA: Homo sapiens long non-coding RNA OTTHUMT00000431321.1 (RP11-284N8.3 gene), lincRNA	1.82e-70	78.737	475
Ccan_OSU1_lncRNA_contig29471.1		gi|551897294|tpe|HG492418.1|	Homo sapiens	TPA: Homo sapiens long non-coding RNA OTTHUMT00000431321.1 (RP11-284N8.3 gene), lincRNA	1.82e-70	78.737	475
Ccan_OSU1_lncRNA_contig29838.1	probable lncRNA	gi|62078552|ref|NM_001013911.1|	Rattus norvegicus	Rattus norvegicus intraflagellar transport 80 homolog (Chlamydomonas) (Ift80), mRNA	4.22e-12	97.872	47
Ccan_OSU1_lncRNA_contig29838.1		gi|551849293|tpe|HG495525.1|	Homo sapiens	TPA: Homo sapiens long non-coding RNA OTTHUMT00000470502.1 (RP11-415F23.2 gene), antisense	1.49e-26	93.258	89
Ccan_OSU1_lncRNA_contig29838.1		gi|551849293|tpe|HG495525.1|	Homo sapiens	TPA: Homo sapiens long non-coding RNA OTTHUMT00000470502.1 (RP11-415F23.2 gene), antisense	1.49e-26	93.258	89
Ccan_OSU1_lncRNA_contig29838.1		gi|22128040|gb|AE013600.1|	Mus musculus	Mus musculus piebald deletion region complete sequence	0.000256	90.476	42
Ccan_OSU1_lncRNA_contig29838.1		gi|634722675|tpe|HG984190.1|	Mus musculus	TPA: Mus musculus tRNA-Ala-AGC-14-1 gene	0.000256	87.755	49
Ccan_OSU1_lncRNA_contig29838.1		gi|634722675|tpe|HG984190.1|	Mus musculus	TPA: Mus musculus tRNA-Ala-AGC-14-1 gene	0.000256	87.755	49
Ccan_OSU1_lncRNA_contig29838.1		gi|141803324|ref|NM_146234.3|	Mus musculus	Mus musculus membrane magnesium transporter 1 (Mmgt1), mRNA	1.53e-06	85.484	62
Ccan_OSU1_lncRNA_contig29838.1		gi|157820218|ref|NM_001106970.1|	Rattus norvegicus	Rattus norvegicus membrane magnesium transporter 1 (Mmgt1), mRNA	5.5e-06	85.246	61
Ccan_OSU1_lncRNA_contig29838.1		gi|188595724|ref|NM_001127503.1|	Rattus norvegicus	Rattus norvegicus hypothetical LOC100151767 (LOC100151767), mRNA	0.000256	85	60
Ccan_OSU1_lncRNA_contig29838.1		gi|201025410|ref|NM_001134902.1|	Mus musculus	Mus musculus expressed sequence AU019823 (AU019823), transcript variant 1, mRNA	4.25e-07	83.117	77
Ccan_OSU1_lncRNA_contig29838.1		gi|201025408|ref|NM_212449.2|	Mus musculus	Mus musculus expressed sequence AU019823 (AU019823), transcript variant 2, mRNA	4.25e-07	83.117	77
Ccan_OSU1_lncRNA_contig30023.1	probable lncRNA	gi|551865758|tpe|HG501752.1|	Homo sapiens	TPA: Homo sapiens long non-coding RNA OTTHUMT00000418039.1 (CTA-204B4.6 gene), lincRNA	2.13e-129	94.481	308
Ccan_OSU1_lncRNA_contig30023.1		gi|551865758|tpe|HG501752.1|	Homo sapiens	TPA: Homo sapiens long non-coding RNA OTTHUMT00000418039.1 (CTA-204B4.6 gene), lincRNA	2.13e-129	94.481	308
Ccan_OSU1_lncRNA_contig30419.1	probable lncRNA	gi|316682493|ref|NR_037685.1|	Pongo abelii	Pongo abelii maternally expressed 3 (non-protein coding) (MEG3), transcript variant 1, long non-coding RNA	7.64e-124	92.971	313
Ccan_OSU1_lncRNA_contig30419.1		gi|316682718|ref|NR_037686.1|	Pongo abelii	Pongo abelii maternally expressed 3 (non-protein coding) (MEG3), transcript variant 2, long non-coding RNA	7.64e-124	92.971	313
Ccan_OSU1_lncRNA_contig30419.1		gi|292658820|ref|NG_016853.1|	Homo sapiens	Homo sapiens maternally expressed 3 (non-protein coding) (MEG3), RefSeqGene on chromosome 14	3.56e-122	92.652	313
Ccan_OSU1_lncRNA_contig30419.1		gi|551878981|tpe|HG506594.1|	Homo sapiens	TPA: Homo sapiens long non-coding RNA OTTHUMT00000104663.2 (MEG3 gene), lincRNA	3.56e-122	92.652	313
Ccan_OSU1_lncRNA_contig30419.1		gi|551878981|tpe|HG506594.1|	Homo sapiens	TPA: Homo sapiens long non-coding RNA OTTHUMT00000104663.2 (MEG3 gene), lincRNA	3.56e-122	92.652	313
Ccan_OSU1_lncRNA_contig30419.1		gi|551879743|tpe|HG506600.1|	Homo sapiens	TPA: Homo sapiens long non-coding RNA OTTHUMT00000104664.3 (MEG3 gene), lincRNA	3.56e-122	92.652	313
Ccan_OSU1_lncRNA_contig30419.1		gi|551879743|tpe|HG506600.1|	Homo sapiens	TPA: Homo sapiens long non-coding RNA OTTHUMT00000104664.3 (MEG3 gene), lincRNA	3.56e-122	92.652	313
Ccan_OSU1_lncRNA_contig30419.1		gi|551878983|tpe|HG506598.1|	Homo sapiens	TPA: Homo sapiens long non-coding RNA OTTHUMT00000381134.2 (MEG3 gene), lincRNA	3.56e-122	92.652	313
Ccan_OSU1_lncRNA_contig30419.1		gi|551878983|tpe|HG506598.1|	Homo sapiens	TPA: Homo sapiens long non-coding RNA OTTHUMT00000381134.2 (MEG3 gene), lincRNA	3.56e-122	92.652	313
Ccan_OSU1_lncRNA_contig30419.1		gi|551878976|tpe|HG506586.1|	Homo sapiens	TPA: Homo sapiens long non-coding RNA OTTHUMT00000381135.2 (MEG3 gene), lincRNA	3.56e-122	92.652	313
Ccan_OSU1_lncRNA_contig30419.1		gi|551878976|tpe|HG506586.1|	Homo sapiens	TPA: Homo sapiens long non-coding RNA OTTHUMT00000381135.2 (MEG3 gene), lincRNA	3.56e-122	92.652	313
Ccan_OSU1_lncRNA_contig41532.1	probable lncRNA	gi|343478187|ref|NG_029721.1|	Homo sapiens	Homo sapiens SH3 domain containing 19 (SH3D19), RefSeqGene on chromosome 4	8.13e-58	82.847	274
Ccan_OSU1_lncRNA_contig41532.1		gi|551854308|tpe|HG497382.1|	Homo sapiens	TPA: Homo sapiens long non-coding RNA OTTHUMT00000364977.1 (RP11-372K14.2 gene), antisense	8.13e-58	82.847	274
Ccan_OSU1_lncRNA_contig41532.1		gi|551854308|tpe|HG497382.1|	Homo sapiens	TPA: Homo sapiens long non-coding RNA OTTHUMT00000364977.1 (RP11-372K14.2 gene), antisense	8.13e-58	82.847	274
Ccan_OSU1_lncRNA_contig44345.1	probable lncRNA	gi|566048795|gb|CP006958.1|	Achromobacter xylosoxidans NBRC 15126 = ATCC 27061	Achromobacter xylosoxidans NBRC 15126 = ATCC 27061, complete genome	4.87e-15	94.915	59
Ccan_OSU1_lncRNA_contig44345.1		gi|566048795|gb|CP006958.1|	Achromobacter xylosoxidans NBRC 15126 = ATCC 27061	Achromobacter xylosoxidans NBRC 15126 = ATCC 27061, complete genome	4.87e-15	94.915	59
Ccan_OSU1_lncRNA_contig44345.1		gi|20521012|dbj|AB002358.2|	Homo sapiens	Homo sapiens mRNA for KIAA0360 gene, partial cds	2.79e-47	91.724	145
Ccan_OSU1_lncRNA_contig44345.1		gi|551877296|tpe|HG506004.1|	Homo sapiens	TPA: Homo sapiens long non-coding RNA OTTHUMT00000401251.1 (AE000658.22 gene), antisense	1.69e-39	89.286	140
Ccan_OSU1_lncRNA_contig44345.1		gi|551877296|tpe|HG506004.1|	Homo sapiens	TPA: Homo sapiens long non-coding RNA OTTHUMT00000401251.1 (AE000658.22 gene), antisense	1.69e-39	89.286	140
Ccan_OSU1_lncRNA_contig44345.1		gi|99345462|ref|NG_001332.2|	Homo sapiens	Homo sapiens T cell receptor alpha delta locus (TCRA/TCRD) on chromosome 14	2.79e-47	89.024	164
Ccan_OSU1_lncRNA_contig44345.1		gi|11640553|gb|AE000521.1|HUTCRAD	Homo sapiens	Human T-cell receptor alpha delta locus, complete sequence	2.79e-47	89.024	164
Ccan_OSU1_lncRNA_contig44345.1		gi|1806112|emb|X98834.1|	Homo sapiens	Homo sapiens mRNA for zinc finger protein, Hsal2	7.54e-68	84.375	288
Ccan_OSU1_lncRNA_contig44345.1		gi|612339346|ref|NM_005407.2|	Homo sapiens	Homo sapiens spalt-like transcription factor 2 (SALL2), transcript variant 1, mRNA	7.54e-68	84.375	288
Ccan_OSU1_lncRNA_contig44345.1		gi|612339346|ref|NM_005407.2|	Homo sapiens	Homo sapiens spalt-like transcription factor 2 (SALL2), transcript variant 1, mRNA	7.54e-68	84.375	288
Ccan_OSU1_lncRNA_contig44345.1		gi|612339325|ref|NM_001291446.1|	Homo sapiens	Homo sapiens spalt-like transcription factor 2 (SALL2), transcript variant 2, mRNA	7.54e-68	84.375	288
Ccan_OSU1_lncRNA_contig44345.1		gi|612339325|ref|NM_001291446.1|	Homo sapiens	Homo sapiens spalt-like transcription factor 2 (SALL2), transcript variant 2, mRNA	7.54e-68	84.375	288
Ccan_OSU1_lncRNA_contig44345.1		gi|612339329|ref|NM_001291447.1|	Homo sapiens	Homo sapiens spalt-like transcription factor 2 (SALL2), transcript variant 3, mRNA	7.54e-68	84.375	288
Ccan_OSU1_lncRNA_contig44345.1		gi|612339329|ref|NM_001291447.1|	Homo sapiens	Homo sapiens spalt-like transcription factor 2 (SALL2), transcript variant 3, mRNA	7.54e-68	84.375	288
Ccan_OSU1_lncRNA_contig44345.1		gi|612339384|ref|NR_111966.1|	Homo sapiens	Homo sapiens spalt-like transcription factor 2 (SALL2), transcript variant 4, long non-coding RNA	7.54e-68	84.375	288
Ccan_OSU1_lncRNA_contig44345.1		gi|612339384|ref|NR_111966.1|	Homo sapiens	Homo sapiens spalt-like transcription factor 2 (SALL2), transcript variant 4, long non-coding RNA	7.54e-68	84.375	288
Ccan_OSU1_lncRNA_contig44345.1		gi|612339385|ref|NR_111967.1|	Homo sapiens	Homo sapiens spalt-like transcription factor 2 (SALL2), transcript variant 5, long non-coding RNA	7.54e-68	84.375	288
Ccan_OSU1_lncRNA_contig44345.1		gi|612339385|ref|NR_111967.1|	Homo sapiens	Homo sapiens spalt-like transcription factor 2 (SALL2), transcript variant 5, long non-coding RNA	7.54e-68	84.375	288
Ccan_OSU1_lncRNA_contig47288.1	probable lncRNA	gi|551865485|tpe|HG501725.1|	Homo sapiens	TPA: Homo sapiens long non-coding RNA OTTHUMT00000378288.1 (AC083843.1 gene), lincRNA	7.68e-13	88.406	69
Ccan_OSU1_lncRNA_contig47288.1		gi|551865485|tpe|HG501725.1|	Homo sapiens	TPA: Homo sapiens long non-coding RNA OTTHUMT00000378288.1 (AC083843.1 gene), lincRNA	7.68e-13	88.406	69
Ccan_OSU1_lncRNA_contig47935.1	probable lncRNA	gi|551862324|tpe|HG500454.1|	Homo sapiens	TPA: Homo sapiens long non-coding RNA OTTHUMT00000347221.2 (RP11-395B7.7 gene), sense_overlapping	9.66e-22	73.944	284
Ccan_OSU1_lncRNA_contig47935.1		gi|551862324|tpe|HG500454.1|	Homo sapiens	TPA: Homo sapiens long non-coding RNA OTTHUMT00000347221.2 (RP11-395B7.7 gene), sense_overlapping	9.66e-22	73.944	284
Ccan_OSU1_lncRNA_contig53102.1	probable lncRNA	gi|218156319|ref|NG_009159.1|	Homo sapiens	Homo sapiens thyroid hormone receptor, beta (THRB), RefSeqGene on chromosome 3	6.8e-18	80.882	136
Ccan_OSU1_lncRNA_contig53102.1		gi|551849350|tpe|HG495549.1|	Homo sapiens	TPA: Homo sapiens long non-coding RNA OTTHUMT00000472812.1 (RP11-317L10.1 gene), lincRNA	6.8e-18	80.882	136
Ccan_OSU1_lncRNA_contig53102.1		gi|551849350|tpe|HG495549.1|	Homo sapiens	TPA: Homo sapiens long non-coding RNA OTTHUMT00000472812.1 (RP11-317L10.1 gene), lincRNA	6.8e-18	80.882	136
Ccan_OSU1_lncRNA_contig54147.1	probable lncRNA	gi|586804443|ref|NR_110616.1|	Homo sapiens	Homo sapiens long intergenic non-protein coding RNA 1355 (LINC01355), long non-coding RNA	1.01e-85	87.458	295
Ccan_OSU1_lncRNA_contig54147.1		gi|586804443|ref|NR_110616.1|	Homo sapiens	Homo sapiens long intergenic non-protein coding RNA 1355 (LINC01355), long non-coding RNA	1.01e-85	87.458	295
Ccan_OSU1_lncRNA_contig54147.1		gi|551895650|tpe|HG491775.1|	Homo sapiens	TPA: Homo sapiens long non-coding RNA OTTHUMT00000431040.1 (RP5-1057J7.6 gene), lincRNA	1.01e-85	87.458	295
Ccan_OSU1_lncRNA_contig54147.1		gi|551895650|tpe|HG491775.1|	Homo sapiens	TPA: Homo sapiens long non-coding RNA OTTHUMT00000431040.1 (RP5-1057J7.6 gene), lincRNA	1.01e-85	87.458	295
Ccan_OSU1_lncRNA_contig54147.1		gi|644988474|tpe|HG979415.1|	Mus musculus	TPA: Mus musculus long non-coding RNA OTTMUST00000113152.1 (RP23-32L5.4 gene), lincRNA	2.31e-47	85.427	199
Ccan_OSU1_lncRNA_contig54147.1		gi|644988474|tpe|HG979415.1|	Mus musculus	TPA: Mus musculus long non-coding RNA OTTMUST00000113152.1 (RP23-32L5.4 gene), lincRNA	2.31e-47	85.427	199
Ccan_OSU1_lncRNA_contig54664.1	probable lncRNA	gi|40217793|ref|NM_152519.2|	Homo sapiens	Homo sapiens KAT8 regulatory NSL complex subunit 1-like (KANSL1L), mRNA	1.07e-40	92	125
Ccan_OSU1_lncRNA_contig54664.1		gi|170172569|ref|NM_001122738.1|	Mus musculus	Mus musculus KAT8 regulatory NSL complex subunit 1-like (Kansl1l), transcript variant 1, mRNA	2.99e-36	89.683	126
Ccan_OSU1_lncRNA_contig54664.1		gi|170172567|ref|NM_177645.4|	Mus musculus	Mus musculus KAT8 regulatory NSL complex subunit 1-like (Kansl1l), transcript variant 2, mRNA	2.99e-36	89.683	126
Ccan_OSU1_lncRNA_contig54664.1		gi|60360575|dbj|AK220534.1|	Mus musculus	Mus musculus mRNA for mKIAA4189 protein	2.99e-36	89.683	126
Ccan_OSU1_lncRNA_contig54664.1		gi|551848392|tpe|HG495172.1|	Homo sapiens	TPA: Homo sapiens long non-coding RNA OTTHUMT00000472845.1 (RP11-260M2.1 gene), antisense	1.33e-64	83.219	292
Ccan_OSU1_lncRNA_contig54664.1		gi|551848392|tpe|HG495172.1|	Homo sapiens	TPA: Homo sapiens long non-coding RNA OTTHUMT00000472845.1 (RP11-260M2.1 gene), antisense	1.33e-64	83.219	292
Ccan_OSU1_lncRNA_contig55083.1	possible lncRNA	gi|133908608|ref|NM_021629.3|	Homo sapiens	Homo sapiens guanine nucleotide binding protein (G protein), beta polypeptide 4 (GNB4), mRNA	6.38e-38	78.746	287
Ccan_OSU1_lncRNA_contig55083.1		gi|467101451|ref|NG_033163.1|	Homo sapiens	Homo sapiens guanine nucleotide binding protein (G protein), beta polypeptide 4 (GNB4), RefSeqGene on chromosome 3	6.38e-38	78.746	287
Ccan_OSU1_lncRNA_contig55083.1		gi|551851551|tpe|HG496359.1|	Homo sapiens	TPA: Homo sapiens long non-coding RNA OTTHUMT00000461148.1 (RP11-145M9.4 gene), lincRNA	6.38e-38	78.746	287
Ccan_OSU1_lncRNA_contig55083.1		gi|551851551|tpe|HG496359.1|	Homo sapiens	TPA: Homo sapiens long non-coding RNA OTTHUMT00000461148.1 (RP11-145M9.4 gene), lincRNA	6.38e-38	78.746	287
Ccan_OSU1_lncRNA_contig55707.1	probable lncRNA	gi|124486661|ref|NM_001081041.1|	Mus musculus	Mus musculus vacuolar protein sorting 51 homolog (S. cerevisiae) (Vps51), mRNA	1.65e-83	92.035	226
Ccan_OSU1_lncRNA_contig55707.1		gi|4191402|gb|AF096303.1|AF096303	Homo sapiens	Homo sapiens putative sterol reductase SR-1 (TM7SF2) gene, complete cds	3.5e-95	90.441	272
Ccan_OSU1_lncRNA_contig55707.1		gi|551871242|tpe|HG503863.1|	Homo sapiens	TPA: Homo sapiens long non-coding RNA OTTHUMT00000385232.1 (AP003068.9 gene), antisense	3.5e-95	90.441	272
Ccan_OSU1_lncRNA_contig55707.1		gi|551871242|tpe|HG503863.1|	Homo sapiens	TPA: Homo sapiens long non-coding RNA OTTHUMT00000385232.1 (AP003068.9 gene), antisense	3.5e-95	90.441	272
Ccan_OSU1_lncRNA_contig55707.1		gi|71896396|ref|NM_001031172.1|	Gallus gallus	Gallus gallus chromosome 5 open reading frame, human C11orf2 (C5H11ORF2), mRNA	1.35e-44	81.659	229
Ccan_OSU1_lncRNA_contig59344.1	probable lncRNA	gi|551899769|tpe|HG493417.1|	Homo sapiens	TPA: Homo sapiens long non-coding RNA OTTHUMT00000432176.1 (RP11-439E19.10 gene), antisense	0.000486	96.875	32
Ccan_OSU1_lncRNA_contig59344.1		gi|551899769|tpe|HG493417.1|	Homo sapiens	TPA: Homo sapiens long non-coding RNA OTTHUMT00000432176.1 (RP11-439E19.10 gene), antisense	0.000486	96.875	32
Ccan_OSU1_lncRNA_contig59404.1	probable lncRNA	gi|551853224|tpe|HG497009.1|	Homo sapiens	TPA: Homo sapiens long non-coding RNA OTTHUMT00000431354.1 (RP11-109G23.3 gene), antisense	4.47e-59	83.273	275
Ccan_OSU1_lncRNA_contig59404.1		gi|551853224|tpe|HG497009.1|	Homo sapiens	TPA: Homo sapiens long non-coding RNA OTTHUMT00000431354.1 (RP11-109G23.3 gene), antisense	4.47e-59	83.273	275
Ccan_OSU1_lncRNA_contig6442.1	probable lncRNA	gi|316682493|ref|NR_037685.1|	Pongo abelii	Pongo abelii maternally expressed 3 (non-protein coding) (MEG3), transcript variant 1, long non-coding RNA	2.15e-123	92.971	313
Ccan_OSU1_lncRNA_contig6442.1		gi|316682718|ref|NR_037686.1|	Pongo abelii	Pongo abelii maternally expressed 3 (non-protein coding) (MEG3), transcript variant 2, long non-coding RNA	2.15e-123	92.971	313
Ccan_OSU1_lncRNA_contig6442.1		gi|292658820|ref|NG_016853.1|	Homo sapiens	Homo sapiens maternally expressed 3 (non-protein coding) (MEG3), RefSeqGene on chromosome 14	9.99e-122	92.652	313
Ccan_OSU1_lncRNA_contig6442.1		gi|551878981|tpe|HG506594.1|	Homo sapiens	TPA: Homo sapiens long non-coding RNA OTTHUMT00000104663.2 (MEG3 gene), lincRNA	9.99e-122	92.652	313
Ccan_OSU1_lncRNA_contig6442.1		gi|551878981|tpe|HG506594.1|	Homo sapiens	TPA: Homo sapiens long non-coding RNA OTTHUMT00000104663.2 (MEG3 gene), lincRNA	9.99e-122	92.652	313
Ccan_OSU1_lncRNA_contig6442.1		gi|551879743|tpe|HG506600.1|	Homo sapiens	TPA: Homo sapiens long non-coding RNA OTTHUMT00000104664.3 (MEG3 gene), lincRNA	9.99e-122	92.652	313
Ccan_OSU1_lncRNA_contig6442.1		gi|551879743|tpe|HG506600.1|	Homo sapiens	TPA: Homo sapiens long non-coding RNA OTTHUMT00000104664.3 (MEG3 gene), lincRNA	9.99e-122	92.652	313
Ccan_OSU1_lncRNA_contig6442.1		gi|551878983|tpe|HG506598.1|	Homo sapiens	TPA: Homo sapiens long non-coding RNA OTTHUMT00000381134.2 (MEG3 gene), lincRNA	9.99e-122	92.652	313
Ccan_OSU1_lncRNA_contig6442.1		gi|551878983|tpe|HG506598.1|	Homo sapiens	TPA: Homo sapiens long non-coding RNA OTTHUMT00000381134.2 (MEG3 gene), lincRNA	9.99e-122	92.652	313
Ccan_OSU1_lncRNA_contig6442.1		gi|551878976|tpe|HG506586.1|	Homo sapiens	TPA: Homo sapiens long non-coding RNA OTTHUMT00000381135.2 (MEG3 gene), lincRNA	9.99e-122	92.652	313
Ccan_OSU1_lncRNA_contig6442.1		gi|551878976|tpe|HG506586.1|	Homo sapiens	TPA: Homo sapiens long non-coding RNA OTTHUMT00000381135.2 (MEG3 gene), lincRNA	9.99e-122	92.652	313
Ccan_OSU1_lncRNA_contig6442.1		gi|17426732|emb|AJ320506.1|	Mus musculus	Mus musculus Dlk1 gene for delta-like and Gtl2 gene	1.86e-44	89.542	153
Ccan_OSU1_lncRNA_contig6442.1		gi|566560146|ref|NR_003633.3|	Mus musculus	Mus musculus maternally expressed 3 (Meg3), transcript variant 1, long non-coding RNA	1.86e-44	89.542	153
Ccan_OSU1_lncRNA_contig6442.1		gi|566560146|ref|NR_003633.3|	Mus musculus	Mus musculus maternally expressed 3 (Meg3), transcript variant 1, long non-coding RNA	1.86e-44	89.542	153
Ccan_OSU1_lncRNA_contig6442.1		gi|644990599|tpe|HG981463.1|	Mus musculus	TPA: Mus musculus long non-coding RNA OTTMUST00000055469.1 (Meg3 gene), lincRNA	1.86e-44	89.542	153
Ccan_OSU1_lncRNA_contig6442.1		gi|644990599|tpe|HG981463.1|	Mus musculus	TPA: Mus musculus long non-coding RNA OTTMUST00000055469.1 (Meg3 gene), lincRNA	1.86e-44	89.542	153
Ccan_OSU1_lncRNA_contig6874.1	probable lncRNA	gi|98364219|gb|DQ517435.1|	Mus musculus	Mus musculus noncoding RNA taurine upregulated gene 1 splice variant a (TUG1) mRNA, complete sequence	6.15e-79	79.911	448
Ccan_OSU1_lncRNA_contig6874.1		gi|98364218|gb|DQ517434.1|	Mus musculus	Mus musculus noncoding RNA taurine upregulated gene 1 splice variant c (TUG1) mRNA, complete sequence	6.15e-79	79.911	448
Ccan_OSU1_lncRNA_contig6874.1		gi|583828558|ref|NR_002321.2|	Mus musculus	Mus musculus taurine upregulated gene 1 (Tug1), transcript variant a, long non-coding RNA	6.15e-79	79.911	448
Ccan_OSU1_lncRNA_contig6874.1		gi|583828558|ref|NR_002321.2|	Mus musculus	Mus musculus taurine upregulated gene 1 (Tug1), transcript variant a, long non-coding RNA	6.15e-79	79.911	448
Ccan_OSU1_lncRNA_contig6874.1		gi|583828564|ref|NR_002322.2|	Mus musculus	Mus musculus taurine upregulated gene 1 (Tug1), transcript variant b, long non-coding RNA	6.15e-79	79.911	448
Ccan_OSU1_lncRNA_contig6874.1		gi|583828564|ref|NR_002322.2|	Mus musculus	Mus musculus taurine upregulated gene 1 (Tug1), transcript variant b, long non-coding RNA	6.15e-79	79.911	448
Ccan_OSU1_lncRNA_contig6874.1		gi|583828563|ref|NR_110490.1|	Mus musculus	Mus musculus taurine upregulated gene 1 (Tug1), transcript variant c, long non-coding RNA	6.15e-79	79.911	448
Ccan_OSU1_lncRNA_contig6874.1		gi|583828563|ref|NR_110490.1|	Mus musculus	Mus musculus taurine upregulated gene 1 (Tug1), transcript variant c, long non-coding RNA	6.15e-79	79.911	448
Ccan_OSU1_lncRNA_contig6874.1		gi|1166394|dbj|D50523.1|MUSTI227A	Mus musculus	Mus musculus TI-227 mRNA	6.15e-79	79.911	448
Ccan_OSU1_lncRNA_contig71613.1	probable lncRNA	gi|551882493|tpe|HG508263.1|	Homo sapiens	TPA: Homo sapiens long non-coding RNA OTTHUMT00000470854.1 (RP11-346C20.4 gene), lincRNA	5.07e-28	89.72	107
Ccan_OSU1_lncRNA_contig71613.1		gi|551882493|tpe|HG508263.1|	Homo sapiens	TPA: Homo sapiens long non-coding RNA OTTHUMT00000470854.1 (RP11-346C20.4 gene), lincRNA	5.07e-28	89.72	107
Ccan_OSU1_lncRNA_contig71613.1		gi|261598996|ref|NG_013211.1|	Homo sapiens	Homo sapiens zinc finger homeobox 3 (ZFHX3), RefSeqGene on chromosome 16	1.77e-47	83.55	231
Ccan_OSU1_lncRNA_contig71613.1		gi|551883459|tpe|HG508264.1|	Homo sapiens	TPA: Homo sapiens long non-coding RNA OTTHUMT00000469920.2 (RP11-346C20.3 gene), lincRNA	1.77e-47	83.55	231
Ccan_OSU1_lncRNA_contig71613.1		gi|551883459|tpe|HG508264.1|	Homo sapiens	TPA: Homo sapiens long non-coding RNA OTTHUMT00000469920.2 (RP11-346C20.3 gene), lincRNA	1.77e-47	83.55	231
Ccan_OSU1_lncRNA_contig72478.1	possible lncRNA	gi|291084846|ref|NG_016762.1|	Homo sapiens	Homo sapiens pyruvate dehydrogenase kinase, isozyme 3 (PDK3), RefSeqGene on chromosome X	1.78e-37	84.211	171
Ccan_OSU1_lncRNA_contig72478.1		gi|291045187|ref|NM_001142386.2|	Homo sapiens	Homo sapiens pyruvate dehydrogenase kinase, isozyme 3 (PDK3), transcript variant 1, mRNA	1.78e-37	84.211	171
Ccan_OSU1_lncRNA_contig72478.1		gi|551893464|tpe|HG512466.1|	Homo sapiens	TPA: Homo sapiens long non-coding RNA OTTHUMT00000430527.1 (GS1-358P8.4 gene), sense_overlapping	1.78e-37	84.211	171
Ccan_OSU1_lncRNA_contig72478.1		gi|551893464|tpe|HG512466.1|	Homo sapiens	TPA: Homo sapiens long non-coding RNA OTTHUMT00000430527.1 (GS1-358P8.4 gene), sense_overlapping	1.78e-37	84.211	171
Ccan_OSU1_lncRNA_contig74544.1	probable lncRNA	gi|400153872|ref|NM_001270910.1|	Callithrix jacchus	Callithrix jacchus KIAA1967 ortholog (KIAA1967), mRNA	7.96e-46	89.032	155
Ccan_OSU1_lncRNA_contig74544.1		gi|164698282|dbj|AK314535.1|	Homo sapiens	Homo sapiens cDNA, FLJ95357, Homo sapiens p30 DBC protein (DBC-1), mRNA	7.96e-46	89.032	155
Ccan_OSU1_lncRNA_contig74544.1		gi|299829244|ref|NM_021174.5|	Homo sapiens	Homo sapiens cell cycle and apoptosis regulator 2 (CCAR2), transcript variant 1, mRNA	7.96e-46	89.032	155
Ccan_OSU1_lncRNA_contig74544.1		gi|299829248|ref|NR_033902.1|	Homo sapiens	Homo sapiens cell cycle and apoptosis regulator 2 (CCAR2), transcript variant 2, long non-coding RNA	7.96e-46	89.032	155
Ccan_OSU1_lncRNA_contig74544.1		gi|18916824|dbj|AB075847.1|	Homo sapiens	Homo sapiens mRNA for KIAA1967 protein	7.96e-46	89.032	155
Ccan_OSU1_lncRNA_contig74544.1		gi|302564579|ref|NM_001194900.1|	Macaca mulatta	Macaca mulatta KIAA1967 (KIAA1967), mRNA	1.72e-42	87.821	156
Ccan_OSU1_lncRNA_contig74544.1		gi|551863653|tpe|HG500959.1|	Homo sapiens	TPA: Homo sapiens long non-coding RNA OTTHUMT00000375894.2 (RP11-582J16.5 gene), antisense	1.01e-54	84.753	223
Ccan_OSU1_lncRNA_contig74544.1		gi|551863653|tpe|HG500959.1|	Homo sapiens	TPA: Homo sapiens long non-coding RNA OTTHUMT00000375894.2 (RP11-582J16.5 gene), antisense	1.01e-54	84.753	223
Ccan_OSU1_lncRNA_contig76877.1	probable lncRNA	gi|551864135|tpe|HG501329.1|	Homo sapiens	TPA: Homo sapiens long non-coding RNA OTTHUMT00000379092.2 (RP11-531A24.3 gene), lincRNA	3.61e-39	81.416	226
Ccan_OSU1_lncRNA_contig76877.1		gi|551864135|tpe|HG501329.1|	Homo sapiens	TPA: Homo sapiens long non-coding RNA OTTHUMT00000379092.2 (RP11-531A24.3 gene), lincRNA	3.61e-39	81.416	226
Ccan_OSU1_lncRNA_contig78034.1	probable lncRNA	gi|57903016|gb|AY866214.1|	Pan paniscus	Pan paniscus microRNA mir-214 gene, complete sequence	1e-34	97.778	90
Ccan_OSU1_lncRNA_contig78034.1		gi|57903020|gb|AY866218.1|	Saguinus labiatus	Saguinus labiatus microRNA mir-214 gene, complete sequence	2.17e-31	95.556	90
Ccan_OSU1_lncRNA_contig78034.1		gi|57903021|gb|AY866219.1|	Macaca nemestrina	Macaca nemestrina microRNA mir-214 gene, complete sequence	5.9e-47	91.667	144
Ccan_OSU1_lncRNA_contig78034.1		gi|57903014|gb|AY866212.1|	Gorilla gorilla	Gorilla gorilla microRNA mir-214 gene, complete sequence	7.63e-46	91.549	142
Ccan_OSU1_lncRNA_contig78034.1		gi|57903019|gb|AY866217.1|	Macaca mulatta	Macaca mulatta microRNA mir-214 gene, complete sequence	9.8e-50	91.026	156
Ccan_OSU1_lncRNA_contig78034.1		gi|57903018|gb|AY866216.1|	Pan troglodytes	Pan troglodytes microRNA mir-214 gene, complete sequence	9.8e-50	91.026	156
Ccan_OSU1_lncRNA_contig78034.1		gi|57903015|gb|AY866213.1|	Ateles geoffroyi	Ateles geoffroyi microRNA mir-214 gene, complete sequence	5.94e-42	90.58	138
Ccan_OSU1_lncRNA_contig78034.1		gi|57903017|gb|AY866215.1|	Pongo pygmaeus	Pongo pygmaeus microRNA mir-214 gene, complete sequence	3.5e-54	89.831	177
Ccan_OSU1_lncRNA_contig78034.1		gi|503778475|ref|NR_038397.2|	Homo sapiens	Homo sapiens DNM3 opposite strand/antisense RNA (DNM3OS), transcript variant 1, long non-coding RNA	3.42e-69	89.815	216
Ccan_OSU1_lncRNA_contig78034.1		gi|503778476|ref|NR_103486.1|	Homo sapiens	Homo sapiens DNM3 opposite strand/antisense RNA (DNM3OS), transcript variant 2, long non-coding RNA	3.42e-69	89.815	216
Ccan_OSU1_lncRNA_contig78034.1		gi|223006778|gb|FJ623959.1|	Homo sapiens	Homo sapiens pri-hsa-miR-199a2/214 (MIR199A2/214) precursor RNA, complete sequence	3.42e-69	89.815	216
Ccan_OSU1_lncRNA_contig79757.1	probable lncRNA	gi|567316267|ref|NR_109845.1|	Homo sapiens	Homo sapiens potassium voltage-gated channel, shaker-related subfamily, member 3 (KCNA3), transcript variant 2, long non-coding RNA	7.62e-31	80.203	197
Ccan_OSU1_lncRNA_contig79757.1		gi|567316267|ref|NR_109845.1|	Homo sapiens	Homo sapiens potassium voltage-gated channel, shaker-related subfamily, member 3 (KCNA3), transcript variant 2, long non-coding RNA	7.62e-31	80.203	197
Ccan_OSU1_lncRNA_contig79757.1		gi|567316268|ref|NR_109846.1|	Homo sapiens	Homo sapiens potassium voltage-gated channel, shaker-related subfamily, member 3 (KCNA3), transcript variant 3, long non-coding RNA	7.62e-31	80.203	197
Ccan_OSU1_lncRNA_contig79757.1		gi|567316268|ref|NR_109846.1|	Homo sapiens	Homo sapiens potassium voltage-gated channel, shaker-related subfamily, member 3 (KCNA3), transcript variant 3, long non-coding RNA	7.62e-31	80.203	197
Ccan_OSU1_lncRNA_contig81530.1	probable lncRNA	gi|294712566|ref|NR_033498.1|	Mus musculus	Mus musculus expressed sequence AI504432 (AI504432), long non-coding RNA	7.14e-61	87.678	211
Ccan_OSU1_lncRNA_contig81530.1		gi|644988058|tpe|HG979003.1|	Mus musculus	TPA: Mus musculus long non-coding RNA OTTMUST00000113548.1 (RP23-469H5.1 gene), lincRNA	7.14e-61	87.678	211
Ccan_OSU1_lncRNA_contig81530.1		gi|644988058|tpe|HG979003.1|	Mus musculus	TPA: Mus musculus long non-coding RNA OTTMUST00000113548.1 (RP23-469H5.1 gene), lincRNA	7.14e-61	87.678	211
Ccan_OSU1_lncRNA_contig81530.1		gi|567316267|ref|NR_109845.1|	Homo sapiens	Homo sapiens potassium voltage-gated channel, shaker-related subfamily, member 3 (KCNA3), transcript variant 2, long non-coding RNA	5.56e-57	87.019	208
Ccan_OSU1_lncRNA_contig81530.1		gi|567316267|ref|NR_109845.1|	Homo sapiens	Homo sapiens potassium voltage-gated channel, shaker-related subfamily, member 3 (KCNA3), transcript variant 2, long non-coding RNA	5.56e-57	87.019	208
Ccan_OSU1_lncRNA_contig81530.1		gi|567316268|ref|NR_109846.1|	Homo sapiens	Homo sapiens potassium voltage-gated channel, shaker-related subfamily, member 3 (KCNA3), transcript variant 3, long non-coding RNA	5.56e-57	87.019	208
Ccan_OSU1_lncRNA_contig81530.1		gi|567316268|ref|NR_109846.1|	Homo sapiens	Homo sapiens potassium voltage-gated channel, shaker-related subfamily, member 3 (KCNA3), transcript variant 3, long non-coding RNA	5.56e-57	87.019	208
Ccan_OSU1_lncRNA_contig81871.1	possible lncRNA	gi|223941925|ref|NR_026928.1|	Homo sapiens	Homo sapiens N4BPL2 intronic transcript 2 (non-protein coding) (N4BP2L2-IT2), long non-coding RNA	2.15e-06	76.154	130
Ccan_OSU1_lncRNA_contig81871.1		gi|1531602|gb|U50531.1|HSU50531	Homo sapiens	Human BRCA2 region, mRNA sequence CG030	2.15e-06	76.154	130
