# Supplementary material for: Pan-tissue transcriptome analysis of long noncoding RNAs in the American beaver Castor canadensis
Source: BMC Genomics. 2020 Feb 12;21:153. doi: 10.1186/s12864-019-6432-4 (PMC7014947; doi:10.1186/s12864-019-6432-4)
Supplement: Supplementary file 6 — Additional file 6: Table S2. Tissue-specific RPKM per contig. Columns are as follows: Contig, the contig’s identifier; type, the classification of the contig as “known” or “novel”; remaining columns are of the format “RPKM_TissueType”, where TissueType is one of the 16 tissues collected and profiled (see Methods Section “Sample Collection”). Values in these columns are the tissue-specific RPKM for the contig, calculated as described in the Methods Section “Tissue Atlas of lncRNAs”. Known lncRNA transcript contigs are listed first, followed by novel, with contigs listed in ascending numerical order within each category [file 12864_2019_6432_MOESM6_ESM.xlsx]

## Sheet: Sheet1
Contig	type	RPKM_Blood	RPKM_Brain	RPKM_CastorSacs	RPKM_Gonad	RPKM_Heart	RPKM_Intestine	RPKM_Kidney	RPKM_Liver	RPKM_Lung	RPKM_Muscle	RPKM_Placenta	RPKM_Spleen	RPKM_Stomach	RPKM_Tail	RPKM_ToeWebbing	RPKM_Tongue
Ccan_OSU1_lncRNA_contig10200.1	known	57.4936	86.1795	55.1822	125.004	65.3096	82.7882	65.6525	133.915	152.746	76.391	83.841	79.0736	63.2834	73.9998	68.5063	56.756
Ccan_OSU1_lncRNA_contig10200.2	known	51.769	83.4157	52.9725	119.884	66.1373	75.2407	62.9312	116.386	140.049	70.4353	76.1111	75.262	59.4641	71.965	64.3123	54.8873
Ccan_OSU1_lncRNA_contig10406.1	known	11.7866	77.4509	10.9246	64.9908	33.9014	23.0977	36.2611	19.4074	56.9599	17.8473	58.465	50.3368	45.6113	30.5722	63.0859	30.7418
Ccan_OSU1_lncRNA_contig10709.1	known	0	0	0	0	167.527	0	0	0	0	3.64912	0	0	0	0	0	0
Ccan_OSU1_lncRNA_contig11359.1	known	0	6.5225	0.371313	28.7178	17.4271	0.975642	0.151014	0	15.4414	3.51775	9.14397	0.707838	0.0481063	1.85078	0.73259	37.9605
Ccan_OSU1_lncRNA_contig14850.1	known	0.0570865	5.27322	102.574	1.12291	0	7.78159	6.7529	56.1652	0.12114	0	28.0335	0.118994	6.34032	29.817	41.4377	4.77177
Ccan_OSU1_lncRNA_contig17784.1	known	0.385334	4.28449	11.7976	9.74523	3.29587	5.23823	4.66483	2.27589	9.53976	1.32236	4.33245	1.27175	4.20329	4.66701	4.9139	3.55727
Ccan_OSU1_lncRNA_contig18315.1	known	7.65537	5.37243	0.751224	29.9083	9.41665	17.7649	10.1162	4.21028	31.4487	2.22588	18.7593	16.2983	11.3548	6.30012	7.11428	7.90734
Ccan_OSU1_lncRNA_contig185.1	known	19.6373	96.6806	60.3889	237.903	91.7273	46.4034	89.6196	88.3134	142.56	39.833	72.1027	84.824	85.9293	75.7931	62.0985	60.6266
Ccan_OSU1_lncRNA_contig22249.1	known	4.3416	27.5814	28.218	30.7105	8.35118	6.77457	4.03903	152.46	16.8376	2.34545	10.3223	10.1421	3.1919	29.2383	10.9274	7.31243
Ccan_OSU1_lncRNA_contig24716.1	known	3.29842	21.7985	58.8063	14.0161	8.79578	47.3705	12.2713	9.67817	9.81621	6.26583	36.1542	14.0862	11.4082	24.9926	37.9859	10.4515
Ccan_OSU1_lncRNA_contig25986.1	known	2.00573	14.7533	0.959512	13.5425	7.36571	2.89467	7.8047	1.94842	13.6554	9.4269	5.38906	10.8006	6.79571	12.7536	3.70204	10.9414
Ccan_OSU1_lncRNA_contig27553.1	known	17.3693	18.1855	0	8.33912	1.36327	0.975224	0.815124	0.162795	53.9909	0.703248	0.17318	41.3908	0.692434	1.50642	4.21791	0.966919
Ccan_OSU1_lncRNA_contig28300.1	known	0	7.88691	0.683921	12.0521	3.09027	3.19472	3.61597	0.249983	9.19609	1.67983	1.77287	3.16629	3.10124	4.78876	9.53544	1.70974
Ccan_OSU1_lncRNA_contig29141.1	known	6.31511	13.151	3.32754	16.6312	6.02434	10.6351	7.21768	9.90082	17.3823	16.305	8.4441	12.9728	9.62049	8.89566	8.75351	9.40157
Ccan_OSU1_lncRNA_contig29471.1	known	5.82492	13.8549	0	2.33832	1.85673	0.413224	0.287821	0	23.8385	0.496636	0.0917251	15.5145	0.366749	0.251961	2.88561	0.744917
Ccan_OSU1_lncRNA_contig29838.1	known	15.8804	35.9538	13.4064	57.5745	39.9152	23.3796	153.055	323.024	100.601	32.113	25.8557	25.1186	153.31	39.5423	26.8971	34.1498
Ccan_OSU1_lncRNA_contig30023.1	known	2.15744	17.4257	7.71823	8.52265	5.96503	9.32775	5.64536	9.88488	15.9241	11.2526	9.95712	13.0025	7.16246	5.79406	17.6596	7.17949
Ccan_OSU1_lncRNA_contig30419.1	known	8.72023	7.97727	5.62263	15.182	24.3217	7.20153	12.9827	12.8171	16.795	22.3169	6.77035	6.61878	9.21141	8.26559	5.53471	14.7959
Ccan_OSU1_lncRNA_contig41532.1	known	0	1.14422	0	4.64106	1.79653	2.21443	1.02827	1.03966	13.0114	0.110893	0.491546	0.387302	1.22836	1.35024	0.872953	1.62173
Ccan_OSU1_lncRNA_contig44345.1	known	10.0909	58.3753	11.5355	22.4637	25.7323	14.2032	19.3099	16.01	29.339	27.6878	10.0108	14.7512	18.5838	12.6185	16.0963	13.198
Ccan_OSU1_lncRNA_contig47288.1	known	1.79744	3.12201	1.0583	6.08695	8.79249	4.48006	13.1993	4.25506	14.3767	22.5278	1.37167	2.01745	7.9524	1.13036	1.80959	23.8109
Ccan_OSU1_lncRNA_contig47935.1	known	12.178	21.2627	2.14281	51.9209	20.7699	45.0426	26.1445	6.78798	50.6447	4.00999	34.9941	39.6815	19.7108	17.4196	35.9355	14.6608
Ccan_OSU1_lncRNA_contig53102.1	known	0	3.30336	0.586549	4.16319	4.95862	0.513728	1.4313	0	4.3906	14.4066	0.608184	1.43761	0.911901	0.556877	1.08009	4.47613
Ccan_OSU1_lncRNA_contig54147.1	known	0	3.34877	1.78384	10.4783	1.90671	1.38877	0.644878	0.579571	6.594	0.278184	0.616544	2.59089	4.00589	4.51625	1.25136	1.56471
Ccan_OSU1_lncRNA_contig54664.1	known	1.2559	4.35041	0.300403	12.7931	0.875714	4.38512	9.44814	1.61042	7.99523	1.68649	2.02464	4.41767	7.47252	6.55974	3.16099	3.63632
Ccan_OSU1_lncRNA_contig55083.1	known	0.474257	25.1492	1.81502	14.8076	11.6403	18.8996	4.26499	4.5702	29.8563	3.11352	30.8957	11.5333	7.05448	10.77	39.4704	6.84588
Ccan_OSU1_lncRNA_contig55707.1	known	0.795995	4.90187	4.87414	2.83325	2.66414	12.0955	3.79945	3.56314	2.36479	1.14016	8.05469	3.65028	2.84166	8.8213	9.1357	1.44295
Ccan_OSU1_lncRNA_contig59344.1	known	0.502361	0.85934	0	0.627402	0.747276	0.561295	1.21631	0.156162	1.59905	0.14991	0.166124	0.174525	0.166056	0	0	0.674564
Ccan_OSU1_lncRNA_contig59404.1	known	0.840381	7.07278	2.25135	11.0204	3.56276	1.12676	2.09286	0.626971	3.74498	8.72713	3.83507	8.7587	4.33351	4.58026	6.43009	8.12486
Ccan_OSU1_lncRNA_contig6442.1	known	0.0705343	30.4416	0.472396	16.6161	16.053	3.11296	0.109785	0.131556	12.4232	2.7468	10.4962	1.21296	0.0699456	2.01824	4.3672	88.0827
Ccan_OSU1_lncRNA_contig6874.1	known	2.65956	53.1724	10.5269	40.3363	21.9892	18.7656	12.1729	8.42597	29.4554	14.1551	19.192	28.7819	14.7042	16.8779	10.9669	19.446
Ccan_OSU1_lncRNA_contig71613.1	known	0	0.602654	0	2.93331	0.655079	1.31212	0	0	1.86901	0.70088	3.68926	0.815962	0.388183	0	0.394097	0.788452
Ccan_OSU1_lncRNA_contig72478.1	known	2.17178	2.22903	3.02239	6.28772	2.20267	7.94147	8.19474	0	6.9129	1.94425	6.46362	2.05772	10.5725	6.09768	2.98154	7.55571
Ccan_OSU1_lncRNA_contig74544.1	known	4.64235	15.9515	20.0841	34.4091	15.0873	16.914	23.248	3.0117	32.3378	12.8294	20.0239	21.2469	13.4105	18.7014	20.5239	20.5305
Ccan_OSU1_lncRNA_contig76877.1	known	0	3.61869	0	0	0	0.92691	0.645618	0	0.440104	0	0	0	1.43966	0	0	0
Ccan_OSU1_lncRNA_contig78034.1	known	0	0.85934	0	24.9	7.00571	3.5081	1.08599	0.390406	3.55343	2.06127	0.415311	5.23575	2.0757	4.94357	3.16099	0.210801
Ccan_OSU1_lncRNA_contig79757.1	known	23.6726	8.75554	0	3.59573	1.42758	0.476572	0.66389	0.198886	38.4676	0.381847	0	15.3368	0.634459	0.193725	0.429417	1.28867
Ccan_OSU1_lncRNA_contig81530.1	known	4.99946	1.11549	0	1.83244	0.485011	1.45721	0	0.405421	20.5262	0.778381	0	12.007	0.215553	0.19745	0.218838	0.218909
Ccan_OSU1_lncRNA_contig81871.1	known	0	0	0	0	0	0	0.225552	0	0	0	0	0	0.431107	0	0	0
Ccan_OSU1_lncRNA_contig40861.1	novel	0	2.50834	0	0	0.817964	0	4.69149	0.113956	0.259305	0.656365	1.57594	1.40092	3.0294	4.55096	7.38134	0.738374
Ccan_OSU1_lncRNA_contig41254.1	novel	0.985559	0.885097	0.471477	4.0388	1.78674	0.550589	7.79784	1.95309	5.22849	2.31606	1.34439	2.05436	3.665	4.81198	0	1.98509
Ccan_OSU1_lncRNA_contig43610.1	novel	2.45439	30.0965	1.97751	7.38094	5.33235	2.02066	4.28936	1.68655	4.24889	0.346936	3.97275	4.84681	2.94631	1.87747	3.90156	0.910662
Ccan_OSU1_lncRNA_contig44966.1	novel	0	0	0	48.5593	0	0	0	0	0	0	0	20.3135	0	0	0	0
Ccan_OSU1_lncRNA_contig45799.1	novel	0.269122	4.69568	1.54493	6.93224	7.95649	0.150347	4.74734	1.25488	5.28256	3.73438	1.06794	2.24389	3.46938	3.17801	0.677355	6.09818
Ccan_OSU1_lncRNA_contig46102.1	novel	5.2793	0	0.77709	4.94502	2.41634	1.05873	2.10696	0.631195	6.17595	0.727111	0.805753	1.12867	0	7.62371	0.272564	1.49959
Ccan_OSU1_lncRNA_contig46116.1	novel	0.270734	0.972547	1.03612	5.70579	1.51021	0.302495	1.40464	0.504956	2.58528	0.24237	0.537169	0.42325	1.34237	1.84445	0.136282	0.545306
Ccan_OSU1_lncRNA_contig46174.1	novel	2.98701	5.99216	0.259808	1.65329	6.51342	0.151701	3.24037	1.26618	1.44058	6.32055	0	1.27356	2.0196	0.123332	0.136691	4.64902
Ccan_OSU1_lncRNA_contig47106.1	novel	0.138265	15.7519	0.793725	8.67715	3.54785	6.64285	3.58677	0.90259	6.45486	1.85669	2.60617	3.89079	4.38753	3.13988	6.12478	1.39245
Ccan_OSU1_lncRNA_contig47311.1	novel	2.4964	0	0	5.19628	0.928364	0.619835	2.7343	1.94005	3.53163	0.744954	6.19145	23.1273	3.85087	0	2.23402	2.79344
Ccan_OSU1_lncRNA_contig48185.1	novel	1.69019	6.0716	5.39041	9.36706	10.5282	7.23914	29.9612	1.70757	6.42607	5.16981	6.28789	8.95461	15.6434	14.7134	1.13441	11.0641
Ccan_OSU1_lncRNA_contig49651.1	novel	0.722244	2.96514	1.10564	9.20057	1.28923	1.77534	1.1991	1.75121	1.68589	0	2.00623	3.31207	0.859459	3.67396	3.05394	1.45473
Ccan_OSU1_lncRNA_contig50508.1	novel	0	0.602654	0	0	0	0	0	0	0	22.9976	0	0	0	0	0	0.295669
Ccan_OSU1_lncRNA_contig50579.1	novel	0	0	0	1.23749	0	0	0.609284	0	2.18052	0	0.145629	0	0.145569	0.533372	0	0
Ccan_OSU1_lncRNA_contig52355.1	novel	0.756062	8.22552	8.96989	20.1125	5.90448	3.71694	16.632	3.24337	14.2791	13.2663	3.60029	5.98872	11.8461	8.65348	14.0056	12.335
Ccan_OSU1_lncRNA_contig52548.1	novel	10.4687	4.20442	2.32258	5.40029	11.6793	5.25508	10.7054	3.67872	23.5028	11.6809	6.02062	11.7014	13.2399	0.689088	9.92848	7.79257
Ccan_OSU1_lncRNA_contig53009.1	novel	9.1647	25.8673	11.9836	18.0272	7.83882	19.6264	12.0457	4.13092	25.4443	8.61479	32.8825	24.8345	11.3602	17.3436	23.3742	10.3065
Ccan_OSU1_lncRNA_contig53598.1	novel	0.154309	2.0589	3.24804	11.7076	2.41016	1.03447	7.20536	2.15856	7.04017	1.10514	1.07159	1.44743	5.20271	0.700848	0.776762	1.08782
Ccan_OSU1_lncRNA_contig53624.1	novel	0.308618	2.37565	3.54332	18.0673	4.82031	3.44823	2.88214	1.87075	17.846	0.552571	3.8271	4.98558	2.14229	1.96237	1.70888	2.33105
Ccan_OSU1_lncRNA_contig55249.1	novel	0	136.617	0	0.740379	28.9243	2.29621	0.656152	0.147426	2.18052	78.9703	1.25465	0.329523	0.313532	0.430801	0.636619	43.3042
Ccan_OSU1_lncRNA_contig55256.1	novel	2.37128	9.41068	0.605007	47.9765	3.88009	3.53263	5.24922	5.60219	13.5863	1.55676	7.21421	3.29523	3.76239	13.7856	6.52534	3.02493
Ccan_OSU1_lncRNA_contig55683.1	novel	0.955194	6.53583	1.8278	26.6922	5.86112	19.7442	10.7376	4.00853	26.3505	4.41814	12.4769	12.2782	7.26202	17.9318	4.48771	12.1849
Ccan_OSU1_lncRNA_contig55765.1	novel	0	0	0	1.93854	0	0.177875	0.49558	0	0.50674	0	1.10555	1.32737	0	0.289223	1.92331	0.320656
Ccan_OSU1_lncRNA_contig55906.1	novel	1.43785	37.2219	0	15.4135	9.62481	0.892519	1.16044	1.04292	11.6962	7.58028	5.70576	5.32826	1.42585	7.40125	0.643367	5.30951
Ccan_OSU1_lncRNA_contig55973.1	novel	3.83428	2.29562	0	16.0121	2.31708	0.357008	1.65777	2.23483	8.306	1.28722	0.792466	1.49857	0.79214	1.01586	0.965051	0.804471
Ccan_OSU1_lncRNA_contig56029.1	novel	0	0	0.613589	0.150176	0	0.358274	0.33273	0	0.510334	0	0.795276	0.167099	0	0.291274	0.968473	0.968789
Ccan_OSU1_lncRNA_contig56335.1	novel	3.05707	2.4771	1.53943	6.93268	3.94913	3.41571	4.34088	0.600197	15.3645	1.87255	1.59621	6.20465	2.55289	5.84622	3.72569	1.62039
Ccan_OSU1_lncRNA_contig57761.1	novel	3.93152	3.02637	0	18.5663	5.11721	2.74547	10.7088	19.4015	15.1214	1.75982	3.57529	1.70731	5.52317	4.7617	2.96858	4.6193
Ccan_OSU1_lncRNA_contig58154.1	novel	0.495027	5.25013	3.78902	10.8193	4.97047	1.47494	3.93811	8.30966	10.5047	1.92039	4.91098	3.7835	5.07259	11.8413	4.6515	2.49269
Ccan_OSU1_lncRNA_contig58462.1	novel	9.43997	30.0863	11.4087	50.2611	20.509	25.5359	15.6383	28.8814	66.5976	9.34057	22.1803	27.7898	9.03271	32.0434	16.8401	16.0116
Ccan_OSU1_lncRNA_contig58531.1	novel	0	0.509938	0	0	4.24962	0	0.171849	0.926677	0.878596	15.5676	0.657195	0.345215	0	0	0	3.33576
Ccan_OSU1_lncRNA_contig58927.1	novel	1.50152	1.0274	5.74645	14.377	3.1642	2.79612	6.40535	13.8472	19.6488	2.24036	2.48267	2.43434	6.61773	11.063	2.3515	2.52028
Ccan_OSU1_lncRNA_contig59927.1	novel	0.33867	3.30218	12.9612	1.42752	1.32243	0.946003	7.02845	1.895	2.69502	0	2.35187	0.529458	2.3509	2.61492	0.852402	2.3875
Ccan_OSU1_lncRNA_contig61246.1	novel	1.03146	0	0	0.322051	0.383583	0	0	0	0.182401	0	0	0	0.170476	0	0	0
Ccan_OSU1_lncRNA_contig61428.1	novel	0	2.12539	1.98128	3.39444	0.385047	0	0.179064	0.804653	3.84503	6.64298	0.513591	0.899271	0.171126	2.19456	0	0.521371
Ccan_OSU1_lncRNA_contig61433.1	novel	1.0354	7.97022	1.98128	4.20264	1.15514	2.69936	3.22316	0.482792	5.8591	4.78912	5.6495	7.01431	1.71126	3.4486	3.30094	2.08548
Ccan_OSU1_lncRNA_contig61798.1	novel	0.173228	0.711178	0.662958	2.10937	2.12587	0	0	0.484642	1.10279	0.31016	0.687411	0.54163	2.06138	5.19272	3.66239	0.697825
Ccan_OSU1_lncRNA_contig62060.1	novel	3.82567	1.78478	0	22.8037	4.07409	6.41172	3.78928	3.24337	11.9928	2.6465	2.24268	3.98723	7.93237	10.5833	7.70309	3.8528
Ccan_OSU1_lncRNA_contig62331.1	novel	0.174566	1.075	2.00423	6.04995	4.47933	1.95045	7.9701	0.325589	2.96348	0.625109	0.51954	0.909687	6.0588	0.47571	0.351492	1.58223
Ccan_OSU1_lncRNA_contig62454.1	novel	1.75242	1.61876	0	11.6544	1.56407	1.1748	1.81841	0.980554	3.34684	0.941298	3.30317	4.20078	0.521338	2.22859	2.99926	3.5297
Ccan_OSU1_lncRNA_contig62476.1	novel	0.175242	1.07917	0	17.3995	0	0.391601	0.727363	0.163426	0.557807	0.156883	0.173851	0	0.347559	0	0	0
Ccan_OSU1_lncRNA_contig62945.1	novel	0	2.16674	1.34655	0.329569	0.981345	0.393125	0.365096	0.492185	1.86659	0.314987	0.69811	1.46683	0.697823	0.799021	0.177114	0
Ccan_OSU1_lncRNA_contig63217.1	novel	0	0	0	1.32343	1.57628	4.73593	0	0	1.31172	0.474326	0	0	0	0	2.13367	0.889318
Ccan_OSU1_lncRNA_contig63535.1	novel	3.72338	12.3745	3.73206	17.4381	10.4838	9.1128	9.75094	6.94463	24.2679	16.984	8.97072	10.7179	9.67032	8.53605	9.81766	12.8564
Ccan_OSU1_lncRNA_contig63893.1	novel	4.45005	18.2694	1.36246	22.8421	6.75196	29.0371	6.09524	3.65198	20.3973	4.4619	9.35921	7.23524	7.23716	16.8159	9.85631	5.01939
Ccan_OSU1_lncRNA_contig64026.1	novel	0	3.11808	2.73568	1.33912	0	3.19472	0.741737	0	0.18961	0	0.354574	0.931261	0.531642	0.162331	0.719656	0
Ccan_OSU1_lncRNA_contig64147.1	novel	0	0.183416	0	0	0	0	0	0	0.56883	12.3187	0.177287	0.558756	0.177214	0	1.2594	0
Ccan_OSU1_lncRNA_contig65158.1	novel	1.26595	7.98155	3.8067	9.48632	5.85117	1.01033	2.25191	5.22831	9.2105	2.75236	2.33239	1.69638	2.69011	9.69244	7.46499	8.01382
Ccan_OSU1_lncRNA_contig65642.1	novel	0	21.7053	0	2.73224	0	0	0.567519	0	0.386866	0	0	1.71007	0.180787	0	0.367083	0.734405
Ccan_OSU1_lncRNA_contig65707.1	novel	0	6.36189	0	1.53688	1.42374	0.203696	8.70196	5.27048	2.90149	15.3416	0.542584	0.380014	9.03934	2.98086	1.28479	1.46881
Ccan_OSU1_lncRNA_contig65899.1	novel	4.57616	0	0.350267	1.71456	3.06323	0.613562	2.65914	13.4856	1.74794	8.52123	1.08956	0	1.81519	1.49647	0.184284	3.3182
Ccan_OSU1_lncRNA_contig66051.1	novel	28.5553	1.87872	0	27.9473	5.10538	4.29493	8.54725	4.26759	43.6986	2.29418	3.45028	28.8073	5.08252	16.7937	8.10851	6.45206
Ccan_OSU1_lncRNA_contig66983.1	novel	0	11.9815	0.709148	1.04139	1.44708	0.41407	0	7.43051	0.98302	1.16119	0.367652	10.0423	0.18375	3.19805	7.46201	0
Ccan_OSU1_lncRNA_contig67029.1	novel	3.33535	4.75455	0.709148	5.38049	2.68744	3.31256	2.11502	1.55522	12.7793	0.165885	1.47061	4.82805	4.04251	0.504955	4.66375	0.373222
Ccan_OSU1_lncRNA_contig67186.1	novel	0.370594	1.90182	0	29.853	0.620178	0.207035	0.961371	3.80166	2.35925	0.165885	3.86035	1.93122	0.367501	3.703	2.05205	1.86611
Ccan_OSU1_lncRNA_contig67265.1	novel	7.07027	0	1.0681	1.56851	1.03788	5.82084	0.386131	0.867568	6.71204	0.666269	9.96746	6.59317	0	53.7455	10.1152	7.30778
Ccan_OSU1_lncRNA_contig67537.1	novel	0.934143	0.958768	1.07251	1.92498	2.50121	1.04373	0.193863	0	2.57697	0.167255	2.22414	1.16831	0.370538	0.678838	1.31664	0.56446
Ccan_OSU1_lncRNA_contig67546.1	novel	0.186829	0	0	4.37497	0.416869	0.208746	0.387726	0.174231	1.3876	0.167255	0	0	0	0.509128	0	0
Ccan_OSU1_lncRNA_contig67866.1	novel	0	0.767014	0	0	0.208434	1.04373	1.55091	0.174231	0.991144	0	0.370691	0.973591	0.741076	0.678838	0.376184	0.376306
Ccan_OSU1_lncRNA_contig68209.1	novel	0.187604	0	0	0.702899	0	1.25767	1.16801	0.524861	4.77723	0.167949	0.372229	0	3.16264	1.53372	0	0.755736
Ccan_OSU1_lncRNA_contig68517.1	novel	0	0.773406	1.44193	1.05874	2.10171	0	0.781915	0.527048	0.999403	0.843246	0.18689	1.17804	1.12088	0.171124	0	1.70749
Ccan_OSU1_lncRNA_contig68714.1	novel	2.8376	0.970803	0	4.42988	3.16576	0.845466	1.96297	0.529253	3.21147	3.04839	0.187672	2.16879	2.25114	1.7184	0.952265	1.14309
Ccan_OSU1_lncRNA_contig69245.1	novel	0	7.21412	0	5.51613	11.2327	1.06127	0.591364	1.06295	11.8921	13.7754	17.5268	12.0774	0.753531	0.690247	2.48629	15.8792
Ccan_OSU1_lncRNA_contig69348.1	novel	1.14462	0	0	1.78691	1.27699	0	1.58363	2.49069	2.02411	4.61117	0.189256	0.596478	0.378355	2.59935	0.38412	0.768491
Ccan_OSU1_lncRNA_contig69510.1	novel	1.71693	0.783196	1.46019	30.1987	18.0907	3.62355	2.77134	12.9872	9.51331	11.9549	8.89502	12.9237	3.78355	13.5166	30.7296	16.5226
Ccan_OSU1_lncRNA_contig70809.1	novel	0.579647	0.594928	0.739453	6.51533	2.80228	1.51118	1.40344	0.900936	5.94517	1.55676	0.191682	1.00688	0.958015	3.86125	0.389045	0.778343
Ccan_OSU1_lncRNA_contig71368.1	novel	1.75393	10.0009	0.745828	3.46829	3.4787	3.26616	3.03329	0.726963	14.2673	4.36162	2.51335	7.92134	2.1258	1.06215	0.588598	1.76637
Ccan_OSU1_lncRNA_contig71685.1	novel	0	0	0	0.366664	10.2629	3.49898	0.609284	4.0156	1.24601	7.53446	0	0	0.582274	11.5564	20.4931	52.2349
Ccan_OSU1_lncRNA_contig71764.1	novel	0	6.42831	0	24.5665	3.2754	0	1.82785	0	3.9457	0.70088	1.94171	2.85587	0	3.02244	4.72917	0.985565
Ccan_OSU1_lncRNA_contig71798.1	novel	0.978626	6.22743	0.749056	12.8332	1.0918	3.93636	1.01547	0.365055	14.9521	0.52566	0	0.611971	0.582274	0.888954	0.788195	1.77402
Ccan_OSU1_lncRNA_contig72186.1	novel	0	6.65802	0	1.65716	1.09655	1.31782	1.22387	6.78288	3.12857	0	0.390031	2.66341	1.16961	0.535691	2.57277	0.39594
Ccan_OSU1_lncRNA_contig72438.1	novel	0.197434	11.1452	7.93378	6.28772	1.3216	4.85312	1.22921	0	14.2448	0.353501	1.37107	14.404	0.783146	3.40753	7.95078	2.58485
Ccan_OSU1_lncRNA_contig72740.1	novel	0	0	0	0	0	0	8.64222	0	0	0.355051	0	0	15.1417	0	0	0
Ccan_OSU1_lncRNA_contig72875.1	novel	8.72522	46.8114	10.6248	58.8809	22.3445	21.4917	32.5112	33.2872	57.6498	19.1728	19.4759	29.1411	31.8565	43.9518	19.1656	30.3554
Ccan_OSU1_lncRNA_contig72949.1	novel	0	0.407056	0	3.15765	0	0	0	5.91773	0.420801	0.532577	15.7381	0	0.196645	0	0.598924	0.399413
Ccan_OSU1_lncRNA_contig73138.1	novel	0.199174	10.0168	1.52451	42.9093	6.44402	8.9016	2.48008	0.557231	14.7929	2.67461	4.54464	7.88823	2.76516	6.51325	5.21354	2.40704
Ccan_OSU1_lncRNA_contig73427.1	novel	0.199174	28.2106	2.66789	7.4625	4.66636	0.66762	1.86006	5.38657	4.64921	6.24077	8.10131	1.03792	4.54276	7.23695	1.40365	4.21231
Ccan_OSU1_lncRNA_contig73662.1	novel	0.400111	0.205329	0	3.37298	4.9102	0	2.07588	0.746262	7.21693	3.94012	0.992336	0	0	4.36138	1.00704	2.21621
Ccan_OSU1_lncRNA_contig74035.1	novel	1.00472	9.28087	1.53806	12.4226	7.8464	2.4697	5.62979	3.37311	9.80748	3.95764	4.18633	4.39803	3.18827	8.21393	1.82073	4.65449
Ccan_OSU1_lncRNA_contig74477.1	novel	0	6.42203	3.86232	16.6374	12.3851	13.5312	7.95878	2.44701	11.5645	26.5623	10.6127	2.52438	7.20564	12.2842	6.70581	27.8484
Ccan_OSU1_lncRNA_contig74596.1	novel	8.2755	3.3146	0	11.9108	2.25184	0.451041	3.76995	0.941157	11.3504	0.542087	2.60311	3.78657	3.00235	8.80064	3.86092	1.42291
Ccan_OSU1_lncRNA_contig74803.1	novel	0	0.624274	0	0	0	0.453064	15.9889	0.189075	0.430236	0	0.603412	1.05654	8.04217	0	0	0
Ccan_OSU1_lncRNA_contig74960.1	novel	3.24395	4.7861	8.53521	8.5459	2.26193	3.62451	1.89343	0	12.2617	0.363012	0.603412	0.633925	1.40738	12.1551	0.816471	0.816737
Ccan_OSU1_lncRNA_contig74987.1	novel	4.25768	6.03465	0.775928	3.98808	2.26193	5.66329	2.94533	1.5126	5.37796	9.98283	2.41365	4.8601	4.8253	2.76253	1.02059	2.04184
Ccan_OSU1_lncRNA_contig75223.1	novel	0.40732	18.1855	3.11769	9.72898	10.9062	2.04797	6.76251	2.84891	3.67348	10.5748	7.4756	4.88199	8.0784	7.95494	5.33097	8.40926
Ccan_OSU1_lncRNA_contig75272.1	novel	0	8.15212	0.779424	0.763057	6.81637	0.910209	1.90196	0.379854	4.32174	24.796	1.21226	0.849041	1.41372	5.17996	9.22667	9.02457
Ccan_OSU1_lncRNA_contig75320.1	novel	0	0	0	0.190764	0	0	3.38125	80.1493	1.08044	1.45859	0	0	3.23136	0	0	0
Ccan_OSU1_lncRNA_contig75521.1	novel	0	1.88126	10.1325	3.43376	6.58915	1.13776	8.87579	3.98847	23.3374	4.01112	27.0738	5.51877	5.85684	3.14497	7.58637	5.74291
Ccan_OSU1_lncRNA_contig75539.1	novel	0.40732	0	0	1.33535	0	0	0	0.569781	2.59305	0	0.404086	0	0.20196	0.369997	0	0
Ccan_OSU1_lncRNA_contig75970.1	novel	0.409163	5.03939	0	0.958137	1.36944	0.685745	0.636854	0.190787	0.86826	23.2599	0.608872	0.213221	2.02874	0.743342	0.205965	8.03525
Ccan_OSU1_lncRNA_contig76600.1	novel	3.3032	30.0887	5.92575	18.951	13.5892	14.5322	11.3538	15.0173	19.9333	6.65356	13.9271	20.2258	16.1734	21.1912	44.6869	13.0986
Ccan_OSU1_lncRNA_contig76717.1	novel	0	42.8022	0	3.09404	1.15162	2.30669	2.14223	0	1.53333	1.29375	0.409622	0.215168	0.818906	0	0	0.831654
Ccan_OSU1_lncRNA_contig76726.1	novel	9.49669	0.423784	0	0.77351	1.61227	0	0	0.192529	3.94285	0	0	2.36685	0	0	0	0.831654
Ccan_OSU1_lncRNA_contig76980.1	novel	0	2.3415	0.793725	13.5985	3.47072	1.85382	0.430412	0.193412	3.52083	1.29968	1.85175	0.43231	1.23399	5.275	0	2.50641
Ccan_OSU1_lncRNA_contig77016.1	novel	13.4808	68.7551	13.0965	90.7215	31.6992	43.1013	34.2177	27.0777	96.3828	46.4172	31.2741	47.9864	33.7292	49.5474	48.4414	32.3744
Ccan_OSU1_lncRNA_contig77605.1	novel	0.416705	0	0	1.17096	0.92979	2.32795	0.432395	0	0.663199	2.42482	0	0	0.206613	1.13557	0	0.20983
Ccan_OSU1_lncRNA_contig77705.1	novel	1.04176	29.9383	5.98037	17.3692	18.1309	20.2532	15.7824	10.2981	13.7061	1.11915	14.8823	8.68604	14.6696	22.7113	19.7176	12.1701
Ccan_OSU1_lncRNA_contig78123.1	novel	0	0.42967	1.20161	45.6827	2.56876	0	0	0	0.444179	2.62343	0.415311	0	0	0.570412	1.2644	1.26481
Ccan_OSU1_lncRNA_contig78241.1	novel	0.210291	0	0	1.37883	0.46922	0.469922	0.218209	0.392222	1.56186	0.18826	0	0.438342	0	0.573065	0	0
Ccan_OSU1_lncRNA_contig78615.1	novel	0	8.8492	0	3.34858	0.938439	2.34961	1.30925	4.51055	0.892491	0	1.04311	0	2.08535	3.24737	0.423426	1.27069
Ccan_OSU1_lncRNA_contig78935.1	novel	12.0426	0	0	0	0.235706	0	14.6883	15.1711	4.48331	0	0	0.660586	15.0847	0	0	0
Ccan_OSU1_lncRNA_contig79239.1	novel	0.636796	1.96075	0	7.55534	1.8945	0	2.64309	0.989761	10.36	3.42049	1.47406	2.21229	2.10493	9.25514	0	1.71016
Ccan_OSU1_lncRNA_contig79532.1	novel	1.69812	0	0	4.17532	5.92032	2.1345	0.881031	0.395904	1.12609	3.23046	1.0529	2.65475	1.26296	1.54252	0.427401	1.71016
Ccan_OSU1_lncRNA_contig80016.1	novel	0	3.50222	0.816189	4.19501	1.18965	0.476572	1.54908	0	3.16792	0.954618	1.05787	2.66727	0.211486	0.774899	0.429417	1.93301
Ccan_OSU1_lncRNA_contig80019.1	novel	0	0	0	2.59691	0	0	0	0	1.35768	2.29108	0	0	0	0.38745	0	0.429557
Ccan_OSU1_lncRNA_contig80065.1	novel	1.28566	0	0	5.01773	1.19529	0	1.55642	0.199829	5.22911	2.11011	1.06288	0.446652	1.69991	2.725	0	1.29478
Ccan_OSU1_lncRNA_contig80136.1	novel	0.428555	0.219926	0	0	0	0	45.3585	0	0	0	9.99108	0	51.2098	0	0	0
Ccan_OSU1_lncRNA_contig80477.1	novel	50.3552	0.439852	1.64011	0	7.88889	0	1.33407	0.199829	18.1882	0.191829	92.6832	14.5162	0	1.94643	0.431453	1.07898
Ccan_OSU1_lncRNA_contig80594.1	novel	0.215298	0.662919	7.41566	15.5282	4.80392	0	11.1702	2.61014	3.65496	0	0	0.448779	6.61852	2.34684	0	5.85425
Ccan_OSU1_lncRNA_contig80619.1	novel	0	0.662919	0	6.85661	0	0	0	0	0.91374	0	0.213589	0.448779	0	0	0.433507	0.216824
Ccan_OSU1_lncRNA_contig80686.1	novel	1.72238	6.18725	1.64792	1.61332	0.720587	1.44333	8.04255	9.43667	1.82748	0.578226	1.28153	1.12195	5.76451	0.782279	0.433507	0.433648
Ccan_OSU1_lncRNA_contig80824.1	novel	2.15298	5.30336	0.823962	6.65495	3.36274	4.8111	6.70213	1.40546	4.79714	3.46936	2.34947	7.85363	4.05651	2.15127	11.9214	9.10662
Ccan_OSU1_lncRNA_contig80949.1	novel	0	0	0	1.20999	0	0	2.23404	3.41326	0.228435	0.192742	0	1.79512	1.9215	0	0	0
Ccan_OSU1_lncRNA_contig81045.1	novel	2.16328	0	1.65581	2.43156	0.724035	0.241706	0.448946	0	2.29528	0	0	0	0	3.3406	0	0.653585
Ccan_OSU1_lncRNA_contig81051.1	novel	219.789	486.247	64.9905	662.6	393.875	395.19	506.412	496.282	973.658	315.866	255.386	373.141	452.212	393.601	309.916	313.067
Ccan_OSU1_lncRNA_contig81102.1	novel	0.216328	0	2.06976	2.22893	0	1.69194	0.897893	0.201741	1.14764	0.580993	1.93149	0.450926	0.214522	2.94758	1.30674	0.217862
Ccan_OSU1_lncRNA_contig81224.1	novel	1.29797	58.172	0.827904	27.7603	0.96538	3.38389	32.3241	0.605222	16.067	36.6025	10.0867	2.48009	23.3829	0.786022	2.61349	20.6969
Ccan_OSU1_lncRNA_contig81427.1	novel	0.432656	1.11015	1.65581	1.82367	0.48269	1.20853	0.897893	0	3.90198	0	0.858442	0.901853	0.214522	1.96506	1.08895	0.217862
Ccan_OSU1_lncRNA_contig81640.1	novel	1.52157	54.2128	1.24783	12.2162	10.9127	20.1581	9.24765	1.62169	48.6633	3.50272	23.2894	5.66368	8.19103	13.2292	15.3186	18.3884
Ccan_OSU1_lncRNA_contig81831.1	novel	1.52157	1.78478	0	5.49731	2.18255	0.242868	1.57887	0	5.53516	0.583786	2.15642	1.58583	0.215553	4.54136	0.875351	3.50254
Ccan_OSU1_lncRNA_contig82040.1	novel	13.1051	65.2351	10.0308	72.6286	54.8273	17.571	42.1554	26.8871	70.9142	41.258	16.6847	24.3576	32.056	34.9191	20.89	26.8359
Ccan_OSU1_lncRNA_contig82140.1	novel	0.655254	1.34505	0	8.18351	0.487354	1.22021	1.13321	0.81476	2.5492	0.977677	0	1.36585	0.649784	4.36489	0	1.75973
Ccan_OSU1_lncRNA_contig82203.1	novel	3.49469	3.36264	0	2.25047	5.84824	0.732124	1.81314	2.64797	8.34285	0.977677	0.216684	1.82113	1.29957	4.5633	1.53926	0.6599
Ccan_OSU1_lncRNA_contig82387.1	novel	0	6.94945	0	7.36516	0.243677	2.19637	0	1.83321	3.70793	0	3.03358	1.13821	0	1.19043	2.85863	0.439933
Ccan_OSU1_lncRNA_contig82408.1	novel	0	1.34505	1.67181	0.818351	0.487354	7.32124	0.453284	0	0.463491	0.195535	0.866736	0.227642	0.433189	0.396808	0.43979	0.219967
Ccan_OSU1_lncRNA_contig82929.1	novel	1.31687	14.4169	1.67992	9.86788	10.7738	2.94271	2.04968	3.07018	4.89029	9.03829	2.39509	9.14986	4.57057	3.78798	8.61753	10.1676
Ccan_OSU1_lncRNA_contig83384.1	novel	0	0	0	0	0	2.2178	8.46757	0	0.468013	0	0.656394	0	19.6837	0	0	0
Ccan_OSU1_lncRNA_contig83456.1	novel	2.65956	15.4681	5.08918	15.9849	7.41781	17.8294	6.20932	8.26742	18.8123	17.857	12.3127	18.9411	18.6813	4.02644	6.02447	8.70485
Ccan_OSU1_lncRNA_contig83512.1	novel	8.64357	0.454945	1.69639	2.49116	7.66507	0.990521	2.7597	20.0485	17.8717	3.5714	3.7378	1.61692	1.75824	6.24098	0.892515	2.90162
Ccan_OSU1_lncRNA_contig83657.1	novel	0	0	0	0	0	0	15.8683	0	0	0	0	0	14.945	0	0	0
Ccan_OSU1_lncRNA_contig84025.1	novel	0.222722	0.457186	0	2.50343	0.993914	1.4931	3.69773	0	3.54468	1.59511	2.8724	0.928508	3.09208	2.63008	0	1.1215
Ccan_OSU1_lncRNA_contig84039.1	novel	16.7041	66.7491	1878.63	139.358	62.1196	62.2125	31.1996	109.875	72.3115	28.5125	108.709	90.7617	35.338	26.7054	34.0826	34.0937
Ccan_OSU1_lncRNA_contig84086.1	novel	2.44994	8.22935	3.4095	4.79824	4.96957	2.9862	7.62656	3.73866	14.415	5.98165	8.39624	0.696381	9.05537	8.29486	7.17529	3.36451
Ccan_OSU1_lncRNA_contig84210.1	novel	1.55905	0.457186	0	4.381	0	6.22125	3.0044	16.4086	1.41787	1.79449	2.8724	0.232127	0.88345	1.61851	0	0.448602
Ccan_OSU1_lncRNA_contig84368.1	novel	0.445443	1.14296	2.55712	5.21548	0.745435	0.995401	0.693324	7.47733	5.67149	0.598165	1.32572	0	1.98776	1.21388	0.672683	2.01871
Ccan_OSU1_lncRNA_contig84474.1	novel	1.55905	0	0	9.59648	3.4787	2.23965	0.231108	0.623111	7.08936	0.199388	0.441907	9.28508	0.88345	0.809255	0.448456	2.24301
Ccan_OSU1_lncRNA_contig84584.1	novel	1.34295	2.29725	0	3.14478	0.249708	1.50049	0.696756	0.417464	1.89986	0.400751	0	1.16638	1.10978	0	0.450676	1.80329
Ccan_OSU1_lncRNA_contig84928.1	novel	1.56677	5.97284	0.856594	4.82199	0.249708	1.25041	1.85802	1.25239	2.13734	0.801501	0	0.933105	1.33174	2.43978	0.225338	2.25411
Ccan_OSU1_lncRNA_contig84955.1	novel	0	7.81064	27.411	0.209652	7.74096	0	2.55477	3.75717	0.712446	10.0188	0.444095	0.933105	0.221956	1.62652	11.2669	1.35247
Ccan_OSU1_lncRNA_contig85063.1	novel	0	0.229725	0	0.838607	0	0	0.464504	1.04366	0.712446	0.400751	0	0	0	0	0	0.225411
Ccan_OSU1_lncRNA_contig85284.1	novel	2.24938	0.92347	0	7.37432	0.501902	0	0.93363	3.14655	5.01193	0	0.223152	0.468874	0.22306	2.45192	0	0.906131
Ccan_OSU1_lncRNA_contig85328.1	novel	3.82394	5.77169	0.860856	10.9561	0.501902	1.50796	0.700222	0.629311	6.92124	2.41647	1.78522	3.98543	1.33836	2.04327	2.49105	5.21025
Ccan_OSU1_lncRNA_contig85344.1	novel	6.5232	21.7015	4.30428	11.5882	3.26236	5.27785	4.43474	2.0977	18.8544	1.40961	7.58717	21.5682	3.79202	7.76442	10.87	5.88985
Ccan_OSU1_lncRNA_contig85387.1	novel	45.2125	164.839	39.1689	186.886	71.27	57.805	69.5554	80.9713	195.227	54.1691	202.622	118.859	67.1411	150.793	156.257	70.4517
Ccan_OSU1_lncRNA_contig85581.1	novel	0.224938	0.692602	0	1.26417	0.501902	0	1.63385	1.88793	0.715991	0	0.223152	0	0.44612	1.02163	0.905836	0.906131
Ccan_OSU1_lncRNA_contig85649.1	novel	14.396	11.3125	1.72171	34.1326	10.5399	17.5928	17.739	5.6638	31.2649	7.85352	10.9345	14.0662	22.306	18.7981	8.15252	13.8185
Ccan_OSU1_lncRNA_contig85682.1	novel	1.7995	2.30867	0	31.3935	1.25475	0.502653	2.56748	0.419541	7.8759	3.02058	0.892609	1.17218	2.2306	6.74278	0.226459	3.39799
